# Supplementary material for: Lineage-coupled clonal capture identifies clonal evolution mechanisms and vulnerabilities of BRAFV600E inhibition resistance in melanoma
Source: Cell Discov. 2022 Oct 6;8:102. doi: 10.1038/s41421-022-00462-7 (PMC9537441; doi:10.1038/s41421-022-00462-7)
Supplement: Supplementary file 2 — Supplementary Tables S1-S12 [file 41421_2022_462_MOESM2_ESM.xlsx]

## Sheet: Supplementary Table 1
Supplementary Table 1. Editing outcomes of BC1 and BC2
Aligned_Sequence	n_deleted	n_inserted	n_indel	%Reads	is_indel_3n	lossing_entired_barcode	barcode
TTTCAGGTGTCGTGAAGCG-------------------------------------------------------------ATCggatccGTGAGCAAGGGCGAGGAGCTGTTCACCGGGG	61	0	61	2.15088	FALSE	FALSE	BC1			non_3n_indel%	not_losing_entire barcode %
TTTCAGGTGTCGTGAAGCGGCC----------------------------------------------ACTAGGGACAGGATCggatccGTGAGCAAGGGCGAGGAGCTGTTCACCGGGG	46	0	46	1.34831	FALSE	FALSE	BC1		BC1	93.6758	74.703
TTTCAGGTGTCGTGAAG--------------------------------------------------------------GATCggatccGTGAGCAAGGGCGAGGAGCTGTTCACCGGGG	62	0	62	1.34831	FALSE	FALSE	BC1		BC2	92.9645	80.9982
TTTCAGGTGTCGTGAAGCGGCCGCacgcgtCCGCACTGTGGGG----------------------GCCACTAGGGACAGGATCggatccGTGAGCAAGGGCGAGGAGCTGTTCACCGGGG	22	0	22	1.25201	FALSE	FALSE	BC1
TTTCAGGTGTCGTG----------------------------------------------------------------GGATCggatccGTGAGCAAGGGCGAGGAGCTGTTCACCGGGG	64	0	64	1.2199	FALSE	FALSE	BC1
TTTCAGGTGTCGTGA-------------------------------------------------------------CAGGATCggatccGTGAGCAAGGGCGAGGAGCTGTTCACCGGGG	61	0	61	1.02729	FALSE	FALSE	BC1
TTTCAGGTGTCGTGAAGCGG-------------------------------------------------------ACAGGATCggatccGTGAGCAAGGGCGAGGAGCTGTTCACCGGGG	55	0	55	0.963082	FALSE	FALSE	BC1
TTTCAGGTGTCGTGAAGCGGCCGCacgcgtCCGCACTGTGGGGTGGAGGG-------------------------ACAGGATCggatccGTGAGCAAGGGCGAGGAGCTGTTCACCGGGG	25	0	25	0.866774	FALSE	FALSE	BC1
TTTCAGGTGTCGTGAAGCGGCCGCacgcgtCCGCAC----------------------CATGGGGGCCACTAGGGACAGGATCggatccGTGAGCAAGGGCGAGGAGCTGTTCACCGGGG	22	0	22	0.834671	FALSE	FALSE	BC1
TTTCAGGTGTCGTGAAGCGGCCGCacgcgtCCGCACTGTGGGGTGGA----------------------------------TCggatccGTGAGCAAGGGCGAGGAGCTGTTCACCGGGG	34	0	34	0.834671	FALSE	FALSE	BC1
TTTCAGGTGTCGT-------CCGCAC------------------------------------------------------ATCggatccGTGAGCAAGGGCGAGGAGCTGTTCACCGGGG	61	0	61	0.70626	FALSE	FALSE	BC1
TTTCAGGTGTCGTGAAGCGGCCGCacgcgtCCGCA-------------------------------------------------------------AGGGCGAGGAGCTGTTCACCGGGG	61	0	61	0.642055	FALSE	FALSE	BC1
TTTCAGGTGTCGTGAAGCGGCCGCacgcgtCCGCACTGTGGGGTG-----------------------------------------------AGCAAGGGCGAGGAGCTGTTCACCGGGG	47	0	47	0.609952	FALSE	FALSE	BC1
TTTCAGGTGTCGTGAAGCGGCCGCacgcgtCCGCACT----------------------------------AGGGACAGGATCggatccGTGAGCAAGGGCGAGGAGCTGTTCACCGGGG	34	0	34	0.577849	FALSE	FALSE	BC1
TTTCAGGTGTCGTGAAGCGGCCGCacgcgtCCGCACTGTGGGG-------------------------------------ATCggatccGTGAGCAAGGGCGAGGAGCTGTTCACCGGGG	37	0	37	0.577849	FALSE	FALSE	BC1
TTTCAGGTGTCGTGCAGG-----------------CTGTG--------------CCACCATGG---------------------------TGAGCAAGGGCGAGGAGCTGTTCACCGGCG	58	0	58	0.545746	FALSE	FALSE	BC1
TTTCAGGTGTCGTG-----------------------------------------------------------------GATCggatccGTGAGCAAGGGCGAGGAGCTGTTCACCGGGG	65	0	65	0.545746	FALSE	FALSE	BC1
TTTCAGGTGTCGTGAAGCGGCCGCacgcgtCCGCACTGTGG--------------------------------------------ATCCGTGAGCAAGGGCGAGGAGCTGTTCACCGGGG	44	0	44	0.513644	FALSE	FALSE	BC1
TTTCAGGTGTCGTGAAGCGGCCGCacgcgtCCGCACTGTGGGGTGGAGG-------------------------------ATCggatccGTGAGCAAGGGCGAGGAGCTGTTCACCGGGG	31	0	31	0.481541	FALSE	FALSE	BC1
TTTCAGGTGTCGTGAAG-------------------------------------------------------------GGATCggatccGTGAGCAAGGGCGAGGAGCTGTTCACCGGGG	61	0	61	0.481541	FALSE	FALSE	BC1
TTTCAGGTGTCGTGAAGCGGCCGCacgcgtCCGCACTGTGGGGTGGAGGGGA-----------------------------TCggatccGTGAGCAAGGGCGAGGAGCTGTTCACCGGGG	29	0	29	0.449438	FALSE	FALSE	BC1
TTTCAGGTGTCGTGAAGCGGCCGCacgcgtCCGCAC-------------------------------------------GATCggatccGTGAGCAAGGGCGAGGAGCTGTTCACCGGGG	43	0	43	0.449438	FALSE	FALSE	BC1
TTTCAGGTGTCGTGAAGCGGCCGCacgcgtCCGCACTGTGGGGT-------------------------------------------CCGTGAGCAAGGGCGAGGAGCTGTTCACCGGGG	43	0	43	0.449438	FALSE	FALSE	BC1
TTTCAGGTGTCGTGAAGCGGCCGCacgcgtCCGCACTGTGGG-------------------------------------------ATCCGTGAGCAAGGGCGAGGAGCTGTTCACCGGGG	43	0	43	0.417335	FALSE	FALSE	BC1
TTTCAGGTGTCGTGAAGCGGCCGCAC--------------------------------------------TAGGGACAGGATCggatccGTGAGCAAGGGCGAGGAGCTGTTCACCGGGG	44	0	44	0.417335	FALSE	FALSE	BC1
TTTCAGGTGTCGTGA-------------------------------------------------------TAGGGACAGGATCggatccGTGAGCAAGGGCGAGGAGCTGTTCACCGGGG	55	0	55	0.385233	FALSE	FALSE	BC1
TTTCAGGTGTCGTGAAGCGGCCGCacgcgtCCGCACTGTGGGGTGGAGGGGACGCC----------------------------------------------------------------	64	0	64	0.385233	FALSE	FALSE	BC1
TTTCAGGTGTCGTGAAGCGGCCGCacgcgtCCGCACTGTGGGGTGGAGGGG----------------------------GATCggatccGTGAGCAAGGGCGAGGAGCTGTTCACCGGGG	28	0	28	0.35313	FALSE	FALSE	BC1
TTTCAGGTGTCGTGAAGCGGCCGC----------------------------------------------TAGGGACAGGATCggatccGTGAGCAAGGGCGAGGAGCTGTTCACCGGGG	46	0	46	0.35313	FALSE	FALSE	BC1
TTTCAGGTGTCGTGAAGCGGCCGCacgcgtCCGCA-------------------------------------------------GATCCGTGAGCAAGGGCGAGGAGCTGTTCACCGGGG	49	0	49	0.35313	FALSE	FALSE	BC1
TTTCAGGTGTCGTGAAGCGGCCGCACG-----------------------------------------------------ATCggatccGTGAGCAAGGGCGAGGAGCTGTTCACCGGGG	53	0	53	0.35313	FALSE	FALSE	BC1
TTTCAGGTGTCGTGAAG----------------------------------------------------------ACAGGATCggatccGTGAGCAAGGGCGAGGAGCTGTTCACCGGGG	58	0	58	0.35313	FALSE	FALSE	BC1
TTTCAGGTGTCGTGAAGCGG----------------------------------------------------------GGATCggatccGTGAGCAAGGGCGAGGAGCTGTTCACCGGGG	58	0	58	0.35313	FALSE	FALSE	BC1
TTTCAGGTGTCGTGAAGCGGCCGCacgcgtCCGCACTGT-------------------------------------------CggatccGTGAGCAAGGGCGAGGAGCTGTTCACCGGGG	43	0	43	0.321027	FALSE	FALSE	BC1
TTTCAGGTGTCGTGAAGCGGCCGCacgcgtC----------------------------------------------AGGATCggatccGTGAGCAAGGGCGAGGAGCTGTTCACCGGGG	46	0	46	0.321027	FALSE	FALSE	BC1
TTTCAGGTGTCGTGAAGC-------------------------------------------------CACTAGGGACAGGATCggatccGTGAGCAAGGGCGAGGAGCTGTTCACCGGGG	49	0	49	0.321027	FALSE	FALSE	BC1
TTTCAGGTGTCGTGAAGCGGCCGCacgcgtCCGCAC-----------------------ATGGGGGCCACTAGGGACAGGATCggatccGTGAGCAAGGGCGAGGAGCTGTTCACCGGGG	23	0	23	0.288925	FALSE	FALSE	BC1
TTTCAGGTGTCGTGAAG----------------------------------------------GGGCCACTAGGGACAGGATCggatccGTGAGCAAGGGCGAGGAGCTGTTCACCGGGG	46	0	46	0.288925	FALSE	FALSE	BC1
TTTCAGGTGTCGTGAAGCGGCCGCacgcgtCCGCACTG----------------------------------------------GATCCGTGAGCAAGGGCGAGGAGCTGTTCACCGGGG	46	0	46	0.288925	FALSE	FALSE	BC1
TTTCAGGTGTCGTGAAGCGGC--------------------------------------------------------AGGATCggatccGTGAGCAAGGGCGAGGAGCTGTTCACCGGGG	56	0	56	0.288925	FALSE	FALSE	BC1
TTTCAGGTGTCGTGAAGCGGC----------------------------------------------------------GATCggatccGTGAGCAAGGGCGAGGAGCTGTTCACCGGGG	58	0	58	0.288925	FALSE	FALSE	BC1
TTTCAGGTGTCGTGAAGCGGCCGCacgcgtCCGCACTGTGGGGTGGAGGGGA----------------------------------TCCGTGAGCAAGGGCGAGGAGCTGTTCACCGGGG	34	0	34	0.256822	FALSE	FALSE	BC1
TTTCAGGTGTCGTGAAGCGGCC-------------------------------------ATGGGGGCCACTAGGGACAGGATCggatccGTGAGCAAGGGCGAGGAGCTGTTCACCGGGG	37	0	37	0.256822	FALSE	FALSE	BC1
TTTCAGGTGTCGTGAAGCGGCCGCacgcgtCCGCACTGTGGGGTG--------------------------------------------------------------CTGTTCACCGGGG	62	0	62	0.256822	FALSE	FALSE	BC1
TTTCAGGTGTCGTGAAGCGGCCGCacgcgtCCGCACTGTGGGGTGGAGG-----------------CCACTAGGGACAGGATCggatccGTGAGCAAGGGCGAGGAGCTGTTCACCGGGG	17	0	17	0.224719	FALSE	FALSE	BC1
TTTCAGGTGTCGTGAAGCGGCCGCacgcgtCCGCACTGTGGGGTGGA-----------------------------CAGGATCggatccGTGAGCAAGGGCGAGGAGCTGTTCACCGGGG	29	0	29	0.224719	FALSE	FALSE	BC1
TTTCAGGTGTCGTGAAGCGGCCGCACGC-------------------------------ATGGGGGCCACTAGGGACAGGATCggatccGTGAGCAAGGGCGAGGAGCTGTTCACCGGGG	31	0	31	0.224719	FALSE	FALSE	BC1
TTTCAGGTGTCGTGAAGCGGCCGCacgcgtCCGCACTG-----------------------------------------------ATCCGTGAGCAAGGGCGAGGAGCTGTTCACCGGGG	47	0	47	0.224719	FALSE	FALSE	BC1
TTTCAGGTGTCGTGAAGCGGCCGCacgcgtCCGCACTGTGGGGTGGAGGG--------------------------------------------------CGAGGAGCTGTTCACCGGGG	50	0	50	0.224719	FALSE	FALSE	BC1
TTTCAGGTGTCGTGAAGCGGCCGCA-----------------------------------------------------GGATCggatccGTGAGCAAGGGCGAGGAGCTGTTCACCGGGG	53	0	53	0.224719	FALSE	FALSE	BC1
TTTCAGGTGTCGTGAAGCGGCCGCA--------------------------------------------------------TCggatccGTGAGCAAGGGCGAGGAGCTGTTCACCGGGG	56	0	56	0.224719	FALSE	FALSE	BC1
TTTCAGGTGTCGTGAAGCGGCCGCacgcgtCCGCA----------------------------------------------------------GCAAGGGCGAGGAGCTGTTCACCGGGG	58	0	58	0.224719	FALSE	FALSE	BC1
TTTCAGGTGTCGTGAAGC-----------------------------------------------------------AGGATCggatccGTGAGCAAGGGCGAGGAGCTGTTCACCGGGG	59	0	59	0.224719	FALSE	FALSE	BC1
TTTCAGGTGTCGTGAAGCGG-------------------------------------------------------------TCggatccGTGAGCAAGGGCGAGGAGCTGTTCACCGGGG	61	0	61	0.224719	FALSE	FALSE	BC1
TTTCAGGTGTCGTGAAGCGGCCGCacgcgtCCGCACTGTGGGGTGGAGGGGACGCCACCATG-------------ACAGGATCggatccGTGAGCAAGGGCGAGGAGCTGTTCACCGGGG	13	0	13	0.192616	FALSE	FALSE	BC1
TTTCAGGTGTCGTGAAGCGGCCGCacgcgtCCGCACTGTGGGGTGGAGGGGACGCCAC-------------------AGGATCggatccGTGAGCAAGGGCGAGGAGCTGTTCACCGGGG	19	0	19	0.192616	FALSE	FALSE	BC1
TTTCAGGTGTCGTGAAGCGGCCGCacgcgtCCGCACTGTGGGGTGGA----------------------CTAGGGACAGGATCggatccGTGAGCAAGGGCGAGGAGCTGTTCACCGGGG	22	0	22	0.192616	FALSE	FALSE	BC1
TTTCAGGTGTCGTGAAGCGGCCGCacgcgtCCGCA-------------------------TGGGGGCCACTAGGGACAGGATCggatccGTGAGCAAGGGCGAGGAGCTGTTCACCGGGG	25	0	25	0.192616	FALSE	FALSE	BC1
TTTCAGGTGTCGTGAAGCGGCCGCacgcgtCCGCACTGTGGGGTGG----------------------------GACAGGATCggatccGTGAGCAAGGGCGAGGAGCTGTTCACCGGGG	28	0	28	0.192616	FALSE	FALSE	BC1
TTTCAGGTGTCGTGAAGCGGCC----------------------------------ACCATGGGGGCCACTAGGGACAGGATCggatccGTGAGCAAGGGCGAGGAGCTGTTCACCGGGG	34	0	34	0.192616	FALSE	FALSE	BC1
TTTCAGGTGTCGTGAAGCGGCCGCacgcgtCCGCACTGTGG----------------------------------ACAGGATCggatccGTGAGCAAGGGCGAGGAGCTGTTCACCGGGG	34	0	34	0.192616	FALSE	FALSE	BC1
TTTCAGGTGTCGTGAAGCGGCCGCacgcgtCCGCACTGTGGG--------------------------------------ATCggatccGTGAGCAAGGGCGAGGAGCTGTTCACCGGGG	38	0	38	0.192616	FALSE	FALSE	BC1
TTTCAGGTGTCGTGAAGCGGCCGCacgcgtCCGCACTGTGGGGTG----------------------------------------ATCCGTGAGCAAGGGCGAGGAGCTGTTCACCGGGG	40	0	40	0.192616	FALSE	FALSE	BC1
TTTCAGGTGTCGTGAAGCGG-------------------------------------------GGGCCACTAGGGACAGGATCggatccGTGAGCAAGGGCGAGGAGCTGTTCACCGGGG	43	0	43	0.192616	FALSE	FALSE	BC1
TTTCAGGTGTCGTGAAGCGGCCGCacgcgtCCG----------------------------------------------GATCggatccGTGAGCAAGGGCGAGGAGCTGTTCACCGGGG	46	0	46	0.192616	FALSE	FALSE	BC1
TTTCAGGTGTCGTGAAGCGGC-------------------------------------------------TAGGGACAGGATCggatccGTGAGCAAGGGCGAGGAGCTGTTCACCGGGG	49	0	49	0.192616	FALSE	FALSE	BC1
TTTCAGGTGTCGTGAAGCGGCCGCACGC-------------------------------------------------AGGATCggatccGTGAGCAAGGGCGAGGAGCTGTTCACCGGGG	49	0	49	0.192616	FALSE	FALSE	BC1
TTTCAGGTGTCGTGAAGCGGC-----------------------------------------------------GACAGGATCggatccGTGAGCAAGGGCGAGGAGCTGTTCACCGGGG	53	0	53	0.192616	FALSE	FALSE	BC1
TTTCAGGTGTCGTGAAGCGGCCGT-------------------------------------------------------GATCggatccGTGAGCAAGGGCGAGGAGCTGTTCACCGGGG	55	0	55	0.192616	FALSE	FALSE	BC1
TTTCAGGTGTCGTGAAG--------------------------------------------------------GGACAGGATCggatccGTGAGCAAGGGCGAGGAGCTGTTCACCGGGG	56	0	56	0.192616	FALSE	FALSE	BC1
TTTCAGGTGTCGTGAAGCGGCC------------------------------------------------TAG--------TCggatccGTGAGCAAGGGCGAGGAGCTGTTCACCGGGG	56	0	56	0.192616	FALSE	FALSE	BC1
TTTCAGGTGTCGTGAA-----------------------------------------------------------------TCggatccGTGAGCAAGGGCGAGGAGCTGTTCACCGGGG	65	0	65	0.192616	FALSE	FALSE	BC1
TTTCAGGTGTCGTGAAGCGGCCGCacgcgtCCGCACTGTGGGGTGG-----------------GGGCCACTAGGGACAGGATCggatccGTGAGCAAGGGCGAGGAGCTGTTCACCGGGG	17	0	17	0.160514	FALSE	FALSE	BC1
TTTCAGGTGTCGTGAAGCGGCCGCacgcgtCCGCACTGTGGGGTGGAGGGGACG-------------------GGACAGGATCggatccGTGAGCAAGGGCGAGGAGCTGTTCACCGGGG	19	0	19	0.160514	FALSE	FALSE	BC1
TTTCAGGTGTCGTGAAGCGGCCGCacgcgtCCGCACTGTGGGGTGGAGGGGACGCCACCATGGGGGCC--------------------CGTGAGCAAGGGCGAGGAGCTGTTCACCGGGG	20	0	20	0.160514	FALSE	FALSE	BC1
TTTCAGGTGTCGTGAAGCGGCCGCACGCG----------------------ACGCCACCATGGGGGCCACTAGGGACAGGATCggatccGTGAGCAAGGGCGAGGAGCTGTTCACCGGGG	22	0	22	0.160514	FALSE	FALSE	BC1
TTTCAGGTGTCGTGAAGCGGCCGCAC--------------------------------CATGGGGGCCACTAGGGACAGGATCggatccGTGAGCAAGGGCGAGGAGCTGTTCACCGGGG	32	0	32	0.160514	FALSE	FALSE	BC1
TTTCAGGTGTCGTGAAGCGGCCGCacgcgtCCGCACTGTGGGGTGGAG-------------------------------------ATCCGTGAGCAAGGGCGAGGAGCTGTTCACCGGGG	37	0	37	0.160514	FALSE	FALSE	BC1
TTTCAGGTGTCGTGAAGCGGCCGCacgcgtCCGCACTGTGGGG-----------------------------------------GATCCGTGAGCAAGGGCGAGGAGCTGTTCACCGGGG	41	0	41	0.160514	FALSE	FALSE	BC1
TTTCAGGTGTCGTGAAGCGGCCGCacgcgtCC-----------------------CACCATGGGG--------------------ATCCGTGAGCAAGGGCGAGGAGCTGTTCACCGGGG	43	0	43	0.160514	FALSE	FALSE	BC1
TTTCAGGTGTCGTGAAGCGGCCGCacgcgtCCGC-------------------------------------------------ggatccGTGAGCAAGGGCGAGGAGCTGTTCACCGGGG	49	0	49	0.160514	FALSE	FALSE	BC1
TTTCAGGTGTCGTGAAGCGGCCGCacgcgtCCGCAC-------------------------------------------------ATCCGTGAGCAAGGGCGAGGAGCTGTTCACCGGGG	49	0	49	0.160514	FALSE	FALSE	BC1
TTTCAGGTGTCGTGAAGCGGCCGCACGCG--------------------------------------------------GATCggatccGTGAGCAAGGGCGAGGAGCTGTTCACCGGGG	50	0	50	0.160514	FALSE	FALSE	BC1
TTTCAGGTGTCGTGAAGCGGCCGCACT--------------------------------------------------AGGATCggatccGTGAGCAAGGGCGAGGAGCTGTTCACCGGGG	50	0	50	0.160514	FALSE	FALSE	BC1
TTTCAGGTGTCGTGAAGC----------------------------------------------------TAGGGACAGGATCggatccGTGAGCAAGGGCGAGGAGCTGTTCACCGGGG	52	0	52	0.160514	FALSE	FALSE	BC1
TTTCAGGTGTCGTGAAGCGGCCG----------------------------------------------------ACAGGATCggatccGTGAGCAAGGGCGAGGAGCTGTTCACCGGGG	52	0	52	0.160514	FALSE	FALSE	BC1
TTTCAGGTGTCGTGAAGCGGCCGCACGC----------------------------------------------------ATCggatccGTGAGCAAGGGCGAGGAGCTGTTCACCGGGG	52	0	52	0.160514	FALSE	FALSE	BC1
TTTCAGGTGTCGTGAAGCGGCCGC-------------------------------------------------------GATCggatccGTGAGCAAGGGCGAGGAGCTGTTCACCGGGG	55	0	55	0.160514	FALSE	FALSE	BC1
TTTCAGGTGTCGTGAA-----------------------------------------------------CTAGG------ATCggatccGTGAGCAAGGGCGAGGAGCTGTTCACCGGGG	59	0	59	0.160514	FALSE	FALSE	BC1
TTTCAGGTGTCGTGAAGCGGCCGCacgcgtCCGCAA--------------------------------------------------------------GGCGAGGAGCTGTTCACCGGGG	62	0	62	0.160514	FALSE	FALSE	BC1
TTTCAGGTGTCGTGAAGCGGCCGCacgcgtCCGCACTGTGGGGTGGAGGGGACGCC--------------TAGGGACAGGATCggatccGTGAGCAAGGGCGAGGAGCTGTTCACCGGGG	14	0	14	0.128411	FALSE	FALSE	BC1
TTTCAGGTGTCGTGAAGCGGCCGCacgcgtCCGCACTGTGGGGTGGAGGGGACGCCAC--------------GGGACAGGATCggatccGTGAGCAAGGGCGAGGAGCTGTTCACCGGGG	14	0	14	0.128411	FALSE	FALSE	BC1
TTTCAGGTGTCGTGAAGCGGCCGCacgcgtCCGCACTGTGGGGTGGAGGGGACGCCACC--------------GGACAGGATCggatccGTGAGCAAGGGCGAGGAGCTGTTCACCGGGG	14	0	14	0.128411	FALSE	FALSE	BC1
TTTCAGGTGTCGTGAAGCGGCCGCacgcgtCCGCACTGTGGGGTGGAGGTG----------------------GGACAGGATCggatccGTGAGCAAGGGCGAGGAGCTGTTCACCGGGG	22	0	22	0.128411	FALSE	FALSE	BC1
TTTCAGGTGTCGTGAAGCGGCCGCacgcgtCCGCACTGTGGGGTGGAGGGGACGCC-----------------------GATCggatccGTGAGCAAGGGCGAGGAGCTGTTCACCGGGG	23	0	23	0.128411	FALSE	FALSE	BC1
TTTCAGGTGTCGTGAAGCGGCCGCacgcgtCCGCACTGTGG-------------------------CCACTAGGGACAGGATCggatccGTGAGCAAGGGCGAGGAGCTGTTCACCGGGG	25	0	25	0.128411	FALSE	FALSE	BC1
TTTCAGGTGTCGTGAAGCGGCCGCacgcgtCCGCACTGTGGGGTGGAGG--------------------------ACAGGATCggatccGTGAGCAAGGGCGAGGAGCTGTTCACCGGGG	26	0	26	0.128411	FALSE	FALSE	BC1
TTTCAGGTGTCGTGAAGCGGCCGCacgcgtCCGCACTGTGGGGTGGAGGGGACG--------------------------ATCggatccGTGAGCAAGGGCGAGGAGCTGTTCACCGGGG	26	0	26	0.128411	FALSE	FALSE	BC1
TTTCAGGTGTCGTGAAGCGGCCGCacgcgtCCGCACTGTGGGGT-------------------------------ACAGGATCggatccGTGAGCAAGGGCGAGGAGCTGTTCACCGGGG	31	0	31	0.128411	FALSE	FALSE	BC1
TTTCAGGTGTCGTGAAGC--------------------------------------ACCATGGGGGCCACTAGGGACAGGATCggatccGTGAGCAAGGGCGAGGAGCTGTTCACCGGGG	38	0	38	0.128411	FALSE	FALSE	BC1
TTTCAGGTGTCGTGAAGCGGCCGCacgcgtCCGCACTGTGGGGTGG----------------------------------------TCCGTGAGCAAGGGCGAGGAGCTGTTCACCGGGG	40	0	40	0.128411	FALSE	FALSE	BC1
TTTCAGGTGTCGTGAAGCGGCCGCacgcgtCCGCACTGTGGGGTGGAGGGGACGCCACCATGGG-----------------------------------------AGCTGTTCACCGGGG	41	0	41	0.128411	FALSE	FALSE	BC1
TTTCAGGTGTCGTGAAGCGGCCGCacgcgtCCGCAC-----------------------------------------------ggatccGTGAGCAAGGGCGAGGAGCTGTTCACCGGGG	47	0	47	0.128411	FALSE	FALSE	BC1
TTTCAGGTGTCGTG-------------------------------------------------GGGCCACTAGGGACAGGATCggatccGTGAGCAAGGGCGAGGAGCTGTTCACCGGGG	49	0	49	0.128411	FALSE	FALSE	BC1
TTTCAGGTGTCGTG--------------------------------------------------GGCCACTAGGGACAGGATCggatccGTGAGCAAGGGCGAGGAGCTGTTCACCGGGG	50	0	50	0.128411	FALSE	FALSE	BC1
TTTCAGGTGTCGTGAAGCGGC----------------------------------------------------GCACAGGATCggatccGTGAGCAAGGGCGAGGAGCTGTTCACCGGGG	52	0	52	0.128411	FALSE	FALSE	BC1
TTTCAGGTGTCGTGAAGCGGCGGCA-----------------------------------------------------GGATCggatccGTGAGCAAGGGCGAGGAGCTGTTCACCGGGG	53	0	53	0.128411	FALSE	FALSE	BC1
TTTCAGGTGTCGTGAAGCGGCC-------------------------------------------------------AGGATCggatccGTGAGCAAGGGCGAGGAGCTGTTCACCGGGG	55	0	55	0.128411	FALSE	FALSE	BC1
TTTCAGGTGTCGTGAAGCG--------------------------------------------------------ACAGGATCggatccGTGAGCAAGGGCGAGGAGCTGTTCACCGGGG	56	0	56	0.128411	FALSE	FALSE	BC1
TTTCAGGTGTCGTGAAGCGGCCGCG--------------------------------------------------------TCggatccGTGAGCAAGGGCGAGGAGCTGTTCACCGGGG	56	0	56	0.128411	FALSE	FALSE	BC1
TTTCAGGTGTCGTGAAGCGGCC----------------------------------------------------------ATCggatccGTGAGCAAGGGCGAGGAGCTGTTCACCGGGG	58	0	58	0.128411	FALSE	FALSE	BC1
TTTCAGGTGTCGTGAAGCGG-----------------------------------------------------------GATCggatccGTGAGCAAGGGCGAGGAGCTGTTCACCGGGG	59	0	59	0.128411	FALSE	FALSE	BC1
TTTCAGGTGTCGTGAAGCGGCCGCacgcgtCCGCACTGTGGGGTGGAGGGGACGCCACCATGGGGGCCACTAG-------ATCggatccGTGAGCAAGGGCGAGGAGCTGTTCACCGGGG	7	0	7	0.0963082	FALSE	FALSE	BC1
TTTCAGGTGTCGTGAAGCGGCCGCacgcgtCCGCACTGTGGGGTGGAGGGGACGCCACCATGGGGGCCA----------GATCggatccGTGAGCAAGGGCGAGGAGCTGTTCACCGGGG	10	0	10	0.0963082	FALSE	FALSE	BC1
TTTCAGGTGTCGTGAAGCGGCCGCacgcgtCCGCACTGTGGGGTGGAGGGGACGCCACCATGGG-----------ACAGGATCggatccGTGAGCAAGGGCGAGGAGCTGTTCACCGGGG	11	0	11	0.0963082	FALSE	FALSE	BC1
TTTCAGGTGTCGTGAAGCGGCCGCacgcgtCCGCACTGTGGGGTGGAGGGGACGCCACCATGGGGGCCACTAGGG-----------TCCGTGAGCAAGGGCGAGGAGCTGTTCACCGGGG	11	0	11	0.0963082	FALSE	FALSE	BC1
TTTCAGGTGTCGTGAAGCGGCCGCacgcgtCCGCACTGTGGGGTGGAGGGGACGCC----------------GGGACAGGATCggatccGTGAGCAAGGGCGAGGAGCTGTTCACCGGGG	16	0	16	0.0963082	FALSE	FALSE	BC1
TTTCAGGTGTCGTGAAGCGGCCGCacgcgtCCGCACTGTGGGGTGGAGGGGAC-----------------TAGGGACAGGATCggatccGTGAGCAAGGGCGAGGAGCTGTTCACCGGGG	17	0	17	0.0963082	FALSE	FALSE	BC1
TTTCAGGTGTCGTGAAGCGGCCGCacgcgtCCGCACTGTGGGGTGGAGGGGACGCCACCATGG-----------------ATCggatccGTGAGCAAGGGCGAGGAGCTGTTCACCGGGG	17	0	17	0.0963082	FALSE	FALSE	BC1
TTTCAGGTGTCGTGAAGCGGCCGCacgcgtCCGCACTGTGGGGTGGAGGGGACGCCACCATGGGGG-----------------ggatccGTGAGCAAGGGCGAGGAGCTGTTCACCGGGG	17	0	17	0.0963082	FALSE	FALSE	BC1
TTTCAGGTGTCGTGAAGCGGCCGCacgcgtCCGCACTGTGGGGTGGA-------------------CCACTAGGGACAGGATCggatccGTGAGCAAGGGCGAGGAGCTGTTCACCGGGG	19	0	19	0.0963082	FALSE	FALSE	BC1
TTTCAGGTGTCGTGAAGCGGCCGCacgcgtCCGCACTGTGGGGTGGAGGGGACGCCACCATGGGG--------------------ATCCGTGAGCAAGGGCGAGGAGCTGTTCACCGGGG	20	0	20	0.0963082	FALSE	FALSE	BC1
TTTCAGGTGTCGTGAAGCGGCCGCacgcgtCCGCACTGTGG-------------------------CAACTAGGGACAGGATCggatccGTGAGCAAGGGCGAGGAGCTGTTCACCGGGG	25	0	25	0.0963082	FALSE	FALSE	BC1
TTTCAGGTGTCGTGAAGCGGCCGCacgcgtCCGCACTGTGGGGTGG----------------GGGGCCA---------GGATCggatccGTGAGCAAGGGCGAGGAGCTGTTCACCGGGG	25	0	25	0.0963082	FALSE	FALSE	BC1
TTTCAGGTGTCGTGAAGCGGCCGCacgcgtCCGCACTGTGGGGTGGAGGGGACG-------------------------GATCggatccGTGAGCAAGGGCGAGGAGCTGTTCACCGGGG	25	0	25	0.0963082	FALSE	FALSE	BC1
TTTCAGGTGTCGTGT-------------------------GGGTGGAGGGGACGCCACCATGGGGGCCACTAGGGACAGGATCggatccGTGAGCAAGGGCGAGGAGCTGTTCACCGGGG	25	0	25	0.0963082	FALSE	FALSE	BC1
TTTCAGGTGTCGTGAAGCGGCCGCacgcgtCCGCACTGTGGGGTGGAGGGGACGCCACCA--------------------------TCCGTGAGCAAGGGCGAGGAGCTGTTCACCGGGG	26	0	26	0.0963082	FALSE	FALSE	BC1
TTTCAGGTGTCGTGAAGCGGCCGCacgcgtCCGCACTGTGG----------------------------CTAGGGACAGGATCggatccGTGAGCAAGGGCGAGGAGCTGTTCACCGGGG	28	0	28	0.0963082	FALSE	FALSE	BC1
TTTCAGGTGTCGTG-------------------------------GAGGGGACGCCACCATGGGGGCCACTAGGGACAGGATCggatccGTGAGCAAGGGCGAGGAGCTGTTCACCGGGG	31	0	31	0.0963082	FALSE	FALSE	BC1
TTTCAGGTGTCGTGAAGCGGCCGCacgcgtCCGCACTGT-------------------------------TAGGGACAGGATCggatccGTGAGCAAGGGCGAGGAGCTGTTCACCGGGG	31	0	31	0.0963082	FALSE	FALSE	BC1
TTTCAGGTGTCGTGAAGCGGCCGCacgcgtCCGCACTGTGGGG-------------------------------GACAGGATCggatccGTGAGCAAGGGCGAGGAGCTGTTCACCGGGG	31	0	31	0.0963082	FALSE	FALSE	BC1
TTTCAGGTGTCGTGAAGCGGCCGCacgcgtCCGCACT---------------------CA-------------GGACAGGATCggatccGTGAGCAAGGGCGAGGAGCTGTTCACCGGGG	34	0	34	0.0963082	FALSE	FALSE	BC1
TTTCAGGTGTCGTGAAGCGGCCGCacgcgtCCGCACTGTGGAGGGGA----------------------------------TCggatccGTGAGCAAGGGCGAGGAGCTGTTCACCGGGG	34	0	34	0.0963082	FALSE	FALSE	BC1
TTTCAGGTGTCGTGAAGCGGCCGCacgcgtCCGCACTGTGGGGTGGA----------------------------------TCggatccGTGAGCAAGGGCGAGAAGCTGTTCACCGGGG	34	0	34	0.0963082	FALSE	FALSE	BC1
TTTCAGGTGTCGTGAAGCGGCCGCacgcgtCCGCACTGTGGGGTG-----------------------------------ATCggatccGTGAGCAAGGGCGAGGAGCTGTTCACCGGGG	35	0	35	0.0963082	FALSE	FALSE	BC1
TTTCAGGTGTCGTGAAGCGGCCGCacgcgtCCGCACTGTGGGGTGGAGGG-----------------------------------ATCCGTGAGCAAGGGCGAGGAGCTGTTCACCGGGG	35	0	35	0.0963082	FALSE	FALSE	BC1
TTTCAGGTGTCGTGAAGCGGCCGCACGCG-------------------------------------CCACTAGGGACAGGATCggatccGTGAGCAAGGGCGAGGAGCTGTTCACCGGGG	37	0	37	0.0963082	FALSE	FALSE	BC1
TTTCAGGTGTCGTGAAGCGGCCGCacgcgtCCGCAC-------------------------------------GGACAGGATCggatccGTGAGCAAGGGCGAGGAGCTGTTCACCGGGG	37	0	37	0.0963082	FALSE	FALSE	BC1
TTTCAGGTGTCGTGAAGCGGCCGCacgcgtCCGCACTG-------------------------------------ACAGGATCggatccGTGAGCAAGGGCGAGGAGCTGTTCACCGGGG	37	0	37	0.0963082	FALSE	FALSE	BC1
TTTCAGGTGTCGTGAAGCGGCCG-------------------GTGGAGGGGACGCCACCA---------------------TCggatccGTGAGCAAGGGCGAGGAGCTGTTCACCGGGG	40	0	40	0.0963082	FALSE	FALSE	BC1
TTTCAGGTGTCGTGAAGCGGCC----------------------------------ACTA---GGGACA----GGACAGGATCggatccGTGAGCAAGGGCGAGGAGCTGTTCACCGGGG	41	0	41	0.0963082	FALSE	FALSE	BC1
TTTCAGGTGTCGTGAAGCGGCCGCacgcgtCCGCACTGTGGGGTGG-----------------------------------------CCGTGAGCAAGGGCGAGGAGCTGTTCACCGGGG	41	0	41	0.0963082	FALSE	FALSE	BC1
TTTCAGGTGTCGTGAAGCGG----------------------GTGGAGGGGACG---------------------ACAGGATCggatccGTGAGCAAGGGCGAGGAGCTGTTCACCGGGG	43	0	43	0.0963082	FALSE	FALSE	BC1
TTTCAGGTGTCGTGAAGCGGCCGC-------------------------------------------CACTAGGGACAGGATCggatccGTGAGCAAGGGCGAGGAGCTGTTCACCGGGG	43	0	43	0.0963082	FALSE	FALSE	BC1
TTTCAGGTGTCGTGAAGCGGCCGCacgcgt-------------------------------------------GGACAGGATCggatccGTGAGCAAGGGCGAGGAGCTGTTCACCGGGG	43	0	43	0.0963082	FALSE	FALSE	BC1
TTTCAGGTGTCGTGAAGCGGCCGCacgcgtCCGCA-------------------------------------------GGATCggatccGTGAGCAAGGGCGAGGAGCTGTTCACCGGGG	43	0	43	0.0963082	FALSE	FALSE	BC1
TTTCAGGTGTCGTGAAGCGGCCGCacgcgtCCGCACTGTGG----------------CCC---------------------------CCGTGAGCAAGGGCGAGGAGCTGTTCACCGGGG	43	0	43	0.0963082	FALSE	FALSE	BC1
TTTCAGGTGTCGTGAAGCGGCCGCacgcgtCCGCAC--------------------------------------------ATCggatccGTGAGCAAGGGCGAGGAGCTGTTCACCGGGG	44	0	44	0.0963082	FALSE	FALSE	BC1
TTTCAGGTGTCGTGAAGCGGCCGCACGCG----------------------------------------------ACAGGATCggatccGTGAGCAAGGGCGAGGAGCTGTTCACCGGGG	46	0	46	0.0963082	FALSE	FALSE	BC1
TTTCAGGTGTCGTGAAGCGGCCGCACGCGCACG----------------------------------------------GATCggatccGTGAGCAAGGGCGAGGAGCTGTTCACCGGGG	46	0	46	0.0963082	FALSE	FALSE	BC1
TTTCAGGTGTCGTGAAG-----------------------------------------------GGCCACTAGGGACAGGATCggatccGTGAGCAAGGGCGAGGAGCTGTTCACCGGGG	47	0	47	0.0963082	FALSE	FALSE	BC1
TTTCAGGTGTCGTGAAGCG-----------------------------------------------CCACTAGGGACAGGATCggatccGTGAGCAAGGGCGAGGAGCTGTTCACCGGGG	47	0	47	0.0963082	FALSE	FALSE	BC1
TTTCAGGTGTCGTGAAGCGGC-----------------------------------------------ACTAGGGACAGGATCggatccGTGAGCAAGGGCGAGGAGCTGTTCACCGGGG	47	0	47	0.0963082	FALSE	FALSE	BC1
TTTCAGGTGTCGTGAAGCGGCCGCA-----------------------------------------------GGGACAGGATCggatccGTGAGCAAGGGCGAGGAGCTGTTCACCGGGG	47	0	47	0.0963082	FALSE	FALSE	BC1
TTTCAGGTGTCGTGAAGCGGCCGCacgcgtCCG-----------------------------------------------ATCggatccGTGAGCAAGGGCGAGGAGCTGTTCACCGGGG	47	0	47	0.0963082	FALSE	FALSE	BC1
TTTCAGGTGTCGTGAAGCGGCCGCacgcgtCCGC-----------------------------------------------TCggatccGTGAGCAAGGGCGAGGAGCTGTTCACCGGGG	47	0	47	0.0963082	FALSE	FALSE	BC1
TTTCAGGTGTCGTGAAGCGGCCGCacgcgtCCGCACTGTGGGGTGG-----------------------------------------------GTTAGGGCGAGGAGCTGTTCACCGGGG	47	0	47	0.0963082	FALSE	FALSE	BC1
TCAGGTGTCGTT--------GTACAAAAAAGCAGGCTGTG--------------CCACCATGG---------------------------TGAGCAAGGGCGAGGAGCTGTTCACCGGCG	49	0	49	0.0963082	FALSE	FALSE	BC1
TTTCAGGTGTCGTGAAGCGGCCGC-------------------------------------------------GGACAGGATCggatccGTGAGCAAGGGCGAGGAGCTGTTCACCGGGG	49	0	49	0.0963082	FALSE	FALSE	BC1
TTTCAGGTGTCGTGAAGCGGCCGCACTC-------------------------------------------------AGGATCggatccGTGAGCAAGGGCGAGGAGCTGTTCACCGGGG	49	0	49	0.0963082	FALSE	FALSE	BC1
TTTCAGGTGTCGTGAAGCGGCCGCAC--------------------------------------------------CAGGATCggatccGTGAGCAAGGGCGAGGAGCTGTTCACCGGGG	50	0	50	0.0963082	FALSE	FALSE	BC1
TTTCAGGTGTCGTGAAGCGGCCGCacgcgtG--------------------------------------------------TCggatccGTGAGCAAGGGCGAGGAGCTGTTCACCGGGG	50	0	50	0.0963082	FALSE	FALSE	BC1
TTTCAGGTGTCGTGAAGCG----------------------------------------------------AGGGACAGGATCggatccGTGAGCAAGGGCGAGGAGCTGTTCACCGGGG	52	0	52	0.0963082	FALSE	FALSE	BC1
TTTCAGGTGTCGTGAAGCGGCCGCACGC-----------------------------------------------------TCggatccGTGAGCAAGGGCGAGGAGCTGTTCACCGGGG	53	0	53	0.0963082	FALSE	FALSE	BC1
AGGTGTCGTGTAAAAAGCAGGC--------------TGTG--------------CCACCATGG---------------------------TGAGCAAGGGCGAGGAGCTGTTCACCGGCG	55	0	55	0.0963082	FALSE	FALSE	BC1
TTTCAGGTGTCGTGAAGCGGCCGCacgcgtCCGCACTG--------------------------------------------------------CAAGGGCGAGGAGCTGTTCACCGGGG	56	0	56	0.0963082	FALSE	FALSE	BC1
TTTCAGGTGTCGTGAAGCGGCCGCacgcgtCCGCACTGTGGGGTGGAGGGG--------------------------------------------------------CTGTTCACCGGGG	56	0	56	0.0963082	FALSE	FALSE	BC1
TTTCAGGTGTCGTGAAGCGGCCGCacgcgtCCGCACTGTGGG----------------------------------------------------------CGAGGAGCTGTTCACCGGGG	58	0	58	0.0963082	FALSE	FALSE	BC1
TTTCAGGTGTCGTGAAGCGGCCG--------------------------------------------------GGACAG---------CGTGAGCAAGGGCGAGGAGCTGTTCACCGGGG	59	0	59	0.0963082	FALSE	FALSE	BC1
TTTCAGGTGTCGTGAAGCGGCCT-------------TGT-------------------------------------------------CGTGAGCAAGGGCGAGGAGCTGTTCACCGGGG	62	0	62	0.0963082	FALSE	FALSE	BC1
TTTCAGGTGTCGTG--------GCACG---------------------------------------------------------GATCCGTGAGCAAGGGCGAGGAGCTGTTCACCGGGG	65	0	65	0.0963082	FALSE	FALSE	BC1
TTTCAGGTGTCGTGAAGCGGCCGCacgcgtCCGCACTGTGGGGTG-----------------------------------------------------------------TTCACCGGGG	65	0	65	0.0963082	FALSE	FALSE	BC1
TTTCAGGTGTCGTGAAGCGGCCGCacgcgtCCGCCAAGATCGGGTAAGCCTCTGCCACCATGCTTGTGCGCAAAGTCCACGG-CggatccGTGAGCAAGGGCGAGGAGCTGTTCACCGGG	1	0	1	0.0642055	FALSE	FALSE	BC1
TTTCAGGTGTCGTGAAGCGGCCGCacgcgtCCGCCGAGATCGGGTAAGCTTCTGCCACCATGCTTGTGCGCAAAGTCCACGG-CggatccGTGAGCAAGGGCGAGGAGCTGTTCACCGGG	1	0	1	0.0642055	FALSE	FALSE	BC1
TTTCAGGTGTCGTGAAGCGGCCGCacgcgtCCGCACTGTGGGGTGGAGGGGACGCCACCATAGGGGACGCCACCATGGA-----TCggatccGTGAGCAAGGGCGAGGAGCTGTTCACCG	5	0	5	0.0642055	FALSE	FALSE	BC1
TTTCAGGTGTCGTGAAGCGGCCGCacgcgtCCGCACTGTGGGGTGGAGGGGACGCCACCATGGGGGCCACTAGGGA-----TCggatccGTGAGCAAGGGCGAGGAGCTGTTCACCGGGG	5	0	5	0.0642055	FALSE	FALSE	BC1
TTTCAGGTGTCGTGAAGCGGCCGCacgcgtCCGCACTGTCAGG---ATCGGAT----CCATGGGGGCCACTAGGGACAGGATCggatccGTGAGCAAGGGCGAGGAGCTGTTCACCGGGG	7	0	7	0.0642055	FALSE	FALSE	BC1
TTTCAGGTGTCGTGAAGCGGCCGCacgcgtCCGCACTGTGGGG-------GACGCCACCATGGGGGCCACTAGGGACAGGATCggatccGTGAGCAAGGGCGAGGAGCTGTTCACCGGGG	7	0	7	0.0642055	FALSE	FALSE	BC1
TTTCAGGTGTCGTGAAGCGGCCGCacgcgtCCGCACTGTGGGGTGGAGGGGACGCCACCATGGGG----------ACAGGATCggatccGTGAGCAAGGGCGAGGAGCTGTTCACCGGGG	10	0	10	0.0642055	FALSE	FALSE	BC1
TTTCAGGTGTCGTGAAGCGGCCGCacgcgtCCGCACTGTGGGGTGGAGGGGACGCCACCATGGGGGCCACTAGGGACAG-----------TGAGCAAGGGCGAGGAGCTGTTCACCGGGG	11	0	11	0.0642055	FALSE	FALSE	BC1
TTTCAGGTGTCGTGAAGCGGCCGCacgcgtCCGCACTGTGGGGTGGAGGGG--------------GCCACTAGGGACAGGATCggatccGTGAGCAAGGGCGAGGAGCTGTTCACCGGGG	14	0	14	0.0642055	FALSE	FALSE	BC1
TTTCAGGTGTCGTGAAGCGGCCGCacgcgtCCGCACTGTGGG----------------CATGGGGGCCACTAGGGACAGGATCggatccGTGAGCAAGGGCGAGGAGCTGTTCACCGGGG	16	0	16	0.0642055	FALSE	FALSE	BC1
TTTCAGGTGTCGTGAAGCGGCCGCacgcgtCCGCACTGTGGGGTGGAGGGGACGCCACCA----------------CAGGATCggatccGTGAGCAAGGGCGAGGAGCTGTTCACCGGGG	16	0	16	0.0642055	FALSE	FALSE	BC1
TTTCAGGTGTCGTGAAGCGGCCGCacgcgtCCGCACTGTGGGGTGGAAG-----------------CCACTAGGGACAGGATCggatccGTGAGCAAGGGCGAGGAGCTGTTCACCGGGG	17	0	17	0.0642055	FALSE	FALSE	BC1
TTTCAGGTGTCGTGAAGCGGCCGCacgcgtCCGCACTGTGGGGTGGAGGGGACGCC-----------------GGACAGGATCggatccGTGAGCAAGGGCGAGGAGCTGTTCACCGGGG	17	0	17	0.0642055	FALSE	FALSE	BC1
TTTCAGGTGTCGTGAAGCGGCCGCacgcgtCCGCACTGTGGGGTGGAGGGGACGCCAC------------TAGGGACAGGATC-----CGTGAGCAAGGGCGAGGAGCTGTTCACCGGGG	17	0	17	0.0642055	FALSE	FALSE	BC1
TTTCAGGTGTCGTGAAGCGGCCGCacgcgtCCGCACTG-------GAGGGGACGCCAC------------TAGGGACAGGATCggatccGTGAGCAAGGGCGAGGAGCTGTTCACCGGGG	19	0	19	0.0642055	FALSE	FALSE	BC1
TTTCAGGTGTCGTGAAGCGGCCGCacgcgtCCGCACTGTGGGGTGGAGGGGACGCCACCAT-----CCCCTCG--------------CCGTGAGCAAGGGCGAGGAGCTGTTCACCGGGG	19	0	19	0.0642055	FALSE	FALSE	BC1
TTTCAGGTGTCGTGAAGCGGCCGCacgcgtCCGCACTGTGGGGTGGAGGGGACGCCACCATGGGGG-------------------ATCCGTGAGCAAGGGCGAGGAGCTGTTCACCGGGG	19	0	19	0.0642055	FALSE	FALSE	BC1
TTTCAGGTGTCGTGAAGCGGCCGCacgcgtCCGCACTGTGGGGTGGAGGGGACGCCACCATGGGGGCCAT-------------------GTGAGCAAGGGCGAGGAGCTGTTCACCGGGG	19	0	19	0.0642055	FALSE	FALSE	BC1
TTTCAGGTGTCGTGAAGCGGCCGCACGCGGACAG---GTGGGGTGGAGGGGACGCC-----------------GGACAGGATCggatccGTGAGCAAGGGCGAGGAGCTGTTCACCGGGG	20	0	20	0.0642055	FALSE	FALSE	BC1
TTTCAGGTGTCGTGAAGCGGCCGCacgcgtCCGCACTGTGGGGTGGAGGGG--------------GCCACTAGGGACAG------ATCCGTGAGCAAGGGCGAGGAGCTGTTCACCGGGG	20	0	20	0.0642055	FALSE	FALSE	BC1
TTTCAGGTGTCGTGAAGCGGCCGCacgcgtCCGCACTGTGGGGTGGAGGGGA--------------------GGGACAGGATCggatccGTGAGCAAGGGCGAGGAGCTGTTCACCGGGG	20	0	20	0.0642055	FALSE	FALSE	BC1
TTTCAGGTGTCGTGA----------------------GTGGGGTGGAGGGGACGCCACCATGGGGGCCACTAGGGACAGGATCggatccGTGAGCAAGGGCGAGGAGCTGTTCACCGGGG	22	0	22	0.0642055	FALSE	FALSE	BC1
TTTCAGGTGTCGTGAAGCGGCCGCacgcgtCCGCACTGTGGGGA----------------------CCACTAGGGACAGGATCggatccGTGAGCAAGGGCGAGGAGCTGTTCACCGGGG	22	0	22	0.0642055	FALSE	FALSE	BC1
TTTCAGGTGTCGTGAAGCGGCCGCacgcgtCCGCACTGTGGGGT----------------------CCACTAGGGACAGGATCggatccGTGAGCAAGGGCGAGGAGCTGTTCACCGGGG	22	0	22	0.0642055	FALSE	FALSE	BC1
TTTCAGGTGTCGTGAAGCGGCCGCacgcgtCCGCACTGTGGGGTGGA----------------------CTAGGGACAGGATCAGATCCGTGAGCAAGGGCGAGGAGCTGTTCACCGGGG	22	0	22	0.0642055	FALSE	FALSE	BC1
TTTCAGGTGTCGTGAAGCGGCCGCacgcgtCCGCACTGTGGGGTGGAGGGG----------------------GGACAGGATCggatccGTGAGCAAGGGCGAGGAGCTGTTCACCGGGG	22	0	22	0.0642055	FALSE	FALSE	BC1
TTTCAGGTGTCGTGAAGCGGCCGCacgcgtCCGCACTGTGGGGTGGAGGGGACGT----------------------AGGATCggatccGTGAGCAAGGGCGAGGAGCTGTTCACCGGGG	22	0	22	0.0642055	FALSE	FALSE	BC1
TTTCAGGTGTCGTGAAGCGGCCGCacgcgtCCGCACTGTGGGG-----------------------CCACTAGGGACAGGATCggatccGTGAGCAAGGGCGAGGAGCTGTTCACCGGGG	23	0	23	0.0642055	FALSE	FALSE	BC1
TTTCAGGTGTCGTGAAGCGGCCGCacgcgtCCGCACTGTGGGGTGCAGGGGAT-CCGCCA----------------------CggatccGTGAGCAAGGGCGAGGAGCTGTTCACCGGGG	23	0	23	0.0642055	FALSE	FALSE	BC1
TTTCAGGTGTCGTGAAGCGGCCGCacgcgtCCGCACTGTGGGGTGGAGGGG-----------------------GACAGGATCggatccGTGAGCAAGGGCGAGGAGCTGTTCACCGGGG	23	0	23	0.0642055	FALSE	FALSE	BC1
TTTCAGGTGTCGTGAAGCGGCCGCacgcgtCCGCACTGTGGGGTGGAGGGGACGCCACCATG-----------------------ATCCGTGAGCAAGGGCGAGGAGCTGTTCACCGGGG	23	0	23	0.0642055	FALSE	FALSE	BC1
TTTCAGGTGTCGTGAAGCGGCCGCacgcgtCCGCAC-------------------------GGGGGCCACTAGGGACAGGATCggatccGTGAGCAAGGGCGAGGAGCTGTTCACCGGGG	25	0	25	0.0642055	FALSE	FALSE	BC1
TTTCAGGTGTCGTGAAGCGGCCGCacgcgtCCGCACTGTGGGGTAGTGGCC-------------------------CAGGATCggatccGTGAGCAAGGGCGAGGAGCTGTTCACCGGGG	25	0	25	0.0642055	FALSE	FALSE	BC1
TTTCAGGTGTCGTGAAGCGGCCGCacgcgtCCGCACTGTGGGGTG-------------------------TAGGGACAGGATCggatccGTGAGCAAGGGCGAGGAGCTGTTCACCGGGG	25	0	25	0.0642055	FALSE	FALSE	BC1
TTTCAGGTGTCGTGAAGCGGCCGCacgcgtCCGCACTGTGGGGTGGAGGGC-------------------------CAGGATCggatccGTGAGCAAGGGCGAGGAGCTGTTCACCGGGG	25	0	25	0.0642055	FALSE	FALSE	BC1
TTTCAGGTGTCGTGAAGCGGCCGCacgcgtCCGCACTGTGGGGTGGAGGGG-------------------------CAGGATCggatccGTGAGCAAGGGCGAGGAGCTGTTCACCGGGG	25	0	25	0.0642055	FALSE	FALSE	BC1
TTTCAGGTGTCGTGAAGCGGCCGCacgcgtCCGCACTGTGGGGTGGAGGGG------CCA-------------------GATCggatccGTGAGCAAGGGCGAGGAGCTGTTCACCGGGG	25	0	25	0.0642055	FALSE	FALSE	BC1
TTTCAGGTGTCGTGAAGCGGCCGCacgcgtCCGCACTGTGGGGTGGAGGGGACGCCAC-------------------------ggatccGTGAGCAAGGGCGAGGAGCTGTTCACCGGGG	25	0	25	0.0642055	FALSE	FALSE	BC1
TTTCAGGTGTCGTGAAGCGGCCGCacgcgtCCGCACTGTGGGGTGGAGGGGACGCCTG--TGGGGT-----------------------GTGAGCAAGGGCGAGGAGCTGTTCACCGGGG	25	0	25	0.0642055	FALSE	FALSE	BC1
TCAGGTGTCGTGAAGCGGCCGCacgcgtCCGAG------------GGGGATGTTCTACCGAGCGG-----TAG---------CggatccGTGAGCAAGGGCGAGGAGCTGTTCACCGGGG	26	0	26	0.0642055	FALSE	FALSE	BC1
TTTCAGGTGTCGTGAAGCGGCCGCacgcgtCCGCACTG--------------------------GGCCACTAGGGACAGGATCggatccGTGAGCAAGGGCGAGGAGCTGTTCACCGGGG	26	0	26	0.0642055	FALSE	FALSE	BC1
TTTCAGGTGTCGTGAAGCGGCCGCacgcgtCCGCACTGTGGGGTGCAGGGGACG--------------------------ATCggatccGTGAGCAAGGGCGAGGAGCTGTTCACCGGGG	26	0	26	0.0642055	FALSE	FALSE	BC1
TTTCAGGTGTCGTGAAGCGGCCGCACGC----------------------------ACCATGGGGGCCACTAGGGACAGGATCggatccGTGAGCAAGGGCGAGGAGCTGTTCACCGGGG	28	0	28	0.0642055	FALSE	FALSE	BC1
TTTCAGGTGTCGTGAAGCGGCCGCACGCC----------------------------CCATGGGGGCCACTAGGGACAGGATCggatccGTGAGCAAGGGCGAGGAGCTGTTCACCGGGG	28	0	28	0.0642055	FALSE	FALSE	BC1
TTTCAGGTGTCGTGAAGCGGCCGCacgcgtCCGCACTGTGGGG----------------------------AGGGACAGGATCggatccGTGAGCAAGGGCGAGGAGCTGTTCACCGGGG	28	0	28	0.0642055	FALSE	FALSE	BC1
TTTCAGGTGTCGTGAAGCGGCCGCacgcgtCCGCACTGTGGGGTGGA----------------------------ACAGGATCggatccGTGAGCAAGGGCGAGGAGCTGTTCACCGGGG	28	0	28	0.0642055	FALSE	FALSE	BC1
TTTCAGGTGTCGTGAAGCGGCCGCacgcgtCCGCACTGTGGGGTGGAGG----------------------------AGGATCggatccGTGAGCAAGGGCGAGGAGCTGTTCACCGGGG	28	0	28	0.0642055	FALSE	FALSE	BC1
TTTCAGGTGTCGTGAAGCGGCCGCacgcgtCCGCACTGTGGGGTGGAGGGGACGCC----------------------------GATCCGTGAGCAAGGGCGAGGAGCTGTTCACCGGGG	28	0	28	0.0642055	FALSE	FALSE	BC1
TTTCAGGTGTCGTGAAGCGGCCGCacgcgtCCGCACTGTGGGGTGGAGGTG----------------------------GATCggatccGTGAGCAAGGGCGAGGAGCTGTTCACCGGGG	28	0	28	0.0642055	FALSE	FALSE	BC1
TTTCAGGTGTCGTGAAGCGGCCGCacgcgtCCGT----------------------------GGGGCCACTAGGGACAGGATCggatccGTGAGCAAGGGCGAGGAGCTGTTCACCGGGG	28	0	28	0.0642055	FALSE	FALSE	BC1
TTTCAGGTGTCGTGAAGCGGCCGCacgcgtCCGCACTGTGGGGTGAAGGGGA-----------------------------TCggatccGTGAGCAAGGGCGAGGAGCTGTTCACCGGGG	29	0	29	0.0642055	FALSE	FALSE	BC1
TTTCAGGTGTCGTGAAGCGGCCGCacgcgtCCGCACTGTGGGGTGGAGGGGACACCA-----------------------------TCCGTGAGCAAGGGCGAGGAGCTGTTCACCGGGG	29	0	29	0.0642055	FALSE	FALSE	BC1
TTTCAGGTGTCGTGAAGCG-------------------TGGGGTGGAGGGG---------------CCACTAGGGACAGGATCggatccGTGAGCAAGGGCGAGGAGCTGTTCACCGGGG	34	0	34	0.0642055	FALSE	FALSE	BC1
TTTCAGGTGTCGTGAAGCGGCCGCACGCG----------------------------------GGGCCACTAGGGACAGGATCggatccGTGAGCAAGGGCGAGGAGCTGTTCACCGGGG	34	0	34	0.0642055	FALSE	FALSE	BC1
TTTCAGGTGTCGTGAAGCGGCCGCacgcgtCCGCACTGTGGGGTGAAGGGGA----------------------------------TCCGTGAGCAAGGGCGAGGAGCTGTTCACCGGGG	34	0	34	0.0642055	FALSE	FALSE	BC1
TTTCAGGTGTCGTGAAGCG-------------------------------------ACCATGGGGGCCACTAGGGACAGGATCggatccGTGAGCAAGGGCGAGGAGCTGTTCACCGGGG	37	0	37	0.0642055	FALSE	FALSE	BC1
TTTCAGGTGTCGTGAAGCGGCCG-------------------------------------TGGGGGCCACTAGGGACAGGATCggatccGTGAGCAAGGGCGAGGAGCTGTTCACCGGGG	37	0	37	0.0642055	FALSE	FALSE	BC1
TTTCAGGTGTCGTGAAGCGGCCGCacgcgtCCGCACTGT-------------------------------------CAGGATCggatccGTGAGCAAGGGCGAGGAGCTGTTCACCGGGG	37	0	37	0.0642055	FALSE	FALSE	BC1
TTTCAGGTGTCGTGAAGCGGCCGCacgcgtCCGCACT--------------------------------------ACAGGATCggatccGTGAGCAAGGGCGAGGAGCTGTTCACCGGGG	38	0	38	0.0642055	FALSE	FALSE	BC1
TTTCAGGTGTCGTGAAGCGGCCGCacgcgtCCGCACTGTGGGGTGG--------------------------------------GATCCGTGAGCAAGGGCGAGGAGCTGTTCACCGGGG	38	0	38	0.0642055	FALSE	FALSE	BC1
TTTCAGGTGTCGTGAAGCGGCCGCacgcgtCCGCACTGTGGGGTGGGG--------------------------------------TCCGTGAGCAAGGGCGAGGAGCTGTTCACCGGGG	38	0	38	0.0642055	FALSE	FALSE	BC1
TTTCAGGTGTCGTGAAGCGGCCGCacgcgtCCG----------------------------------------GGACAGGATCggatccGTGAGCAAGGGCGAGGAGCTGTTCACCGGGG	40	0	40	0.0642055	FALSE	FALSE	BC1
TTTCAGGTGTCGTGAAGCGGCCGCacgcgtCCGCACTGTGGGGTGGA----------------------------------------CCGTGAGCAAGGGCGAGGAGCTGTTCACCGGGG	40	0	40	0.0642055	FALSE	FALSE	BC1
TTTCAGGTGTCGTGAAGCGGCCGCAC-----------------------------------------CACTAGGGACAGGATCggatccGTGAGCAAGGGCGAGGAGCTGTTCACCGGGG	41	0	41	0.0642055	FALSE	FALSE	BC1
TTTCAGGTGTCGTGAAGCGGCCGCacgcgtCCGCACTG-----------------------------------------GATCggatccGTGAGCAAGGGCGAGGAGCTGTTCACCGGGG	41	0	41	0.0642055	FALSE	FALSE	BC1
TTTCAGGTGTCGTGAAGCGGCCGCacgcgtCCGCACTGTGGGGTGGAGG-----------------------------------------TGAGCAAGGGCGAGGAGCTGTTCACCGGGG	41	0	41	0.0642055	FALSE	FALSE	BC1
TTTCAGGTGTCGTGAAGCGGCCGCacgcgtCCGCACTGTGGGGTGGAGGGGT-----------------------------------------GCAAGGGCGAGGAGCTGTTCACCGGGG	41	0	41	0.0642055	FALSE	FALSE	BC1
TTTCAGGTGTCGTGAAGCGGCCGCacgcgtCCGCTC-----------------------------------------AGGATCggatccGTGAGCAAGGGCGAGGAGCTGTTCACCGGGG	41	0	41	0.0642055	FALSE	FALSE	BC1
TTTCAGGTGTCGTGAAG-------------------------------GGGACAGCAC------------TAGGGACAGGATCggatccGTGAGCAAGGGCGAGGAGCTGTTCACCGGGG	43	0	43	0.0642055	FALSE	FALSE	BC1
TTTCAGGTGTCGTGAAGCGGCCGCACG-------------------------------------------TAGGGACAGGATCggatccGTGAGCAAGGGCGAGGAGCTGTTCACCGGGG	43	0	43	0.0642055	FALSE	FALSE	BC1
TTTCAGGTGTCGTGAAGCGGCCGCacgcgtCCGCAC----------------------CATGGGGGCC---------------------GTGAGCAAGGGCGAGGAGCTGTTCACCGGGG	43	0	43	0.0642055	FALSE	FALSE	BC1
TTTCAGGTGTCGTG--------------------------------------------CATGGGGGCCACTAGGGACAGGATCggatccGTGAGCAAGGGCGAGGAGCTGTTCACCGGGG	44	0	44	0.0642055	FALSE	FALSE	BC1
TTTCAGGTGTCGTGAAGCGGCCGCacgcgtCCGCACTG--------------------------------------------CggatccGTGAGCAAGGGCGAGGAGCTGTTCACCGGGG	44	0	44	0.0642055	FALSE	FALSE	BC1
TTTCAGGTGTCGTGAAGCGGCCGCacgcgtCCGCACTGTGGGGTGGAG--------------------------------------------AGCAAGGGCGAGGAGCTGTTCACCGGGG	44	0	44	0.0642055	FALSE	FALSE	BC1
TTTCAGGTGTCGTGA----------------------------------------------GGGGGCCACTAGGGACAGGATCggatccGTGAGCAAGGGCGAGGAGCTGTTCACCGGGG	46	0	46	0.0642055	FALSE	FALSE	BC1
TTTCAGGTGTCGTGAAGCGGCCGCacgcgt-----------GGTGGTGGG-----------------------------------ATCCGTGAGCAAGGGCGAGGAGCTGTTCACCGGGG	46	0	46	0.0642055	FALSE	FALSE	BC1
TTTCAGGTGTCGTGAAGCGGC--------------------------------------ATGGGGGCCA---------GGATCggatccGTGAGCAAGGGCGAGGAGCTGTTCACCGGGG	47	0	47	0.0642055	FALSE	FALSE	BC1
TTTCAGGTGTCGTGAAGCGGCCGCacgcgtCCGCACTGTGGGGTGG-----------------------------------------------GCAAGGGCGAGGAGCTGTTCACCGGGG	47	0	47	0.0642055	FALSE	FALSE	BC1
TTTCAGGTGTCGTGAAGCGGCCGCacgcgtCCGCACTGTGGGGTGGAGGGGACGCCA---TGGGGGCCACTAGGG--------------------------------------------G	47	0	47	0.0642055	FALSE	FALSE	BC1
TTTCAGGTGTCGTGAAGCGGCCGCAC-------------------------------------------------ACAGGATCggatccGTGAGCAAGGGCGAGGAGCTGTTCACCGGGG	49	0	49	0.0642055	FALSE	FALSE	BC1
TTTCAGGTGTCGTGAAGCGGCCGCACGCGAC-------------------------------------------------ATCggatccGTGAGCAAGGGCGAGGAGCTGTTCACCGGGG	49	0	49	0.0642055	FALSE	FALSE	BC1
TTTCAGGTGTCGTGAAGCGGCCGCacgcgtCC-------------------------------------------------TCggatccGTGAGCAAGGGCGAGGAGCTGTTCACCGGGG	49	0	49	0.0642055	FALSE	FALSE	BC1
TTTCAGGTGTCGTGAAGCGGCCGCacgcgtCCGCACTGT-------------------------------------------------CGTGAGCAAGGGCGAGGAGCTGTTCACCGGGG	49	0	49	0.0642055	FALSE	FALSE	BC1
TTTCAGGTGTCGTG------------------------------------GACGCCA--------------AGGGACAGGATCggatccGTGAGCAAGGGCGAGGAGCTGTTCACCGGGG	50	0	50	0.0642055	FALSE	FALSE	BC1
TTTCAGGTGTCGTGAAGCGGCCCCTC-----------------------------CACCA---------------------TCggatccGTGAGCAAGGGCGAGGAGCTGTTCACCGGGG	50	0	50	0.0642055	FALSE	FALSE	BC1
TTTCAGGTGTCGTGAAGCGGCCG--------------------------------------------------GGACAGGATCggatccGTGAGCAAGGGCGAGGAGCTGTTCACCGGGG	50	0	50	0.0642055	FALSE	FALSE	BC1
TTTCAGGTGTCGTGAAGCGGCCGCacgcgtCCGCACTG--------------------------------------------------CGTGAGCAAGGGCGAGGAGCTGTTCACCGGGG	50	0	50	0.0642055	FALSE	FALSE	BC1
TTTCAGGTGTCGTG----------------------------------------------------CCACTAGGGACAGGATCggatccGTGAGCAAGGGCGAGGAGCTGTTCACCGGGG	52	0	52	0.0642055	FALSE	FALSE	BC1
TTTCAGGTGTCGTGAA----------------------------------------------------ACTAGGGACAGGATCggatccGTGAGCAAGGGCGAGGAGCTGTTCACCGGGG	52	0	52	0.0642055	FALSE	FALSE	BC1
TTTCAGGTGTCGTGAAGCGGCCGCACG----------------------------------------------------GATCggatccGTGAGCAAGGGCGAGGAGCTGTTCACCGGGG	52	0	52	0.0642055	FALSE	FALSE	BC1
TTTCAGGTGTCGTGAAGCGGCCGCACGCG----------------GAGG------------------------------------ATCCGTGAGCAAGGGCGAGGAGCTGTTCACCGGGG	52	0	52	0.0642055	FALSE	FALSE	BC1
TTTCAGGTGTCGTGAAGCGGCCGCacgcgtCCGCAC----------------------------------------------------CGTGAGCAAGGGCGAGGAGCTGTTCACCGGGG	52	0	52	0.0642055	FALSE	FALSE	BC1
TTTCAGGTGTCGTGAAGCGGCCGCacgcgtCCGCAC-----------------------------------------------------GTGAGCAAGGGCGAGGAGCTGTTCACCGGGG	53	0	53	0.0642055	FALSE	FALSE	BC1
TTTCAGGTGTCGT---------------------------------------------CATGGTG----------ACAGGATCggatccGTGAGCAAGGGCGAGGAGCTGTTCACCGGGG	55	0	55	0.0642055	FALSE	FALSE	BC1
TT-CAGGTGTCGTGAAGCGG-------------------------------------------------------ACAGGATCggatccGTGAGCAAGGGCGAGGAGCTGTTCACCGGGG	56	0	56	0.0642055	FALSE	FALSE	BC1
TTTCAAGTGTCGTGCAGG-----------------CTGTG--------------CCACCATGG---------------------------TGAGCAAGGGCGAGGAGCTGTTCACCGGCG	58	0	58	0.0642055	FALSE	FALSE	BC1
TTTCAGGTGTCGTGCAGG-----------------CTGTG--------------CCACCATGG---------------------------TGAGCAAGGGCGAGGAGCTGTTCACCGGGC	58	0	58	0.0642055	FALSE	FALSE	BC1
TTTCAGGTGTCGTGAAGCGGCCGCacgcgtCCGCACTGTGGGGTGGAGGGGACGC-ACCATG----------------------------------------------------------	59	0	59	0.0642055	FALSE	FALSE	BC1
TTTCAGGTGTCGTGG--------------------CTGTG--------------CCACCATGG---------------------------TGAGCAAGGGCGAGGAGCTGTTCACCGGCG	61	0	61	0.0642055	FALSE	FALSE	BC1
TTTCAGGTGTCGTGAAGCGGCCGCacgcgtCCGAACAG--------------------------------------------------------------CGAGGAGCTGTTCACCGGGG	62	0	62	0.0642055	FALSE	FALSE	BC1
TTTCAGGTGTCGTGA----------------------------------------------------------------GATCggatccGTGAGCAAGGGCGAGGAGCTGTTCACCGGGG	64	0	64	0.0642055	FALSE	FALSE	BC1
TTTCAGGTGTCGTGAAGCGGCCGCacgcgtCCGCACTATGGGGTGGAGGGGACGCC----------------------------------------------------------------	64	0	64	0.0642055	FALSE	FALSE	BC1
TTTCAGGTGTCGT-----------------------TGTG---------------CACCATGG---------------------------TGAGCAAGGGCGAGGAGCTGTTCACCGGCG	65	0	65	0.0642055	FALSE	FALSE	BC1
TTTCAGGTGTCGTGAAGCGGCCGCacgcgtCCGCAC-----------------------------------------------------------------GAGGAGCTGTTCACCGGGG	65	0	65	0.0642055	FALSE	FALSE	BC1
TTTCAGGTGTCGT-------------------------------------------------------------------ATCggatccGTGAGCAAGGGCGAGGAGCTGTTCACCGGGG	67	0	67	0.0642055	FALSE	FALSE	BC1
TTTCAGGTGTCGTGAAGCGGCCGCacgcgtCCGCACTGTGGGGTGGAGGGGAC-------------------------------------------------------------------	67	0	67	0.0642055	FALSE	FALSE	BC1
TTTCAGGTGTCGTGAAGCGGCCGCacgcgtCCGCA--------------------------------------------------------------------GGAGCTGTTCACCGGGG	68	0	68	0.0642055	FALSE	FALSE	BC1
TTTCAGGTGTCGTGAAGCGGCCGCacgcgtCCGCCAAGATCGGGTAAGCTTCTGCCACCATGCTTGTGCGCAAAGTCCACGG-CggatccGTGAGCAAGGGCGAGGAGCTGTTCACCGGG	1	0	1	3.30658	FALSE	FALSE	BC1
TTTCAGGTGTCGTGAAGCGGCCGCacgcgtCCGCACTGTGGGGTGGAGGGGACGCCACCATGGGGGCCACTAATGGGGGCCACTAGGGACAGGATCggatccGTGAGCAAGGGCGAGGAG	0	13	13	0.0321027	FALSE	FALSE	BC1
TTTCAGGTATCGTGAAGCGGCCGCacgcgtCCGCCAAGATCGGGTAAGCTTCTGCCACCATGCTTGTGCGCAAAGTCCACGG-CggatccGTGAGCAAGGGCGAGGAGCTGTTCACCGGG	1	0	1	0.0321027	FALSE	FALSE	BC1
TTTCAGGTGTCATGAAGCGGCCGCacgcgtCCGCCAAGATCGGGTAAGCTTCTGCCACCATGCTTGTGCGCAAAGTCCACGG-CggatccGTGAGCAAGGGCGAGGAGCTGTTCACCGGG	1	0	1	0.0321027	FALSE	FALSE	BC1
TTTCAGGTGTCGTGAAGCAGCCGCacgcgtCCGCCAAGATCGGGTAAGCTTCTGCCACCATGCTTGTGCGCAAAGTCCACGG-CggatccGTGAGCAAGGGCGAGGAGCTGTTCACCGGG	1	0	1	0.0321027	FALSE	FALSE	BC1
TTTCAGGTGTCGTGAAGCGGCCGCacgcgtCCGCACTGTGGGGTGGAGGGGACGCCACCATGGGGGCCACATGGGGGCCACTAGGGACAG-ATCggatccGTGAGCAAGGGCGAGGAGCT	1	11	10	0.0321027	FALSE	FALSE	BC1
TTTCAGGTGTCGTGAAGCGGCCGCacgcgtCCGCACTGTGGGGTGGAGGGGACGCCACCATGGGGGCCACTAGGGACAG-ATCggatccGTGAGCAAGGGCGAGGAGCTGTTCACCGGGG	1	0	1	0.0321027	FALSE	FALSE	BC1
TTTCAGGTGTCGTGAAGCGGCCGCacgcgtCCGCACTGTGGGGTGGAGGGGACGCCACCATGGGTGGGG-TGGGGACAGGATCggatccGTGAGCAAGGGCGAGGAGCTGTTCACCGGGG	1	0	1	0.0321027	FALSE	FALSE	BC1
TTTCAGGTGTCGTGAAGCGGCCGCacgcgtCCGCCAAGATCGGGTAAGCTTCTGCCACCATGCTTGCGCGCAAAGTCCACGG-CggatccGTGAGCAAGGGCGAGGAGCTGTTCACCGGG	1	0	1	0.0321027	FALSE	FALSE	BC1
TTTCAGGTGTCGTGAAGCGGCCGCacgcgtCCGCCAAGATCGGGTAAGCTTCTGCCACCATGCTTGTGCGCAAAGTCCACGG-CggatccGTGAGCAAGGGCGAGGAGCCGTTCACCGGG	1	0	1	0.0321027	FALSE	FALSE	BC1
TTTCAGGTGTCGTGAAGCGGCCGCacgcgtCCGCCAAGATCGGGTAAGCTTCTGCCACCATGCTTGTGCGCAAAGTCCACGG-CggatccGTGAGCAAGGGCGAGGAGCTATTCACCGGG	1	0	1	0.0321027	FALSE	FALSE	BC1
TTTCAGGTGTCGTGAAGCGGCCGCacgcgtCCGCCAAGATCGGGTTAGCTTCTGCCACCATGCTTGTGCGCAAAGTCCACGG-CggatccGTGAGCAAGGGCGAGGAGCTGTTCACCGGG	1	0	1	0.0321027	FALSE	FALSE	BC1
TTTCAGGTGTTGTGAAGCGGTCGCacgcgtCCGCCAAGATCGGGTAAGCTTCTGCCACCATGCTTGTGCGCAAAGTCCACGG-CggatccGTGAGCAAGGGCGAGGAGCTGTTCACCGGG	1	0	1	0.0321027	FALSE	FALSE	BC1
TTTC-GGTGTCGTGAAGCGGCCGCacgcgtCCGCCAAGATCGGGTAAGCTTCTGCCACCATGCTTGTGCGCAAAGTCCACGG-CggatccGTGAGCAAGGGCGAGGAGCTGTTCACCGGG	2	0	2	0.0321027	FALSE	FALSE	BC1
TTTCAGGTGTCGTGAAGCGGCCGCacgcgtCCGCACTGTGGGGTGGAGGGGACT--AGGGTGGGGGCCACTAGGGACAGGATCggatccGTGAGCAAGGGCGAGGAGCTGTTCACCGGGG	2	0	2	0.0321027	FALSE	FALSE	BC1
TTTCAGGTGTCGTGAAGCGGCCGCacgcgtCCGCACTGTGGGGTGGAGGGGACGCCACCATGTGTGGGGTGGAGGGGACGC---CggatccGTGAGCAAGGGCGAGGAGCTGTTCACCGG	3	2	1	0.0321027	FALSE	FALSE	BC1
TTTCAGGTGTCGTGAAGCGGCCGCacgcgtCCGCACTGTGGGGTGGAGGGGACGC----ATGGGGGCCACTAGGGACGACAGGATCggatccGTGAGCAAGGGCGAGGAGCTGTTCACCG	4	0	4	0.0321027	FALSE	FALSE	BC1
TTTCAGGTGTCGTGAAGCGGCCGCacgcgtCCGCACTGTGGGGTGGAGGGGACGCCACCATGGGGGAG----GGGACGCCAGGATCggatccGTGAGCAAGGGCGAGGAGCTGTTCACCG	4	0	4	0.0321027	FALSE	FALSE	BC1
TTTCAGGTGTCGTGAAGCGGCCGCacgcgtCCGCACTGTGGGGTGGAGGGGACGCCACCATGGGGGCC----GGGACAGGATCggatccGTGAGCAAGGGCGAGGAGCTGTTCACCGGGG	4	0	4	0.0321027	FALSE	FALSE	BC1
TTTCAGGTGTCGTGAAGCGGCCGCacgcgtCCGCACTGTGGGGTGGAGGGGACGCCACCATGGGGGCCA----GGACAGGATCggatccGTGAGCAAGGGCGAGGAGCTGTTCACCGGGG	4	0	4	0.0321027	FALSE	FALSE	BC1
TTTCAGGTGTCGTGAAGCGGCCGCacgcgtCCGCACTGTGGGGTGGAGGGGACGCCACCATGGGGGCCACCAGGG----GATCggatccGTGAGCAAGGGCGAGAAGCTGTTCACCGGGG	4	0	4	0.0321027	FALSE	FALSE	BC1
TTTCAGGTGTCGTGAAGCGGCCGCacgcgtCCGCACTGTGGGGTGGAGGGGACGCCACCATGGGGGCCACTAG----AGGGTCggatccGTGAGCAAGGGCGAGGAGCTGTTCACCGGGG	4	0	4	0.0321027	FALSE	FALSE	BC1
TTTCAGGTGTCGTGAAGCGGCCGCacgcgtCCGCACTGTGGGGTGGAGGGGACGCCACCATGGGGGCCACTAGGG----GATCggatccGTGAGCAAGGGCGAGGAGCTGTTCACCGGGG	4	0	4	0.0321027	FALSE	FALSE	BC1
TTTCAGGTGTCGTGAAGCGGCCGCACGTGTCA----TGGGGGCCACTAGGGACGGCACCATGGGGGCCACTAGGGACAGGATCggatccGTGAGCAAGGGCGAGGAGCTGTTCACCGGGG	4	0	4	0.0321027	FALSE	FALSE	BC1
AGGTGTCGTGAAGCGGCCGCacgcgtCCA-----TGGGGGCCATGGAGGGGACGCCACCATGGGGGCCACTAGGGACAGGATCggatccATGAGCAAGGGCGAGGAGCTGTTCACCGGGG	5	0	5	0.0321027	FALSE	FALSE	BC1
AGGTGTCGTGAAGCGGCCGCacgcgtCCGGCGCCACTAGGG-----ACAGGACGCCACCATGGGGGCCACTAGGGACAGGATCggatccGTGAGCAAGGGCGAGGAGCTGTTCACCGGGG	5	0	5	0.0321027	FALSE	FALSE	BC1
GTGTCGTGAAGCGGCCGCacgcgtCCGCACTGTGGGGTGGAGGGACGAGGGACGCCACCATGGGGGCCACTAGGGA-----TCggatccGTGAGCAAGGGCGAGGAGCTGTTCACCGGGG	5	0	5	0.0321027	FALSE	FALSE	BC1
TTTCAGGTGTCGTGAAGCGGCCGCacgcgtCCGCACTGTGGGGTGGAGGGG--GCCACTA---GGGACAGTGGGGTGGCCCCGACAGGATCggatccGTGAGCAAGGGCGAGGAGCTGTT	5	0	5	0.0321027	FALSE	FALSE	BC1
TTTCAGGTGTCGTGAAGCGGCCGCacgcgtCCGCACTGTGGGGTGGAGGGGACGCCACCATGGGGGCC-----GGACAGGATCggatccGTGAGCAAGGGCGAGGAGCTGTTCACCGGGG	5	0	5	0.0321027	FALSE	FALSE	BC1
TTTCAGGTGTCGTGAAGCGGCCGCacgcgtCCGCACTGTGGGGTGGAGGGGACGCCACCATGGGGGCCACTAGGGACAGGATC-----CGTGAGCAAGGGCGAGGAGCTGTTCACCGGGG	5	0	5	0.0321027	FALSE	FALSE	BC1
TTTCAGGTGTCGTGAAGCGGCCGCacgcgtCCGCACTGTGGGGTGGAGGGGACGCCACCATGGGGGCCACTAGGGG-----TCggatccGTGAGCAAGGGCGAGGAGCTGTTCACCGGGG	5	0	5	0.0321027	FALSE	FALSE	BC1
TTTCAGGTGTCGTGAAGCGGCCGCacgcgtCCGCACTGTGGGGTGGAGGGGACGCCAT-----GGGCCACTAGGGACAGGGACAGGATCggatccGTGAGCAAGGGCGAGGAGCTGTTCA	5	0	5	0.0321027	FALSE	FALSE	BC1
GTCGTGAAGCGGCCGCacgcgtCCGCACTGTGGGGTGGAGGGGACGCGGGGACGCCACCATGGGGGCCACTAG-------ATCggatccGTGAGCAAGGGCGAGGAGCTGTTCACCGGGG	7	0	7	0.0321027	FALSE	FALSE	BC1
TCAGGTGTCGTGAAGCGGCCGCacgcgtCCGCACTGTGGGGTGGA-------CCATGCCATGGGGGCCACTAGGGACAGGATCggatccGTGAGCAAGGGCGAGGAGCTGTTCACCGGGG	7	0	7	0.0321027	FALSE	FALSE	BC1
TGTCGTGAAGCGGCCGCacgcgtCCGCACTGTGGGGTGGAGGGGGCCACTAGGGACAGCATGGGGGCCACTAGGGACA-------ATCCGTGAGCAAGGGCGAGGAGCTGTTCACCGGGG	7	0	7	0.0321027	FALSE	FALSE	BC1
TTACAGGTGTCGTGAAGCGGCCGCacgcgtCCGCACTGTGGGGTGGAGGGGACGCCACCATGGGGGCCAC-------AGGATCggatccGTGAGCAAGGGCGAGGAGCTGTTCACCGGGG	7	0	7	0.0321027	FALSE	FALSE	BC1
TTTCAGGTGTCGTGAAGCGGCCGCACG-GTCA------TGGGGTGGAGGGGACGCCACCATGGGGGCCACTAGGGACAGGATCggatccGTGAGCAAGGGCGAGGAGCTGTTCACCGGGG	7	0	7	0.0321027	FALSE	FALSE	BC1
TTTCAGGTGTCGTGAAGCGGCCGCacgcgt-------GTGGGGTGGAGGGGACGCCACCATGGGGGCCACTAGGGACAGGATCggatccGTGAGCAAGGGCGAGGAGCTGTTCACCGGGG	7	0	7	0.0321027	FALSE	FALSE	BC1
TTTCAGGTGTCGTGAAGCGGCCGCacgcgtC-------TGGGGTGGAGGGGACGCCACCATGGGGGCCACTAGGGACAGGATCggatccGTGAGCAAGGGCGAGGAGCTGTTCACCGGGG	7	0	7	0.0321027	FALSE	FALSE	BC1
TTTCAGGTGTCGTGAAGCGGCCGCacgcgtCCGCACTACTAGG-------GACGCCACCATGGGGGCCACTAGGGACAGGATCggatccGTGAGCAAGGGCGAGGAGCTGTTCACCGGGG	7	0	7	0.0321027	FALSE	FALSE	BC1
TTTCAGGTGTCGTGAAGCGGCCGCacgcgtCCGCACTGTGGGGT-------ACGCCACCATGGGGGCCACTAGGGACAGGATCggatccGTGAGCAAGGGCGAGGAGCTGTTCACCGGGG	7	0	7	0.0321027	FALSE	FALSE	BC1
TTTCAGGTGTCGTGAAGCGGCCGCacgcgtCCGCACTGTGGGGTGGAGGGGACGCCACCATGGGGGCCACTAGGGACA-------ATCCGTGAGCAAGGGCGAGGAGCTGTTCACCGGGG	7	0	7	0.0321027	FALSE	FALSE	BC1
TTTCAGGTGTCGTGAAGCGGCCGCacgcgtCCGCACTGTGGGGTGGAGGGGACGCCACCATGGGGGCCGCT-------GGATCggatccGTGAGCAAGGGCGAGGAGCTGTTCACCGGGG	7	0	7	0.0321027	FALSE	FALSE	BC1
TTTCAGGTGTCGTGAAGCGGCCGCacgcgtCCGCACTGTGGGGTGAAGGGGACGCCACCATGGGGGCT--------CAGGATCggatccGTGAGCAAGGGCGAGGAGCTGTTCACCGGGG	8	0	8	0.0321027	FALSE	FALSE	BC1
TTTCAGGTGTCGTGAAGCGGCCGCacgcgtCCGCACTGTGGGGTGGAGGGGAC--CACTA---GGGACA---GGGACAGGATCggatccGTGAGCAAGGGCGAGGAGCTGTTCACCGGGG	8	0	8	0.0321027	FALSE	FALSE	BC1
TTTCAGGTGTCGTGAAGCGGCCGCacgcgtCCGCACTGTGGGGTGGAGGGGACGCCACCA--------ACTAGGGACAGGATCggatccGTGAGCAAGGGCGAGGAGCTGTTCACCGGGG	8	0	8	0.0321027	FALSE	FALSE	BC1
TTTCAGGTGTCGTGAAGCGGCCGCacgcgtCCGCACTGTGGGGTGGAGGGGACGCCACCATGG--------AGGGACAGGATCggatccGTGAGCAAGGGCGAGGAGCTGTTCACCGGGG	8	0	8	0.0321027	FALSE	FALSE	BC1
TTTCAGGTGTCGTGAAGCGGCCGCacgcgtCCGCACTGTGGGGTGGAGGGGACGCCACCATGGGGGCCACTAGGGACA--------TCCGTGAGCAAGGGCGAGGAGCTGTTCACCGGGG	8	0	8	0.0321027	FALSE	FALSE	BC1
TTTCAGGTGTCGTGAAGCGGCCGCAC----------TGTGGGGTGGAGGGGACGCCACCATGGGGGCCACTAGGGACAGGATCggatccGTGAGCAAGGGCGAGGAGCTGTTCACCGGGG	10	0	10	0.0321027	FALSE	FALSE	BC1
TTTCAGGTGTCGTGAAGCGGCCGCACGC----------TGGGGTGGAGGGGACGCCACCATGGGGGCCACTAGGGACAGGATCggatccGTGAGCAAGGGCGAGGAGCTGTTCACCGGGG	10	0	10	0.0321027	FALSE	FALSE	BC1
TTTCAGGTGTCGTGAAGCGGCCGCacgcgtCCGCACTATGGGGTGGAGGGGACGCCACCATGGGGGCCA----------GATCggatccGTGAGCAAGGGCGAGGAGCTGTTCACCGGGG	10	0	10	0.0321027	FALSE	FALSE	BC1
TTTCAGGTGTCGTGAAGCGGCCGCacgcgtCCGCACTGTGGGGTGGAGGGGACGCCACCATGGGGGCCACTAGGGACAGGG--GGACGCCATGGG----GGCCACTAGGG----ACAGGG	10	0	10	0.0321027	FALSE	FALSE	BC1
AGGTGTCGTGAAGCGGCCGCacgcgtCCGCACTGTGGGCACTGTGGGGTGGA-----------GGGCCACTAGGGACAGGATCggatccGTGAGCAAGGGCGAGGAGCTGTTCACCGGGG	11	0	11	0.0321027	FALSE	FALSE	BC1
TTCAGGTGTCGTGAAGCGGCCGCacgcgtCCGCACTGTGTGTGTGGGGTGGA--------TGGGGGCCA---GGGACAGGATCggatccGTGAGCAAGGGCGAGGAGCTGTTCACCGGGG	11	0	11	0.0321027	FALSE	FALSE	BC1
TTTCAGGTGTCGTGAAGCGGCCGCacgcgtCCGCACTGTGGGC-----------CAACCATGGGGGCCACCAGGGACAGGATCggatccGTGAGCAAGGGCGAGGAGCTGTTCACCGGGG	11	0	11	0.0321027	FALSE	FALSE	BC1
TTTCAGGTGTCGTGAAGCGGCCGCacgcgtCCGCACTGTGGGGT-----------CACCATGGGGGCCACTAGGGACAGGATCggatccGTGAGCAAGGGCGAGGAGCTGTTCACCGGGG	11	0	11	0.0321027	FALSE	FALSE	BC1
TTTCAGGTGTCGTGAAGCGGCCGCacgcgtCCGCACTGTGGGGTGCAGGGGACGCCACCACGCCACCATGGGGGGCCACT-----------CggatccGTGAGCAAGGGCGAGGAGCTGT	11	9	2	0.0321027	FALSE	FALSE	BC1
TTTCAGGTGTCGTGAAGCGGCCGCacgcgtCCGCACTGTGGGGTGG-----------CCATGGGGGCCACTAGGGACAGGATCggatccGTGAGCAAGGGCGAGGAGCTGTTCACCGGGG	11	0	11	0.0321027	FALSE	FALSE	BC1
TTTCAGGTGTCGTGAAGCGGCCGCacgcgtCCGCACTGTGGGGTGGAGGGGAC------ATGGGGGCCACTAGGGACAGGATC-----CGTGAGCAAGGGCGAGGAGCTGTTCACCGGGG	11	0	11	0.0321027	FALSE	FALSE	BC1
TTTCAGGTGTCGTGAAGCGGCCGCacgcgtCCGCACTGTGGGGTGGAGGGGACGC-----TGTGGG------GTGGAGGGATCggatccGTGAGCAAGGGCGAGGAGCTGTTCACCGGGG	11	0	11	0.0321027	FALSE	FALSE	BC1
TTTCAGGTGTCGTGAAGCGGCCGCacgcgtCCGCACTGTGGGGTGGAGGGGACGCCACCATGGGGGCCACT-----------CggatccGTGAGCAAGGGCGAGGAGCTGTTCACCGGGG	11	0	11	0.0321027	FALSE	FALSE	BC1
TTTCAGGTGTCGTGAAGCGGCCGCacgcgtCCGCACTGTGGGGTGGAGGGGACGCCACCATGGGGGCCACTAGG-----------ATCCGTGAGCAAGGGCGAGGAGCTGTTCACCGGGG	11	0	11	0.0321027	FALSE	FALSE	BC1
TTTCAGGTGTCGTGAAGCGGCCGCacgcgtCCGCACTGTGGGGTGGAGGGGACGCCACCATGGGGGCT-----------GATCggatccGTGAGCAAGTGCGAGGAGCTGTTCACCGGGG	11	0	11	0.0321027	FALSE	FALSE	BC1
TTTCAGGTGTCGTGAAGCGGCCGCacgcgtCCGCACTGTGGGGTGGAGGGGACGCCAT------GGCCCCTGTGGGGTGGATC-----CGTGAGCAAGGGCGAGGAGCTGTTCACCGGGG	11	0	11	0.0321027	FALSE	FALSE	BC1
TTTCAGGTGTCGTGAAGCGGCCGCacgcgtCCGCACTGTGGGGTGGGGGG----CCACTA---GGGACA----GGACAGGATCggatccGTGAGCAAGGGCGAGGAGCTGTTCACCGGGG	11	0	11	0.0321027	FALSE	FALSE	BC1
TTTCAGGTGTCGTGAAGCGGCCGCACGCTTCAC---------GTGGAGGGGACGCCACCATGGGGGCCACTAGGGACTG--TGggatccGTGAGCAAGGGCGAGGAGCTGTTCACCGGGG	11	0	11	0.0321027	FALSE	FALSE	BC1
TTTCAGGTGTCGTGAAGCGGGGG-ACGC-----CACCATGGGG-----GCCACTAGACCATGGGGGCCACTAGGGACAGGATCggatccGTGAGCAAGGGCGAGGAGCTGTTCACCGGGG	11	0	11	0.0321027	FALSE	FALSE	BC1
TTTCAGGTGTCGTGATGGGGGC-----------CACCATGGGGGCCAGACCATCAGACCATGGGGGCCACTAGGGACAGGATCggatccGTGAGCAAGGGCGAGGAGCTGTTCACCGGGG	11	0	11	0.0321027	FALSE	FALSE	BC1
TTTCAGGTGTCGTGTAGCGGCCGCacgcgtCC-CACCATGGGG----------GCCACCATGGGGGCCACTAGGGACAGGATCggatccGTGAGCAAGGGCGAGGAGCTGTTCACCGGGG	11	0	11	0.0321027	FALSE	FALSE	BC1
AGGTGTCGTGAAGCGGCCGCACTAGGGA-CACTTTCTTATTGCCACTAGGGACACCACCATGGGGGCCACTAG------------ATCCGTGAGCAAGGGCGAGGAGCTGTTCACCGGGG	13	0	13	0.0321027	FALSE	FALSE	BC1
TTTCAGGTGTCGTGAAGCGGCCGCacgcgtCCGCACTG-------------ACGCCACCATGGGGGCCACTAGGGACAGGATCggatccGTGAGCAAGGGCGAGGAGCTGTTCACCGGGG	13	0	13	0.0321027	FALSE	FALSE	BC1
TTTCAGGTGTCGTGAAGCGGCCGCacgcgtCCGCACTGTGGGA-------------ACCATGGGGGCCACTAGGGACAGGATCggatccGTGAGCAAGGGCGAGGAGCTGTTCACCGGGG	13	0	13	0.0321027	FALSE	FALSE	BC1
TTTCAGGTGTCGTGAAGCGGCCGCacgcgtCCGCACTGTGGGGTGGACAGGAT-------------CCACTAGGGACAGGATCggatccGTGAGCAAGGGCGAGGAGCTGTTCACCGGGG	13	0	13	0.0321027	FALSE	FALSE	BC1
TTTCAGGTGTCGTGAAGCGGCCGCacgcgtCCGCACTGTGGGGTGGAGGGGACGCCA-----GTGGCC--------CAGGATCggatccGTGAGCAAGGGCGAGGAGCTGTTCACCGGGG	13	0	13	0.0321027	FALSE	FALSE	BC1
TTTCAGGTGTCGTGAAGCGGCCGCacgcgtCCGCACTGTGGGGTGGAGGGGACGCCACCA---------CTA----CAGGATCggatccGTGAGCAAGGGCGAGGAGCTGTTCACCGGGG	13	0	13	0.0321027	FALSE	FALSE	BC1
TTTCAGGTGTCGTGAAGCGGCCGCacgcgtCCGCACTGTGGGGTGGAGGGGACGCCACCATGGGGGCC-------------TCggatccGTGAGCAAGGGCGAGGAGCTGTTCACCGGGG	13	0	13	0.0321027	FALSE	FALSE	BC1
TTTCAGGTGTCGTGAAGCGGCCGCacgcgtCCGCACTGTGGGGTGGAGGGGACGCCACCC-------------ATACAGGATCGGACCCGTGAGCAAGGGCGAGGAGCTGTTCACCGGGG	13	0	13	0.0321027	FALSE	FALSE	BC1
TTTCAGGTGTCGTGAAGCGGCCGCacgcgtCCGCACTGTGGGGTGGAGGGGACGCCACCC-------------CGACAGGATCggatccGTGAGCAAGGGCGAGGAGCTGTTCACCGGGG	13	0	13	0.0321027	FALSE	FALSE	BC1
TTTCAGGTGTCGTGAAGCGGCCGCacgcgtCCGCACTGTGGGGTGGAGGGGACGCCACCGTG-------------ACAGGATCggatccGTGAGCAAGGGCGAGGAGCTGTTCACCGGGG	13	0	13	0.0321027	FALSE	FALSE	BC1
TTTCAGGTGTCGTGAAGCGGCCGCacgcgtCCGCACTGTGGGGTGGAGGGGACGCCACTA-------------GGACAGGATCggatccGTGAGCAAGGGCGAGGAGCTGTTCACCGGGG	13	0	13	0.0321027	FALSE	FALSE	BC1
TTTCAGGTGTCGTGAAGCGGCCGCacgcgtCCGCACTGTGGGGTGGCGGGG-------------GGCCACTAGGGACAGGATCAGATCCGTGAGCAAGGGCGAGGAGCTGTTCACCGGGG	13	0	13	0.0321027	FALSE	FALSE	BC1
TTTCAGGTGTCGTGAAGCGGCCGCACGTG-------------GTGGAGGGGCCGCCACCATGGGGGCCACTAGGGACAGGATCggatccGTGAGCAAGGGCGAGGAGCTGTTCACCGGGG	13	0	13	0.0321027	FALSE	FALSE	BC1
TGTCGTGAAGCGGCCGCacgcgtCCACCATGGGGGCCACTAGGTGGAGGGGACG------TAGTGGCC--------CAGGATCggatccGTGAGCAAGGGCGAGGAGCTGTTCACCGGGG	14	0	14	0.0321027	FALSE	FALSE	BC1
TTTCAGGTGTCGTGAAGCGGCCGCacgcgtCCGCACTGTC--------------CCACCATGGGGGCCACTAGGGACAGGATCggatccGTGAGCAAGGGCGAGGAGCTGTTCACCGGGG	14	0	14	0.0321027	FALSE	FALSE	BC1
TTTCAGGTGTCGTGAAGCGGCCGCacgcgtCCGCACTGTG--------------CCACCATGGGGGCCACTAGGGACAGGATCggatccGTGAGCAAGGGCGAGGAGCTGTTCACCGGGG	14	0	14	0.0321027	FALSE	FALSE	BC1
TTTCAGGTGTCGTGAAGCGGCCGCacgcgtCCGCACTGTGGG--------------ACCATGGGGGCCACTAGGGACAGGATCggatccGTGAGCAAGGGCGAGGAGCTGTTCACCGGGG	14	0	14	0.0321027	FALSE	FALSE	BC1
TTTCAGGTGTCGTGAAGCGGCCGCacgcgtCCGCACTGTGGGG----------GCCACTA----GGGAACTAGGGACAGGATCggatccGTGAGCAAGGGCGAGGAGCTGTTCACCGGGG	14	0	14	0.0321027	FALSE	FALSE	BC1
TTTCAGGTGTCGTGAAGCGGCCGCacgcgtCCGCACTGTGGGGTGCAGGGGACGCC--------------TAGGGACAGGATCggatccGTGAGCAAGGGCGAGGAGCTGTTCACCGGGG	14	0	14	0.0321027	FALSE	FALSE	BC1
TTTCAGGTGTCGTGAAGCGGCCGCacgcgtCCGCACTGTGGGGTGCAGGGGACGCCAT--------------GGGACAGGATCggatccGTGAGCAAGGGCGAGGAGCTGTTCACCGGGG	14	0	14	0.0321027	FALSE	FALSE	BC1
TTTCAGGTGTCGTGAAGCGGCCGCacgcgtCCGCACTGTGGGGTGG--------CCACTA------CCACTAGGGACAGGATCggatccGTGAGCAAGGGCGAGGAGCTGTTCACCGGGG	14	0	14	0.0321027	FALSE	FALSE	BC1
TTTCAGGTGTCGTGAAGCGGCCGCacgcgtCCGCACTGTGGGGTGG----GACGCCACCATGGGG----------ACAGGATCggatccGTGAGCAAGGGCGAGGAGCTGTTCACCGGGG	14	0	14	0.0321027	FALSE	FALSE	BC1
TTTCAGGTGTCGTGAAGCGGCCGCacgcgtCCGCACTGTGGGGTGGAGGGG--------------GCCACTAGGGACAGGATCggatccGTGAGCAAGGGCGAGGAGCTGCTCACCGGGG	14	0	14	0.0321027	FALSE	FALSE	BC1
TTTCAGGTGTCGTGAAGCGGCCGCacgcgtCCGCACTGTGGGGTGGAGGGGACGCC--------------TGGGGACAGGATCggatccGTGAGCAAGGGCGAGGAGCTGTTCACCGGGG	14	0	14	0.0321027	FALSE	FALSE	BC1
TTTCAGGTGTCGTGAAGCGGCCGCacgcgtCCGCACTGTGGGGTGGAGGGGACGCCACCATGGGGG--------------ATCggatccGTGAGCAAGGGCGAGGAGCTGTTCACCGGGG	14	0	14	0.0321027	FALSE	FALSE	BC1
TTTCAGGTGTCGTGAAGCGGCCGCacgcgtCCGCACTGTGGGGTGGAGGGGACGCCACCATGGGGGCCA--------------ggatccGTGAGCAAGGGCGAGGAGCTGTTCACCGGGG	14	0	14	0.0321027	FALSE	FALSE	BC1
TTTCAGGTGTCGTGAAGCGGCCGCacgcgtCCGCACTGTGGGGTGGAGGGGACGCCACCATGGGGGCCACAA--------------TCCGTGAGCAAGGGCGAGGAGCTGTTCACCGGGG	14	0	14	0.0321027	FALSE	FALSE	BC1
TTTCAGGTGTCGTGAAGCGGCCGCacgcgtCCGCACTGTGGGGTGGAGGGGACGCCACCATGGGGGCCAG--GGGAC------------GTGAGCAAGGGCGAGGAGCTGTTCACCGGGG	14	0	14	0.0321027	FALSE	FALSE	BC1
TTTCAGGTGTCGTGAAGCGGCCGCacgcgtCCGCACTGTGGGGTGGAGGGGACGCCCCC--------------GGACAGGATCggatccGTGAGCAAGGGCGAGGAGCTGTTCACCGGGG	14	0	14	0.0321027	FALSE	FALSE	BC1
TTTCAGGTGTCGTGAAGCGGCCGCacgcgtCCGCACTGTGGGGTGGAGGGT---CCCCCATGGG-----------ACAGGTTCggatccGTGAGCAAGGGCGAGGAGCTGTTCACCGGGG	14	0	14	0.0321027	FALSE	FALSE	BC1
TTTCAGGTGTCGTGAAGCGGCCGCacgcgtCCGCACTGTGGGGTGGGGG-------ACTA-------CCCTAGGGACAGGATCggatccGTGAGCAAGGGCGAGAAGCTGTTCACCGGGG	14	0	14	0.0321027	FALSE	FALSE	BC1
TCGTGAAGCGGCCGCacgcgtCCGCACTGTGGGGTGGAGGGGACGCCGGGGACGCCACCATGGGGGCCA----------------ATCCGTGAGCAAGGGCGAGGAGCTGTTCACCGGGG	16	0	16	0.0321027	FALSE	FALSE	BC1
TTTCAGGTGTCGTGAAGCAGCCGCacgcgtCCGCACTGTGGGGTGGAGGG----------------CCACTAGGGACAGGATCggatccGTGAGCAAGGGCGAGGAGCTGTTCACCGGGG	16	0	16	0.0321027	FALSE	FALSE	BC1
TTTCAGGTGTCGTGAAGCGGCAGCacgcgtCCGCACTGTGGGGTGGAGGGGACGCCACCA----------------CAGGATCggatccGTGAGCAAGGGCGAGGAGCTGTTCACCGGGG	16	0	16	0.0321027	FALSE	FALSE	BC1
TTTCAGGTGTCGTGAAGCGGCCGCacgcgtCCGCACTGT----------------CACCATGGGGGCCACTAGGGACAGGATCggatccGTGAGCAAGGGCGGGGAGCTGTTCACCGGGG	16	0	16	0.0321027	FALSE	FALSE	BC1
TTTCAGGTGTCGTGAAGCGGCCGCacgcgtCCGCACTGTGGGA---------------CA-GGGGGCCACTAGGGACAGGATCggatccGTGAGCAAGGGCGAGGAGCTGTTCACCGGGG	16	0	16	0.0321027	FALSE	FALSE	BC1
TTTCAGGTGTCGTGAAGCGGCCGCacgcgtCCGCACTGTGGGG----------------ATGGGGGCCACTAGGGACAGGATCggatccGTGAGCAAGGGCGAGGAGCTGTTCACCGGGG	16	0	16	0.0321027	FALSE	FALSE	BC1
TTTCAGGTGTCGTGAAGCGGCCGCacgcgtCCGCACTGTGGGGTGGAGGG----------------CCACTAGGGACAGGATCggatccGTGAGCAAGGGCGAGGAGCTGTTCACCGGGG	16	0	16	0.0321027	FALSE	FALSE	BC1
TTTCAGGTGTCGTGAAGCGGCCGCacgcgtCCGCACTGTGGGGTGGAGGG----------------CCACTAGGGGGACAGGATCggatccGTGAGCAAGGGCGAGGAGCTGTTCACCGG	16	0	16	0.0321027	FALSE	FALSE	BC1
TTTCAGGTGTCGTGAAGCGGCCGCacgcgtCCGCACTGTGGGGTGGAGGG----------TGTGGGGTGGAGGGGAC------GCCTCCGTGAGCAAGGGCGAGGAGCTGTTCACCGGGG	16	0	16	0.0321027	FALSE	FALSE	BC1
TTTCAGGTGTCGTGAAGCGGCCGCacgcgtCCGCACTGTGGGGTGGAGGGCACG----------------TAGGGACAGGATCggatccGTGAGCAAGGGCGAGGAGCTGTTCACCGGGG	16	0	16	0.0321027	FALSE	FALSE	BC1
TTTCAGGTGTCGTGAAGCGGCCGCacgcgtCCGCACTGTGGGGTGGAGGGG--GCCAC--------------GGGACAGAATCggatccGTGAGCAAGGACGGGGAGCTGTTCACCGGGG	16	0	16	0.0321027	FALSE	FALSE	BC1
TTTCAGGTGTCGTGAAGCGGCCGCacgcgtCCGCACTGTGGGGTGGAGGGGAC-----CATGGG-----------ACAGGATCggatccGTGAGCAAGGGCGAGGAGCTGTTCACCGGGG	16	0	16	0.0321027	FALSE	FALSE	BC1
TTTCAGGTGTCGTGAAGCGGCCGCacgcgtCCGCACTGTGGGGTGGAGGGGACG----------------TAGGGACAGGATCggatccGTGAGCAAGGGCGAGGAGCTGTTCACCGGGG	16	0	16	0.0321027	FALSE	FALSE	BC1
TTTCAGGTGTCGTGAAGCGGCCGCacgcgtCCGCACTGTGGGGTGGAGGGGACGC----------------AGGGACAGGATCggatccGTGAGCAAGGGCGAGGAGCTGTTCACCGGGG	16	0	16	0.0321027	FALSE	FALSE	BC1
TTTCAGGTGTCGTGAAGCGGCCGCacgcgtCCGCACTGTGGGGTGGAGGGGACGCCA----------------GGACAGGATCggatccGTGAGCAAGGGCGAGGAGCTGTTCACCGGGG	16	0	16	0.0321027	FALSE	FALSE	BC1
TTTCAGGTGTCGTGAAGCGGCCGCacgcgtCCGCACTGTGGGGTGGAGGGGACGCCAC----------------GACAGGATCggatccGTGAGCAAGGGCGAGGAGCTGTTCACCGGGG	16	0	16	0.0321027	FALSE	FALSE	BC1
TTTCAGGTGTCGTGAAGCGGCCGCacgcgtCCGCACTGTGGGGTGGAGGGGACGCCACCAT----------------AGGATCggatccGTGAGCAAGGGCGAGGAGCTGTTCACCGGGG	16	0	16	0.0321027	FALSE	FALSE	BC1
TTTCAGGTGTCGTGAAGCGGCCGCacgcgtCCGCACTGTGGGGTGGAGGGGACGCCACCATGGGGGCCA----------------ATCCGTGAGCAAGGGCGAGGAGCTGTTCACCGGGG	16	0	16	0.0321027	FALSE	FALSE	BC1
TTTCAGGTGTCGTGAAGCGGCCGCacgcgtCCGCACTGTGGGGTGGAGGGGACGCCACCATGGGGGCCACT----------------CCGTGAGCAAGGGCGAGGAGCTGTTCACCGGGG	16	0	16	0.0321027	FALSE	FALSE	BC1
TTTCAGGTGTCGTGAAGCGGCCGCacgcgtCCGCACTGTGGGGTGGAGGGGACGCCACTA----------------CAGGATCggatccGTGAGCAAGGGCGAGGAGCTGTTCACCGGGG	16	0	16	0.0321027	FALSE	FALSE	BC1
TTTCAGGTGTCGTTAAGCGGCCGCACGC--------TGTGGGG--------ACGCCACCATGGGGGCCACTAGGGACAGGATCggatccGTGAGCAAGGGCGAGGAGCTGTTCACCGGGG	16	0	16	0.0321027	FALSE	FALSE	BC1
TTCAGGTGTCGTGAAGCGGCCGCACGCGGGGGCCACTA----------GGGACA-------GGGGGCCACCAGGGACGGGATCggatccGTGAGCAAGGGCGAGGAGCTGTTCACCGGGG	17	0	17	0.0321027	FALSE	FALSE	BC1
TTTCAGGTGTCGTGAAGCGACCGCacgcgtCCGCACTGTGGGGTGGAGGGGACGCCACCATGGGGGCCA-----------------TCCGTGAGCAAGGGCGAGGAGCTGTTCACCGGGG	17	0	17	0.0321027	FALSE	FALSE	BC1
TTTCAGGTGTCGTGAAGCGGCCGCacgcgtCCGCACTG-----------------CACCATGGGGGCCACTAGGGACAGGATCggatccGTGAGCAAGGGCGAGGAGCTGTTCACCGGGG	17	0	17	0.0321027	FALSE	FALSE	BC1
TTTCAGGTGTCGTGAAGCGGCCGCacgcgtCCGCACTGTGGG-----------------ATGGGGGCCACTAGGGACAGGATCggatccGTGAGCAAGGGCGAGGAGCTGTTCACCGGGG	17	0	17	0.0321027	FALSE	FALSE	BC1
TTTCAGGTGTCGTGAAGCGGCCGCacgcgtCCGCACTGTGGGGTGG-----------------GGGCCACTAGGGACAGGATCggatccGTGAGCAGGGGCGAGGAGCTGTTCACCGGGG	17	0	17	0.0321027	FALSE	FALSE	BC1
TTTCAGGTGTCGTGAAGCGGCCGCacgcgtCCGCACTGTGGGGTGGAGG-----------------CCACTAGGGACAGGATCggatccGTGAGCAAGGGCGAGGAGCTGTTCTGTGGGG	17	0	17	0.0321027	FALSE	FALSE	BC1
TTTCAGGTGTCGTGAAGCGGCCGCacgcgtCCGCACTGTGGGGTGGAGGGG--GCCAC---------------GGACAGGATCggatccGTGAGCAAGGGCGAGGAGCTGTTCACCGGGG	17	0	17	0.0321027	FALSE	FALSE	BC1
TTTCAGGTGTCGTGAAGCGGCCGCacgcgtCCGCACTGTGGGGTGGAGGGGACCCC--------------TAGGGACAG---CggatccGTGAGCAAGGGCGAGGAGCTGTTCACCGGGG	17	0	17	0.0321027	FALSE	FALSE	BC1
TTTCAGGTGTCGTGAAGCGGCCGCacgcgtCCGCACTGTGGGGTGGAGGGGACG-----------------AGGGACAGGATCggatccGTGAGCAAGGGCGAGGAGCTGTTCACCGGGG	17	0	17	0.0321027	FALSE	FALSE	BC1
TTTCAGGTGTCGTGAAGCGGCCGCacgcgtCCGCACTGTGGGGTGGAGGGGACGCC-----------------GGACAGGATCggatccGCGAGCAAGGGCGAGGAGCTGTTCACCGGGG	17	0	17	0.0321027	FALSE	FALSE	BC1
TTTCAGGTGTCGTGAAGCGGCCGCacgcgtCCGCACTGTGGGGTGGAGGGGACGCC-----------------GGACAGGATCggatccGTGAGTAAGGGCGAGGAGCTGTTCACCGGGG	17	0	17	0.0321027	FALSE	FALSE	BC1
TTTCAGGTGTCGTGAAGCGGCCGCacgcgtCCGCACTGTGGGGTGGAGGGGACGCCAC-----------------ACAGGATCggatccGTGAGCAAGGGCGAGGAGCTGTTCACCGGGG	17	0	17	0.0321027	FALSE	FALSE	BC1
TTTCAGGTGTCGTGAAGCGGCCGCacgcgtCCGCACTGTGGGGTGGAGGGGACGCCACCATGGGA-----------------CggatccGTGAGCAAGGGCGAGGAGCTGTTCACCGGGG	17	0	17	0.0321027	FALSE	FALSE	BC1
TTTCAGGTGTCGTGAAGCGGCCGCacgcgtCCGCACTGTGGGGTGGAGGGGACGCT-----------------GTACAGGATCggatccGTGAGCAAGGGCGAGGAGCTGTTCACCGGGG	17	0	17	0.0321027	FALSE	FALSE	BC1
TTTCAGGTGTCGTGAAGCGGCCGCacgcgtCCGCACTGTGGGGTGGAGTGGAC-----------------TAGGGACAGGATCggatccGTGAGCAAGGGCGAGGAGCTGTTCACCGGGG	17	0	17	0.0321027	FALSE	FALSE	BC1
TTTCAGGTGTCGTGAAGCGGCCGCacgcgtCCGCACTGTGGGGTGGTGGGGTGG-----------------AGGGACAGGATCggatccGTGAGCAAGGGCGAGGAGCTGTTCACCGGGG	17	0	17	0.0321027	FALSE	FALSE	BC1
GTCGTGAAGCGGCCGCACGACACACCACGCACGCATGGTGGCGTGGAGGGGACGCCACCATGGGGGCCGC-------------------GTGAGCAAGGGCGAGGAGCTGTTCACCGGGG	19	0	19	0.0321027	FALSE	FALSE	BC1
TTTCAGGTGTCGTGAAGCGGCCGCACGC-----CACCATGGGG----------GCCACTA----GGGAACTAGGGACAGGATCggatccGTGAGCAAGGGCGAGGAGCTGTTCACCGGGG	19	0	19	0.0321027	FALSE	FALSE	BC1
TTTCAGGTGTCGTGAAGCGGCCGCACGCG-------------------GGGACGCCACCATGGGGGCCACTAGGGACAGGATCggatccGTGAGCAAGGGCGAGGAGCTGTTCACCGGGG	19	0	19	0.0321027	FALSE	FALSE	BC1
TTTCAGGTGTCGTGAAGCGGCCGCacgcgtCC-CTCAG------------------ACCCTTTTAGTCAGTGTGGAAAATCTCTAGCAGTGATCCGTGAGCAAGGGCGAGGAGCTGTTCA	19	0	19	0.0321027	FALSE	FALSE	BC1
TTTCAGGTGTCGTGAAGCGGCCGCacgcgtCCGCAC-------------------CACCATGGGGGCCACTAGGGACAGGATCggatccGTGAGCAAGGGCGAGGAGCTGTTCACCGGGG	19	0	19	0.0321027	FALSE	FALSE	BC1
TTTCAGGTGTCGTGAAGCGGCCGCacgcgtCCGCACTGGGGGG-------GACGCCAC------------TAGGGACAGGATCggatccGTGAGCAAGGGCGAGGAGCTGTTCACCGGGG	19	0	19	0.0321027	FALSE	FALSE	BC1
TTTCAGGTGTCGTGAAGCGGCCGCacgcgtCCGCACTGT-------------------CATGGGGGCCACTAGGGACAGGATCggatccGTGAGCAAGGGCGAGGAGCTGTTCACCGGGG	19	0	19	0.0321027	FALSE	FALSE	BC1
TTTCAGGTGTCGTGAAGCGGCCGCacgcgtCCGCACTGTGGGG-------------------GGGGCCACTAGGGACAGGATCggatccGTGAGCAAGGGCGAGGAGCTGTTCACCGGGG	19	0	19	0.0321027	FALSE	FALSE	BC1
TTTCAGGTGTCGTGAAGCGGCCGCacgcgtCCGCACTGTGGGGTGG-------------------GCCACTAGGGACAGGATCggatccGTAAGCAAGGGCGAGGAGCTGTTCACCGGGG	19	0	19	0.0321027	FALSE	FALSE	BC1
TTTCAGGTGTCGTGAAGCGGCCGCacgcgtCCGCACTGTGGGGTGG-------------------GCCACTAGGGACAGGATCggatccGTGAGCAAGGGCGAGGAGCTGTTCACCGGGG	19	0	19	0.0321027	FALSE	FALSE	BC1
TTTCAGGTGTCGTGAAGCGGCCGCacgcgtCCGCACTGTGGGGTGGA-----------CATGGGGG--------GACAGGATCggatccGTGAGCAAGGGCGAGGAGCTGTTCACCGGGG	19	0	19	0.0321027	FALSE	FALSE	BC1
TTTCAGGTGTCGTGAAGCGGCCGCacgcgtCCGCACTGTGGGGTGGAGGGAC-------------------AGGGACAGGATCggatccGTGAGCAAGGGCGAGGAGCTGTTCACCGGGG	19	0	19	0.0321027	FALSE	FALSE	BC1
TTTCAGGTGTCGTGAAGCGGCCGCacgcgtCCGCACTGTGGGGTGGAGGGATC-------------CGTCTGGCG------TCggatccGTGAGCAAGGGCGAGGAGCTGTTCACCGGGG	19	0	19	0.0321027	FALSE	FALSE	BC1
TTTCAGGTGTCGTGAAGCGGCCGCacgcgtCCGCACTGTGGGGTGGAGGGG-------------------TAGGGACAGGATCggatccGTGAGCAAGGGCGAGGAGCTGTTCACCGGGG	19	0	19	0.0321027	FALSE	FALSE	BC1
TTTCAGGTGTCGTGAAGCGGCCGCacgcgtCCGCACTGTGGGGTGGAGGGG---------------CCACTAGGG----GATCggatccGTGAGCAAGGGCGAGGAGCTGTTCACCGGGG	19	0	19	0.0321027	FALSE	FALSE	BC1
TTTCAGGTGTCGTGAAGCGGCCGCacgcgtCCGCACTGTGGGGTGGAGGGG--------------GCCACTAGGGA-----TCggatccGTGAGCAAGGGCGAGGAGCTGTTCACCGGGG	19	0	19	0.0321027	FALSE	FALSE	BC1
TTTCAGGTGTCGTGAAGCGGCCGCacgcgtCCGCACTGTGGGGTGGAGGGG--------------GCCCCTTGGGACAGGATC-----CGTGAGCAAGGGCGAGGAGCTGTTCACCGGGG	19	0	19	0.0321027	FALSE	FALSE	BC1
TTTCAGGTGTCGTGAAGCGGCCGCacgcgtCCGCACTGTGGGGTGGAGGGG-------------GGCCA--AGGG----GATCggatccGTGAGCAAGGGCGAGGAGCTGTTCACCGGGG	19	0	19	0.0321027	FALSE	FALSE	BC1
TTTCAGGTGTCGTGAAGCGGCCGCacgcgtCCGCACTGTGGGGTGGAGGGGA-------------------AGGGACAGGATCggatccGTGAGCAAGGGCGAGGAGCTGTTCACCGGGG	19	0	19	0.0321027	FALSE	FALSE	BC1
TTTCAGGTGTCGTGAAGCGGCCGCacgcgtCCGCACTGTGGGGTGGAGGGGACGC-------------------GACAGGATCggatccGCGAGCAAGGGCGAGGAGCTGTTCACCGGGG	19	0	19	0.0321027	FALSE	FALSE	BC1
TTTCAGGTGTCGTGAAGCGGCCGCacgcgtCCGCACTGTGGGGTGGAGGGGACGC-------------------GACAGGATCggatccGTGAGCAAGGGCGAGGAGCTGTTCACCGGGG	19	0	19	0.0321027	FALSE	FALSE	BC1
TTTCAGGTGTCGTGAAGCGGCCGCacgcgtCCGCACTGTGGGGTGGAGGGGACGCCACAGTGG-------------------CCCATCCGTGAGCAAGGGCGAGGAGCTGTTCACCGGGG	19	0	19	0.0321027	FALSE	FALSE	BC1
TTTCAGGTGTCGTGAAGCGGCCGCacgcgtCCGCACTGTGGGGTGGAGGGGACGCCACCATGGG--CCAA-----------------CCGTGAGCAAGGGCGAGGAGCTGTTCACCGGGG	19	0	19	0.0321027	FALSE	FALSE	BC1
TTTCAGGTGTCGTGAAGCGGCCGCacgcgtCCGCACTGTGGGGTGGAGGGGACGCCACCATGGGGGCCACTAGGGACAGG-------------------GCGAGGAGCTGTTCACCGGGG	19	0	19	0.0321027	FALSE	FALSE	BC1
TTTCAGGTGTCGTGAAGCGGCCGCacgcgtCCGCACTGTGGGGTGGCGGG-------------------CTAGGGACAGGATCggatccGTGAGCAAGGGCGAGGAGCTGTTCACCGGGG	19	0	19	0.0321027	FALSE	FALSE	BC1
TTTCAGGTGTCGTGAAGCGGCCGCacgcgtCCGCACTGTGGGGTGTAGGGGACA-------------------GGACAGGATCggatccGTGAGCAAGGGCGAGGAGCTGTTCACCGGGG	19	0	19	0.0321027	FALSE	FALSE	BC1
TTTTAGGTGTCGTGAAGCGGCCGCacgcgtCCGCACTGGGGCG-------------------GGGGCCACTAGGGACAGGATCggatccGTGAGCAAGGGCGAGGAGCTGTTCACCGGGG	19	0	19	0.0321027	FALSE	FALSE	BC1
TT-CAGGTGTCGTGAAGCGGCCGCacgcgtCCGCACTGTGGGGTGGAGGGGACGCCACCATGGGGGCCGC-------------------GTGAGCAAGGGCGAGGAGCTGTTCACCGGGG	20	0	20	0.0321027	FALSE	FALSE	BC1
TTCCAGGTGTCGTGAAGCGGCCGCacgcgtCCGCACTGTTGGGTGG--------------------CCACTAGGGACAGGATCggatccGTGAGCAAGGGCGAGGAGCTGTTCACCGGGG	20	0	20	0.0321027	FALSE	FALSE	BC1
TTT-AGGTGTCGTGAAGCGGCCGCacgcgtCCGCACTGTGGGGTGGAGGGGACGCCACCAT-----CCCCTCG--------------CCGTGAGCAAGGGCGAGGAGCTGTTCACCGGGG	20	0	20	0.0321027	FALSE	FALSE	BC1
TTTCAGGTGTCGTAAAGCGGCCGCacgcgtCCGCACTGTG--------------------TGGGGGCCACTGGGGACAGGATCggatccGTGAGCAAGGGCGAGGAGCTGTTCACCGGGG	20	0	20	0.0321027	FALSE	FALSE	BC1
TTTCAGGTGTCGTGAAGCGGCCGCacgcgtCC----TATGG----------------CCATGGGGGCCACTAGGGACAGGATCggatccGTGAGCAAGGGCGAGGAGCTGTTCACCGGGG	20	0	20	0.0321027	FALSE	FALSE	BC1
TTTCAGGTGTCGTGAAGCGGCCGCacgcgtCCGCACTGTGGGG--------------------GGGCCACTAGGGACAGGATCggatccGTGAGCAAGGGCGAGGAGCTGTTCACCGGGG	20	0	20	0.0321027	FALSE	FALSE	BC1
TTTCAGGTGTCGTGAAGCGGCCGCacgcgtCCGCACTGTGGGGTGGACGGGACG--------------------GACAGGATCggatccGTGAGCAAGGGCGAGGAGCTGTTCACCGGGG	20	0	20	0.0321027	FALSE	FALSE	BC1
TTTCAGGTGTCGTGAAGCGGCCGCacgcgtCCGCACTGTGGGGTGGAG--------------------ACTAGGGACAGGATCggatccGTGAGCAAGGGCGAGGAGCTGTTCACCGGGG	20	0	20	0.0321027	FALSE	FALSE	BC1
TTTCAGGTGTCGTGAAGCGGCCGCacgcgtCCGCACTGTGGGGTGGAGG-----------TGGGGG---------ACAGGATCggatccGTGAGCAAGGGCGAGGAGCTGTTCACCGGGG	20	0	20	0.0321027	FALSE	FALSE	BC1
TTTCAGGTGTCGTGAAGCGGCCGCacgcgtCCGCACTGTGGGGTGGAGGGG--------------GCCACTAGGGAC------ggatccGTGAGCAAGGGCGAGGAGCTGTTCACCGGGG	20	0	20	0.0321027	FALSE	FALSE	BC1
TTTCAGGTGTCGTGAAGCGGCCGCacgcgtCCGCACTGTGGGGTGGAGGGG--------------GCCACTAGGGACGCCA------CCGTGAGCAAGGGCGAGGAGCTGTTCACCGGGG	20	0	20	0.0321027	FALSE	FALSE	BC1
TTTCAGGTGTCGTGAAGCGGCCGCacgcgtCCGCACTGTGGGGTGGAGGGG-------------GTCCAC-------AGGATCggatccGTGAGCAAGGGCGAGGAGCTGTTCACCGGGG	20	0	20	0.0321027	FALSE	FALSE	BC1
TTTCAGGTGTCGTGAAGCGGCCGCacgcgtCCGCACTGTGGGGTGGAGGGGACAC--------------------ATAGGATCggatccGTGAGCAAGGGCGAGGAGCTGTTCACCGGGG	20	0	20	0.0321027	FALSE	FALSE	BC1
TTTCAGGTGTCGTGAAGCGGCCGCacgcgtCCGCACTGTGGGGTGGAGGGGACG--------------------GACAGGATCggatccGTGAGCAAGGGCGAGGAGCTGTTCACCGGGG	20	0	20	0.0321027	FALSE	FALSE	BC1
TTTCAGGTGTCGTGAAGCGGCCGCacgcgtCCGCACTGTGGGGTGGAGGGGACGC--------------------ACAGGATCggatccGTGAGCAAGGGCGAGGAGCTGTTCACCGGGG	20	0	20	0.0321027	FALSE	FALSE	BC1
TTTCAGGTGTCGTGAAGCGGCCGCacgcgtCCGCACTGTGGGGTGGAGGGGACGCCAC--------------------GGATCggatccGTGAGCAAGGGCGAGGAGCTGTTCACCGGGG	20	0	20	0.0321027	FALSE	FALSE	BC1
TTTCAGGTGTCGTGAAGCGGCCGCacgcgtCCGCACTGTGGGGTGGAGGGGACGCCAC------------TAGGGACAG--------CCGCGAGCAAGGGCGAGGAGCTGTTCACCGGGG	20	0	20	0.0321027	FALSE	FALSE	BC1
TTTCAGGTGTCGTGAAGCGGCCGCacgcgtCCGCACTGTGGGGTGGAGGGGACGCCGCC--------------------GATCggatccGTGAGCAAGGGCGAGGAGCTGTTCACCGGGG	20	0	20	0.0321027	FALSE	FALSE	BC1
TTTCAGGTGTCGTGAAGCGGCCGCacgcgtCCGCACTGTGGGGTGGAGGGGACGCT--------------------CAGGATCggatccGTGAGCAAGGGCGAGGAGCTGTTCACCGGGG	20	0	20	0.0321027	FALSE	FALSE	BC1
TTTCAGGTATCGTGAAGCGGCCGCacgcgtCCGCACTGTGGGGTGGA----------------------CTAGGGACAGGATCAGATCCGTGAGCAAGGGCGAGGAGCTGTTCACCGGGG	22	0	22	0.0321027	FALSE	FALSE	BC1
TTTCAGGTGTCGTGAAGCGGCCAAATG----------------------GGACGCCACCATGGGGGCCACTAGGGACAGGATCggatccGTGAGCAAGGGCGAGGAGCTGTTCACCGGGG	22	0	22	0.0321027	FALSE	FALSE	BC1
TTTCAGGTGTCGTGAAGCGGCCGCACACGTCCGCACTGTGGGGTGGA----------------------CTAGGGACAGGATCggatccGTGAGCAAGGGCGAGGAGCTGTTCACCGGGG	22	0	22	0.0321027	FALSE	FALSE	BC1
TTTCAGGTGTCGTGAAGCGGCCGCACGC-----CACCGAGGGGACGAGGGGACGCCAC-----------------ACAGGATCggatccGTGAGCAAGGGCGAGGAGCTGTTCACCGGGG	22	0	22	0.0321027	FALSE	FALSE	BC1
TTTCAGGTGTCGTGAAGCGGCCGCacgcgtC----------------------GCCACCATGGGGGCCACTAGGGACAGGATCggatccGTGAGCAAGGGCGAGGAGCTGTTCACCGGGG	22	0	22	0.0321027	FALSE	FALSE	BC1
TTTCAGGTGTCGTGAAGCGGCCGCacgcgtCC----------------------CCACCATGGGGGCCACTAGGGACAGGATCggatccGTGAGCAAGGGCGAGGAGCTGTTCACCGGGG	22	0	22	0.0321027	FALSE	FALSE	BC1
TTTCAGGTGTCGTGAAGCGGCCGCacgcgtCCA-----TGGGGGCG-----------------GGGCCACTAGGGACAGGATCggatccGTGAGCAAGGGCGAGGAGCTGTTCACCGGGG	22	0	22	0.0321027	FALSE	FALSE	BC1
TTTCAGGTGTCGTGAAGCGGCCGCacgcgtCCGCAC----------------------CATGGGGGCCACTAGGGACAGGATCAGATCCGTGAGCAAGGGCGAGGAGCTGTTCACCGGGG	22	0	22	0.0321027	FALSE	FALSE	BC1
TTTCAGGTGTCGTGAAGCGGCCGCacgcgtCCGCACCGTGGGG----------------------GCCACTAGGGACAGGATCggatccGTGAGCAAGGGCGAGGAGCTGTTCACCGGGG	22	0	22	0.0321027	FALSE	FALSE	BC1
TTTCAGGTGTCGTGAAGCGGCCGCacgcgtCCGCACTG---------------------ATGGGG-CCACTAGGGACAGGATCggatccGTGAGCAAGGGCGAGGAGCTGTTCACCGGGG	22	0	22	0.0321027	FALSE	FALSE	BC1
TTTCAGGTGTCGTGAAGCGGCCGCacgcgtCCGCACTGTGGGG----------------------GCCACTAGGGACAGGATCggatccGTGAGCAAGGGCGAGGGGCTGTTCACCGGGG	22	0	22	0.0321027	FALSE	FALSE	BC1
TTTCAGGTGTCGTGAAGCGGCCGCacgcgtCCGCACTGTGGGGTGGAGA----------------------AGGGACAGGATCggatccGTGAGCAAGGGCGAGGAGCTGTTCACCGGGG	22	0	22	0.0321027	FALSE	FALSE	BC1
TTTCAGGTGTCGTGAAGCGGCCGCacgcgtCCGCACTGTGGGGTGGAGGGGA----------------------GACAGGATCggatccGTGAGCAAGGGCGAGGAGCTGTTCACCGGGG	22	0	22	0.0321027	FALSE	FALSE	BC1
TTTCAGGTGTCGTGAAGCGGCCGCacgcgtCCGCACTGTGGGGTGGAGGGGAC----------------------ACAGGATCggatccGTGAGCAAGGGCGAGGAGCTGTTCACCGGGG	22	0	22	0.0321027	FALSE	FALSE	BC1
TTTCAGGTGTCGTGAAGCGGCCGCacgcgtCCGCACTGTGGGGTGGAGGGGACGC----------------------AGGATCggatccGTGAGCAAGGGCGAGGAGCTGTTCACCGGGG	22	0	22	0.0321027	FALSE	FALSE	BC1
TTTCAGGTGTCGTGAAGCGGCCGCacgcgtCCGCACTGTGGGGTGGAGGGGACGCCA----------------------GATCggatccGTGAGCAAGGGCGAGGAGCTGTTCACCGGGG	22	0	22	0.0321027	FALSE	FALSE	BC1
TTTCAGGTGTCGTGAAGCGGCCGCacgcgtCCGCACTGTGGGGTGGAGGGGACGCCACCATGG----------------------ATCCGTGAGCAAGGGCGAGGAGCTGTTCACCGGGG	22	0	22	0.0321027	FALSE	FALSE	BC1
TTTCAGGTGTCGTGAAGCGGCCGCacgcgtCCGCACTGTGGGGTGGAGGGGACGCG----------------------GGATCggatccGTGAGCAAGGGCGAGGAGCTGTTCACCGGGG	22	0	22	0.0321027	FALSE	FALSE	BC1
TTTCAGGTGTCGTGAAGCGGCCGCacgcgtCCGCACTGTGGGGTGGAGGGGT----------------------GACAGGATCggatccGTGAGCAAGGGCGAGGAGCTGTTCACCGGGG	22	0	22	0.0321027	FALSE	FALSE	BC1
TTTCAGGTGTCGTGAAGCGGCCGCacgcgtCCGCACTGTGGTG----------------------GCCACTAGGGACAGGATCggatccGTGAGCAAGGGCGAGGAGCTGTTCACCGGGG	22	0	22	0.0321027	FALSE	FALSE	BC1
TTTCAGGTGTCGTGAAGCGGCCGCATG----------------------GGACGCCACCATGGGGGCCACTAGGGACAGGATCggatccGTGAGCAAGGGCGAGGAGCTGTTCACCGGGG	22	0	22	0.0321027	FALSE	FALSE	BC1
TTTCAGGTGTCGTGAAGCGGCTGCacgcgtCCGCACTGTGGGG----------------------GCCACTAGGGACAGGATCggatccGTGAGCAAGGGCGAGGAGCTGTTCACCGGGG	22	0	22	0.0321027	FALSE	FALSE	BC1
TTTCAGGTGTCGTGTAGCGGCCGCacgcgtCCGCACTGTGGGGTGGAGGGGT----------------------GACAGGATCggatccGTGAGCAAGGGCGAGGAGCTGTTCACCGGGG	22	0	22	0.0321027	FALSE	FALSE	BC1
TTTGAGGTGTCGTGAAGCGGCCGCacgcgtCCGCAC----------------------CATGGGGGCCACTAGGGACAGGATCggatccGTGAGCAAGGGCGAGGAGCTGTTCACCGGGG	22	0	22	0.0321027	FALSE	FALSE	BC1
TTTTAGGTGTCGTGAAGCGGCCGCACG----------------------GGACGCCACCATGGGGGCCACTAGGGACAGGATCggatccGTGAGCAAGGGCGAGGAGCTGTTCACCGGGG	22	0	22	0.0321027	FALSE	FALSE	BC1
TTTTAGGTGTCGTGAAGCGGCCGCacgcgtCCGCAC----------------------CATGGGGGCCACTAGGGACAGGATCggatccGTGAGCAAGGGCGAGGAGCTGTTCACCGGGG	22	0	22	0.0321027	FALSE	FALSE	BC1
TTTCAGG-GTCGTGAAGCGGCCGCacgcgtCCGCAC----------------------CATGGGGGCCACTAGGGACAGGATCggatccGTGAGCAAGGGCGAGGAGCTGTTCACCGGGG	23	0	23	0.0321027	FALSE	FALSE	BC1
TTTCAGGTGACGTGAAGCGGCCGCacgcgtCCGCACTGTGGGGTGGAGGGGACGCCACA--------CACCC---------------CCGTGAGCAAGGGCGAGGAGCTGTTCACCGGGG	23	0	23	0.0321027	FALSE	FALSE	BC1
TTTCAGGTGTCGTGAAGCGGCCGCACGC------ACTAGGGACAG-----------ACCATGGGGGCCACTAGGGAC------ggatccGTGAGCAAGGGCGAGGAGCCGTTCACCGGGG	23	0	23	0.0321027	FALSE	FALSE	BC1
TTTCAGGTGTCGTGAAGCGGCCGCACGC------ACTAGGGACAG-----------ACCATGGGGGCCACTAGGGACAG------ATCCGTGAGCAAGGGCGAGGAGCTGTTCACCGGGG	23	0	23	0.0321027	FALSE	FALSE	BC1
TTTCAGGTGTCGTGAAGCGGCCGCACGCCTCCACAC-----------------------ATGGGGGCCACTAGGGACAGGATCggatccGTGAGCAAGGGCGAGGAGCTGTTCACCGGGG	23	0	23	0.0321027	FALSE	FALSE	BC1
TTTCAGGTGTCGTGAAGCGGCCGCACGCG------------GGTGGAGGGGACGCC-----------CACTAGGGACAGGATCggatccGTGAGCAAGGGCGAGGAGCTGTTCACCGGGG	23	0	23	0.0321027	FALSE	FALSE	BC1
TTTCAGGTGTCGTGAAGCGGCCGCacgcgtCCGC-----------------------CAATGGGGGCCACTAGGGACAGGATCggatccGTGAGCAAGGGCGAGGAGCTGTTCACCGGGG	23	0	23	0.0321027	FALSE	FALSE	BC1
TTTCAGGTGTCGTGAAGCGGCCGCacgcgtCCGC-----------------------CCATGGGGGCCACTAGGGACAGGATCggatccGTGAGCAAGGGCGAGGAGCTGTTCACCGGGG	23	0	23	0.0321027	FALSE	FALSE	BC1
TTTCAGGTGTCGTGAAGCGGCCGCacgcgtCCGCAC----------------------CATGGGGGCCACTAGG-ACAGGATCggatccGTGAGCAAGGGCGAGGAGCTGCTCACCGGGG	23	0	23	0.0321027	FALSE	FALSE	BC1
TTTCAGGTGTCGTGAAGCGGCCGCacgcgtCCGCAC----------------------CATGGGGGCCACTAGG-ACAGGATCggatccGTGAGCAAGGGCGAGGAGCTGTTCACCGGGG	23	0	23	0.0321027	FALSE	FALSE	BC1
TTTCAGGTGTCGTGAAGCGGCCGCacgcgtCCGCAC----------------------CATGGGGGCCACTAGGGACAG-ATCggatccGTGAGCAAGGGCGAGGAGCTGTTCACCGGGG	23	0	23	0.0321027	FALSE	FALSE	BC1
TTTCAGGTGTCGTGAAGCGGCCGCacgcgtCCGCACTA-----------------------GGGGGCCACTAGGGACAGGATCggatccGTGAGCAAGGGCGAGGAGCTGTTCACCGGGG	23	0	23	0.0321027	FALSE	FALSE	BC1
TTTCAGGTGTCGTGAAGCGGCCGCacgcgtCCGCACTGAGGGG-----------------------CCACTAGGGACAGGATCggatccGTGAGCAAGGGCGAGGAGCTGCTCACCGGGG	23	0	23	0.0321027	FALSE	FALSE	BC1
TTTCAGGTGTCGTGAAGCGGCCGCacgcgtCCGCACTGTGGGGTGGACCGG-----------------------GACAGGATCggatccGTGAGCAAGGGCGAGGAGCTGTTCACCGGGG	23	0	23	0.0321027	FALSE	FALSE	BC1
TTTCAGGTGTCGTGAAGCGGCCGCacgcgtCCGCACTGTGGGGTGGAGGGGACG-----------------------AGGATCggatccGTGAGCAAGGGCGAGGAGCTGTTCACCGGGG	23	0	23	0.0321027	FALSE	FALSE	BC1
TTTCAGGTGTCGTGAAGCGGCCGCacgcgtCCGCACTGTGGGGTGGAGGGGACGC-----------------------GGATCggatccGTGAGCAAGGGCGAGGAGCTGTTCACCGGGG	23	0	23	0.0321027	FALSE	FALSE	BC1
TTTCAGGTGTCGTGAAGCGGCCGCacgcgtCCGCACTGTGGGGTGGAGGGGACGCCACAATG-----------------------ATCCGTGAGCAAGGGCGAGGAGCTGTTCACCGGGG	23	0	23	0.0321027	FALSE	FALSE	BC1
TTTCAGGTGTCGTGAAGCGGCCGCacgcgtCCGCACTGTGGGGTGGAGGGGACGCCACC-----------------------CggatccGTGAGCAAGGGCGAGGAGCTGTTCACCGGGG	23	0	23	0.0321027	FALSE	FALSE	BC1
TTTCAGGTGTCGTGAAGCGGCCGCacgcgtCCGCACTGTGGGGTGGAGGGGACGCCACCA-----------------------CGATCCGTGAGCAAGGGCGAGGAGCTGTTCACCGGGG	23	0	23	0.0321027	FALSE	FALSE	BC1
TTTCAGGTGTCGTGAAGCGGCCGCacgcgtCCGCACTGTGGGGTGGAGGGGACGCCCC-----------------------TCggatccGTGAGCAAGGGCGAGGAGCTGTTCACCGGGG	23	0	23	0.0321027	FALSE	FALSE	BC1
TTTCAGGTGTCGTGAAGCGGCCGCacgcgtCCGCACTGTGGGGTGGAGGGGACT-----------------------AGGATCggatccGTGAGCAAGGGCGAGGAGCTGTTCACCGGGG	23	0	23	0.0321027	FALSE	FALSE	BC1
TTTCAGGTGTCGTGAAGCGGCCGCacgcgtCCGCACTGTGGGGTGGAGTGG-----------------------GACAGGATCggatccGTGAGCAAGGGCGAGGAGCTGTTCACCGGGG	23	0	23	0.0321027	FALSE	FALSE	BC1
TTTCAGGTGTCGTGAAGCGGCCGCacgcgtCCGCACTGTGGGGTGGCGGG-ACGC----------------------AGGATCggatccGTGAGCAAGGGCGAGGAGCTGTTCACCGGGG	23	0	23	0.0321027	FALSE	FALSE	BC1
TTTCAGGTGTCGTGAAGCGGCCGCacgcgtCCGCACTGTGGGGTGGCGGGG-----------------------GACAGGATCggatccGTGAGCAAGGGCGTGGAGCTGTTCACCGGGG	23	0	23	0.0321027	FALSE	FALSE	BC1
TTTCAGGTGTCGTGAAGCGGCCGCacgcgtCCGCCATGGGG----------------CCATGGGGGCCAC-------AGGATCggatccGTGAGCAAGGGCGAGGAGCTGTTCACCGGGG	23	0	23	0.0321027	FALSE	FALSE	BC1
TTTCAGGTGTCGTGAAGCGGCCGCacgcgtCCGCT-TGTGGGGTGGAGGGGACG-------GGGG---------------ATCggatccGTGAGCAAGGGCGAGGAGCTGTTCACCGGGG	23	0	23	0.0321027	FALSE	FALSE	BC1
TTTCAGGTGTCGTGAAGCTT-----------------------TGGAGGGGACGCCACCATGGGGGCCACATGGGGGCCAGGATCggatccGTGAGCAAGGGCGAGGAGCTGTTCACCGG	23	0	23	0.0321027	FALSE	FALSE	BC1
TTTCAGGTGTCGTGAAGGGGCCACTAG----------------------GGACACCACCATGAGGGCCACTAGG-ACAGGATCggatccGTGAGCAAGGGCGAGGAGCTGTTCACCGGGG	23	0	23	0.0321027	FALSE	FALSE	BC1
TT---GGTGTCGTGAAGCGGCCGCacgcgtCCGCACTGTGGGGTGGAGGGGACGCG----------------------GGATCggatccGTGAGCAAGGGCGAGGAGCTGTTCACCGGGG	25	0	25	0.0321027	FALSE	FALSE	BC1
TTTCAGGTGTCGTG----GGCCACT---------------------AGGGGACGCCACCATGGGGGCCACTAGGGACAGGATCggatccGTGAGCAAGGGCGAGGAGCTGTTCACCGGGG	25	0	25	0.0321027	FALSE	FALSE	BC1
TTTCAGGTGTCGTGAAGCGGCCG-------------------------GGGACGCCACCATGGGGGCCACTAGGGACAGGATCggatccGTGAGCAAGGGCGAGGAGCTGTTCACCGGGG	25	0	25	0.0321027	FALSE	FALSE	BC1
TTTCAGGTGTCGTGAAGCGGCCGCacgcgt---------GGGGTGGAGGGGACGCCA----------------GGACAGGATCggatccGTGAGCAAGGGCGAGGAGCTGTTCACCGGGG	25	0	25	0.0321027	FALSE	FALSE	BC1
TTTCAGGTGTCGTGAAGCGGCCGCacgcgtCC-------------------------CCTTGGGGGCCACTAGGGACAGGATCggatccGTGAGCAAGGGCGAGGAGCTGTTCACCGGGG	25	0	25	0.0321027	FALSE	FALSE	BC1
TTTCAGGTGTCGTGAAGCGGCCGCacgcgtCCGCA-------------------------TGGTGGCCACTAGGGACAGGATCggatccGTGAGCAAGGGCGAGGAGCTGTTCACCGGGG	25	0	25	0.0321027	FALSE	FALSE	BC1
TTTCAGGTGTCGTGAAGCGGCCGCacgcgtCCGCACCGTGGGGTGGAGGG-------------------------ACAGGATCggatccGTGAGCAAGGGCGAGGAGCTGTTCACCGGGG	25	0	25	0.0321027	FALSE	FALSE	BC1
TTTCAGGTGTCGTGAAGCGGCCGCacgcgtCCGCACTA-------------------------GGGACACTAGGGACAGGATCggatccGTGAGCAAGGGCGAGGAGCTGTTCACCGGGG	25	0	25	0.0321027	FALSE	FALSE	BC1
TTTCAGGTGTCGTGAAGCGGCCGCacgcgtCCGCACTG-------------------------GGGCCACTAGGGACAGGATCggatccGTGAGCAAGGGCGAGGAGCTGTTCACCGGGG	25	0	25	0.0321027	FALSE	FALSE	BC1
TTTCAGGTGTCGTGAAGCGGCCGCacgcgtCCGCACTGTGGGGTGCAGGGGACGCC-------------------------TCggatccGTGAGCAAGGGCGAGGAGCTGTTCACCGGGG	25	0	25	0.0321027	FALSE	FALSE	BC1
TTTCAGGTGTCGTGAAGCGGCCGCacgcgtCCGCACTGTGGGGTGGAGGCGT-------------------------AGGATCggatccGTGAGCAAGGGCGAGGAGCTGTTCACCGGGG	25	0	25	0.0321027	FALSE	FALSE	BC1
TTTCAGGTGTCGTGAAGCGGCCGCacgcgtCCGCACTGTGGGGTGGAGGGGA--------TGGG-----------------TCggatccGTGAGCAAGGGCGAGGAGCTGTTCACCGGGG	25	0	25	0.0321027	FALSE	FALSE	BC1
TTTCAGGTGTCGTGAAGCGGCCGCacgcgtCCGCACTGTGGGGTGGAGGGGACG-------------------------GATCggatccGTGAGCAAGGGCGAGGAGCTATTCACCGGGG	25	0	25	0.0321027	FALSE	FALSE	BC1
TTTCAGGTGTCGTGAAGCGGCCGCacgcgtCCGCACTGTGGGGTGGAGGGGACGCC-------------------------TCggatccGTGAGCAAGGGCGAGGAGCTGTTCACCGGGG	25	0	25	0.0321027	FALSE	FALSE	BC1
TTTCAGGTGTCGTGAAGCGGCCGCacgcgtCCGCACTGTGGGGTGGAGGGGACGCCAC-------------------------GGGTCCGTGAGCAAGGGCGAGGAGCTGTTCACCGGGG	25	0	25	0.0321027	FALSE	FALSE	BC1
TTTCAGGTGTCGTGAAGCGGCCGCacgcgtCCGCACTGTGGGGTGGAGGGGACGCCACC-------------------------GATCCGTGAGCAAGGGCGAGGAGCTGTTCACCGGGG	25	0	25	0.0321027	FALSE	FALSE	BC1
TTTCAGGTGTCGTGAAGCGGCCGCacgcgtCCGCACTGTGGGGTGGAGGGGACGCCACCATG-------------------------CCGTGAGCAAGGGCGAGGAGCTGTTCACCGGGG	25	0	25	0.0321027	FALSE	FALSE	BC1
TTTCAGGTGTCGTGAAGCGGCCGCacgcgtCCGCACTGTGGGGTGGAGTG-------------------------ACAGGATCggatccGTGAGCAAGGGCGAGGAGCTGTTCACCGGGG	25	0	25	0.0321027	FALSE	FALSE	BC1
TTTCAGGTGTCGTGAAGCGGGTGGAG----------TGTGGGGTGGAGGGGACGC---------------TAGGGACAGGATCggatccGTGAGCAAGGGCGAGGAGCTGTTCACCGGGG	25	0	25	0.0321027	FALSE	FALSE	BC1
TTTCAGGTGTTGTGAAGCGGCCGCacgcgtCCGCACTGTGGGGTG-------------------------TAGGGACAGGATCggatccGTGAGCAAGGGCGAGGAGCTGTTCACCGGGG	25	0	25	0.0321027	FALSE	FALSE	BC1
GTCGTGAAGCGGCCGCacgcgtCCGCACGGGGCCACTGTGGGGTGGAGGGGACG--------------------------ATCggatccGTGAGCAAGGGCGAGGAGCTGTTCACCGGGG	26	0	26	0.0321027	FALSE	FALSE	BC1
TTTCAGGTGTCGTGAAGCAGCCGCacgcgtCCGCACTGTGGGGTGGAGGGGAC--CACC------------------------ggatccGTGAGCAAGGGCGAGGAGCTGTTCACCGGGG	26	0	26	0.0321027	FALSE	FALSE	BC1
TTTCAGGTGTCGTGAAGCGACCA---------------TGGGG----------GCCACTA-GGGGGCCACTAGGGACAGGATCggatccGTGAGCAAGGGCGAGGAGCTGTTCACCGGGG	26	0	26	0.0321027	FALSE	FALSE	BC1
TTTCAGGTGTCGTGAAGCGGCCGCacgcgtCCGC--------------------------TGGGGGCCACTAGGGACAGGATCggatccGTGAGCAAGGGCGAGGAGCTGTTCACCGGGG	26	0	26	0.0321027	FALSE	FALSE	BC1
TTTCAGGTGTCGTGAAGCGGCCGCacgcgtCCGCACTA--------------------------GGCCACTAGGGACAGGATCggatccGTGAGCAAGGGCGAGGAGCTGTTCACCGGGG	26	0	26	0.0321027	FALSE	FALSE	BC1
TTTCAGGTGTCGTGAAGCGGCCGCacgcgtCCGCACTGTGGG--------------------------ACAAGGGACAGGATCggatccGTGAGCAAGGGCGAGGAGCTGTTCACCCGGG	26	0	26	0.0321027	FALSE	FALSE	BC1
TTTCAGGTGTCGTGAAGCGGCCGCacgcgtCCGCACTGTGGGGTA--------------------------AGGGACAGGATCggatccGTGAGCAAGGGCGAGGAGCTGTTCACCGGGG	26	0	26	0.0321027	FALSE	FALSE	BC1
TTTCAGGTGTCGTGAAGCGGCCGCacgcgtCCGCACTGTGGGGTG--------------------------AGGGACAGGATCggatccGTAAGCAAGGGCGAGGAGCTGTTCACCGGGG	26	0	26	0.0321027	FALSE	FALSE	BC1
TTTCAGGTGTCGTGAAGCGGCCGCacgcgtCCGCACTGTGGGGTGCAGGGGACGCCACCA--------------------------TCCGTGAGCAAGGGCGAGGAGCTGTTCACCGGGG	26	0	26	0.0321027	FALSE	FALSE	BC1
TTTCAGGTGTCGTGAAGCGGCCGCacgcgtCCGCACTGTGGGGTGGAGGGG---------TGGAGG-------GGACGGGGACG----------CAAGGGCGAGGAGCTGTTCACCGGGG	26	0	26	0.0321027	FALSE	FALSE	BC1
TTTCAGGTGTCGTGAAGCGGCCGCacgcgtCCGCACTGTGGGGTGGAGGGGT--------------------------GGATCggatccGTGAGCAAGGGCGAGGAGCTGTTCACCGAGG	26	0	26	0.0321027	FALSE	FALSE	BC1
TTTCAGGTGTCGTGAAGCGGCCGCacgcgtCCGCACTGTGGGGTGGAGGGGT--------------------------GGATCggatccGTGAGCAAGGGCGAGGAGCTGTTCACCGGGG	26	0	26	0.0321027	FALSE	FALSE	BC1
TTTCAGGTGTCGTGAAGCGGCCGCacgcgtCCGCACTGTGGGGTGGAGGGGTCGG----------------AGGGA----------TCCGTGAGCAAGGGCGAGGAGCTGTTCACCGGGG	26	0	26	0.0321027	FALSE	FALSE	BC1
TTTCAGGTGTCGTGAAGCGGCCGCacgcgtCCGCACTGTGGGGTGGTGG--------------------------ACAGGATCggatccGTGAGCAAGGGCGAGGAGCTGTTCACCGGGG	26	0	26	0.0321027	FALSE	FALSE	BC1
TTTCAGGTGTCGTGAAGCGGCCGCacgcgtCCGCATGGGGGCCACTACAAGGCGC----ATGGGGGCCACTA----------------------CAAGGGCGAGGAGCTGTTCACCGGGG	26	0	26	0.0321027	FALSE	FALSE	BC1
TTTCAGGTGTCGTGAAGCGGCCGCATGCGTCCGCACTGTGGGGTGGAGGGGACG--------------------------ATCggatccGTGAGCAAGGGCGAGGAGCTGTTCACCGGGG	26	0	26	0.0321027	FALSE	FALSE	BC1
TTTCAGGTGTCGTGAAGCGGCCG----------------------------ACGCCACCATGGGGGCCACTAGGGACAGGATCggatccGTGAGCAAGGGCGAGGAGCTGTTCACCGGGG	28	0	28	0.0321027	FALSE	FALSE	BC1
TTTCAGGTGTCGTGAAGCGGCCGCACGC----------------------------ACCATGGGGGCCACTAGGGACAGGATCggatccGTGGGCAAGGGCGAGGAGCTGTTCACCGGGG	28	0	28	0.0321027	FALSE	FALSE	BC1
TTTCAGGTGTCGTGAAGCGGCCGCACGCG----------------------------CCATGGGGACCACTAGGGACAGGATCggatccGTGAGCAAGGGCGAGGAGCTGTTCACCGGGG	28	0	28	0.0321027	FALSE	FALSE	BC1
TTTCAGGTGTCGTGAAGCGGCCGCACGCGAC----------------------------ATGGGGGCCACTAGGGAACGGGGATCggatccGTGAGCAAGGGCGAGGAGCTGTTCACCGG	28	0	28	0.0321027	FALSE	FALSE	BC1
TTTCAGGTGTCGTGAAGCGGCCGCacgcgtC----------------------------ATGGGGGCCACTAGGGACAGGATCggatccGTGAGCAAGGGCGAGGAGCTGTTCACCGGGG	28	0	28	0.0321027	FALSE	FALSE	BC1
TTTCAGGTGTCGTGAAGCGGCCGCacgcgtCC---------------------------ATGGGG-CCACTAGGGACAGGATCggatccGTGAGCAAGGGCGAGGAGCTGTTCACCGGGG	28	0	28	0.0321027	FALSE	FALSE	BC1
TTTCAGGTGTCGTGAAGCGGCCGCacgcgtCCG----------------GGACGCCAC------------TAGGGACAGGATCggatccGTGAGCAAGGGCGAGGAGCTGTTCACCGGGG	28	0	28	0.0321027	FALSE	FALSE	BC1
TTTCAGGTGTCGTGAAGCGGCCGCacgcgtCCGC---------------------CACCATGGGGGCCACTAG-------ATCggatccGTGAGCAAGGGCGAGGAGCTGTTCACCGGGG	28	0	28	0.0321027	FALSE	FALSE	BC1
TTTCAGGTGTCGTGAAGCGGCCGCacgcgtCCGCACTGT----------------------------CACTAGGGACAGGATCggatccGTGAGCAAGGGCGAGGAGCTGTTCACCGGGG	28	0	28	0.0321027	FALSE	FALSE	BC1
TTTCAGGTGTCGTGAAGCGGCCGCacgcgtCCGCACTGTAGGGTGGAGGGG----------------------------GATCggatccGTGAGCAAGGGCGAGGAGCTGTTCACCGGGG	28	0	28	0.0321027	FALSE	FALSE	BC1
TTTCAGGTGTCGTGAAGCGGCCGCacgcgtCCGCACTGTGGGG----------------------GCCACTAGGGACAGGATCG------TGAGCAAGGGCGAGGAGCTGTTCACCGGGG	28	0	28	0.0321027	FALSE	FALSE	BC1
TTTCAGGTGTCGTGAAGCGGCCGCacgcgtCCGCACTGTGGGG-GGAGGGGACGCC---------------------------ggatccGTGAGCAAGGGCGAGGAGCTGTTCACCGGGG	28	0	28	0.0321027	FALSE	FALSE	BC1
TTTCAGGTGTCGTGAAGCGGCCGCacgcgtCCGCACTGTGGGGTGGAC----------------------------CAGGATCggatccGTGAGCAAGGGCGAGAAGCTGTTCACCGGGG	28	0	28	0.0321027	FALSE	FALSE	BC1
TTTCAGGTGTCGTGAAGCGGCCGCacgcgtCCGCACTGTGGGGTGGAGGGGACGC----------------------------ggatccGTGAGCAAGGGCGAGGAGCTGTTCACCGGGG	28	0	28	0.0321027	FALSE	FALSE	BC1
TTTCAGGTGTCGTGAAGCGGCCGCacgcgtCCGCACTGTGGGGTGGAGGGGACGCCACCATGGGGGCCATGTGGGGT-GGAGGGGacgcgtAA---------------------------	28	0	28	0.0321027	FALSE	FALSE	BC1
TTTCAGGTGTCGTGAAGCGGCCGCacgcgtCCGTACTGTGGGGTGGAGGTG----------------------------GATCggatccGTGAGCAAGGGCGAGGAGCTGTTCACCGGGG	28	0	28	0.0321027	FALSE	FALSE	BC1
TTTCAGGTGTCGTGAAGCGGCCGCacgcgtCTGCACTGTGGG----------------------------TAGGGACAGGATCggatccGTGAGCAAGGGCGAGGAGCTGTTCACCGGGG	28	0	28	0.0321027	FALSE	FALSE	BC1
TTTCAGGTGTCGTGAAGCGGGCG----------------------------ACGCCACCATGGGGGCCACTAGGGACAGGATCggatccGTGAGCAAGGGCGAGGAGCTGTTCACCGGGG	28	0	28	0.0321027	FALSE	FALSE	BC1
TTTCAGGTGTCGTGAACCGA----------------TGTAG-------------CCACCATGGGGGCCACTAGGGACAGGATCggatccGTGAGCAAGGGCGAGGAGCTGTTCACCGGGG	29	0	29	0.0321027	FALSE	FALSE	BC1
TTTCAGGTGTCGTGAAGCAGCCGCacgcgtCCGCACTGTGGGGTGGAGGGGA-----------------------------TCggatccGTGAGCAAGGGCGAGGAGCTGTTCACCGGGG	29	0	29	0.0321027	FALSE	FALSE	BC1
TTTCAGGTGTCGTGAAGCGGCCGCACGCAT-------GTGGGGTGGAGGGGACGC----------------AGGG----GAT--GATCCGTGAGCAAGGGCGAGGAGCTGTTCACCGGGG	29	0	29	0.0321027	FALSE	FALSE	BC1
TTTCAGGTGTCGTGAAGCGGCCGCACGCGCCCGCACTGTGGGGTGGAGGGGACACCA-----------------------------TCCGTGAGCAAGGGCGAGGAGCTGTTCACCGGGG	29	0	29	0.0321027	FALSE	FALSE	BC1
TTTCAGGTGTCGTGAAGCGGCCGCacgcgtCCGCACTGTG-----------------------------CTAGGGACAGGATCggatccGTGAGCAAGGGCGAGGAGCTGTTCACCGGGG	29	0	29	0.0321027	FALSE	FALSE	BC1
TTTCAGGTGTCGTGAAGCGGCCGCacgcgtCCGCACTGTGGG-----------------------------AGGGACAGGATCggatccGTGAGCAAGGGCGAGGAGCTGTTCACCGGGG	29	0	29	0.0321027	FALSE	FALSE	BC1
TTTCAGGTGTCGTGAAGCGGCCGCacgcgtCCGCACTGTGGGGCGG--------------TGGGGGCCA---------------GATCCGTGAGCAAGGGCGAGGAGCTGTTCACCGGGG	29	0	29	0.0321027	FALSE	FALSE	BC1
TTTCAGGTGTCGTGAAGCGGCCGCacgcgtCCGCACTGTGGGGTGGAG-----------------------------AGGATCggatccGTGAGCAAGGGCGAGGAGCTGTTCACCGGGG	29	0	29	0.0321027	FALSE	FALSE	BC1
TTTCAGGTGTCGTGAAGCGGCCGCacgcgtCCGCACTGTGGGGTGGAGGGGA-----------------------------TCggatccGTGAGCAAGGGCGAGGAGCTGCTCACCGGGG	29	0	29	0.0321027	FALSE	FALSE	BC1
TTTCAGGTGTCGTGAAGCGGCCGCacgcgtCCGCACTGTGGGGTGGAGGGGACG-----------------------------ggatccGTGAGCAAGGGCGAGGAGCTGTTCACCGGGG	29	0	29	0.0321027	FALSE	FALSE	BC1
TTTCAGGTGTCGTGAAGCGGCCGCacgcgtCCGCACTGTGGGGTGGAGGGGACGCCC-----------------------------TCCGTGAGCAAGGGCGAGGAGCTGTTCACCGGGG	29	0	29	0.0321027	FALSE	FALSE	BC1
TTTCAGGTGTCGTGAAGCGGCCGCacgcgtCCGCACTGTGGGGTGGC-----------------------------CAGGATCggatccGTGAGCAAGGGCGAGGAGCTGTTCACCGGGG	29	0	29	0.0321027	FALSE	FALSE	BC1
TTTCAGGTGTCGTGAAGCGGCCGCacgcgtCCGCACTGTGGGGTGGGGTGGA-----------------------------TCggatccGTGAGCAAGGGCGAGGAGCTGTTCACCGGGG	29	0	29	0.0321027	FALSE	FALSE	BC1
TTTCAGGTGTCGTGTAGCGGCCGCacgcgtCCGCACTGTGGGGTGGA-----------------------------CAGGATCggatccGTGAGCAAGGGCGAGGAGCTGTTCACCGGGG	29	0	29	0.0321027	FALSE	FALSE	BC1
TTCGAGGTGTCGTGAAGCGGCCGCACGC-------------------------------ATGGGGGCCACTAGGGACAGGATCggatccGTGAGCAAGGGCGAGGAGCTGTTCACCGGGG	31	0	31	0.0321027	FALSE	FALSE	BC1
TTTCAGGTGTCGTGAAGCGGCCGC-------------------------------CACCATGGGGGCCACTAGGGACAGGATCggatccGTGAGCAAGGGCGAGGAGCTGTTCACCGGGG	31	0	31	0.0321027	FALSE	FALSE	BC1
TTTCAGGTGTCGTGAAGCGGCCGCACGC------------------------------CATGGGG-CCACTAGGGACAGGATCggatccGTGAGCAAGGGCGAGGAGCTGTTCACCGGGG	31	0	31	0.0321027	FALSE	FALSE	BC1
TTTCAGGTGTCGTGAAGCGGCCGCACGC------------------------------CATGGGGGCCA-TAGGGACAGGATCggatccGTGAGCAAGGGCGAGGAGCTGTTCACCGGGG	31	0	31	0.0321027	FALSE	FALSE	BC1
TTTCAGGTGTCGTGAAGCGGCCGCacgcgtCC---------------------------ATGGGGGCCACTA----CAGGATCggatccGTGAGCAAGGGCGAGGAGCTGTTCACCGGGG	31	0	31	0.0321027	FALSE	FALSE	BC1
TTTCAGGTGTCGTGAAGCGGCCGCacgcgtCC-----------------------CACCATGGGGGCCGTC--------GATCggatccGTGAGCAAGGGCGAGGAGCTGTTCACCGGGG	31	0	31	0.0321027	FALSE	FALSE	BC1
TTTCAGGTGTCGTGAAGCGGCCGCacgcgtCC--ACTGTGGGGTGGAGGGGAC-----------------------------CggatccGTGAGCAAGGGCGAGGAGCTGTTCACCGGGG	31	0	31	0.0321027	FALSE	FALSE	BC1
TTTCAGGTGTCGTGAAGCGGCCGCacgcgtCCGC---------------------CACCATGGGG----------ACAGGATCggatccGTGAGCAAGGGCGAGGAGCTGTTCACCGGGG	31	0	31	0.0321027	FALSE	FALSE	BC1
TTTCAGGTGTCGTGAAGCGGCCGCacgcgtCCGCACTGT-------------------------------TAGGGACAGGATCggatccGTGAGCAAGGGCGAGGCGCTGTTCACCGGGG	31	0	31	0.0321027	FALSE	FALSE	BC1
TTTCAGGTGTCGTGAAGCGGCCGCacgcgtCCGCACTGTGGGG-------------------------------GCCAGGATCggatccGTGAGCAAGGGCGAGGAGCTGTTCACCGGGG	31	0	31	0.0321027	FALSE	FALSE	BC1
TTTCAGGTGTCGTGAAGCGGCCGCacgcgtCCGCACTGTGGGGCGG--------CCACCATGGGGGCC-----------------------GAGCAAGGGCGAGGAGCTGTTCACCGGGG	31	0	31	0.0321027	FALSE	FALSE	BC1
TTTCAGGTGTCGTGAAGCGGCCGCacgcgtCCGCACTGTGGGGTG-------------------------------CCGGATCggatccGTGAGCAAGGGCGAGGAGCTGTTCACCGGGG	31	0	31	0.0321027	FALSE	FALSE	BC1
TTTCAGGTGTCGTGAAGCGGCCGCacgcgtCCGCACTGTGGGGTGG--------CCACCATGGGGGCC-----------------------GAGCAAGGGCGAGGAGCTGTTCACCGGGG	31	0	31	0.0321027	FALSE	FALSE	BC1
TTTCAGGTGTCGTGAAGCGGCCGCacgcgtCCGCACTGTGGGGTGGAGGG-------------------------------TCggatccGTGAGCAAGGGCGAGGAGCTGTTCACCGGGG	31	0	31	0.0321027	FALSE	FALSE	BC1
TTTCAGGTGTCGTGAAGCGGCCGCacgcgtCCGCACTGTGGGGTGGAGGGA-------------------------------CggatccGTGAGCAAGGGCGAGGAGCTGTTCACCGGGG	31	0	31	0.0321027	FALSE	FALSE	BC1
TTTCAGGTGTCGTGAAGCGGCCGCacgcgtCCGCACTGTGGGGTGGAGGGGACG-------------------------------ATCCGTGAGCAAGGGCGAGGAGCTGTTCACCGGGG	31	0	31	0.0321027	FALSE	FALSE	BC1
TTTCAGGTGTCGTGAAGCGGCCGCacgcgtCCGCACTGTGGGGTGGAGGGGACGAC-------------------------------CCGTGAGCAAGGGCGAGGAGCTGTTCACCGGGG	31	0	31	0.0321027	FALSE	FALSE	BC1
TTTCAGGTGTCGTGAAGCGGCCGCacgcgtCCGCACTGTGGGGTGGCGG-------------------------------ATCggatccGTGAGCAAGGGCGAGGAGCTGTTCACCGGGG	31	0	31	0.0321027	FALSE	FALSE	BC1
TTTCAGGTGTCGTGAAGCGGCCGCACGGGGCCA-------------------------------GGCCACTAGGGACAGGATCggatccGTGAGCAAGGGCGAGGAGCTGTTCACCGGGG	31	0	31	0.0321027	FALSE	FALSE	BC1
TTTCAGGTGTCGTGATG-------------------------GTGGAGGGGACGCCACCATGGGGGCCACTAGG------ATCggatccGTGAGCAAGGGCGAGGAGCTGTTCACCGGGG	31	0	31	0.0321027	FALSE	FALSE	BC1
TTTCAGGTGTCGTGAAGCGGCCG-----------------------AGGGGACGCCACCATGGGGGCCAC---------GATCggatccGTGAGCAAGGGCGAGGAGCTGTTCACCGGGG	32	0	32	0.0321027	FALSE	FALSE	BC1
TTTCAGGTGTCGTGAAGCGGCCGCAC--------------------------------CATGGGGGCCACTAGGGACAACAGGATCggatccGTGAGCAAGGGCGAGGAGCTGTTCACCG	32	0	32	0.0321027	FALSE	FALSE	BC1
TTTCAGGTGTCGTGAAGCGGCCGCAC--------------------------------CATGGGGGCCACTAGGGACAGGGGACAGGATCggatccGTGAGCAAGGGCGAGGAGCTGTTC	32	0	32	0.0321027	FALSE	FALSE	BC1
TTTCAGGTGTCGTGAAGCGGCCGCACGC---------------------------CACCATGGGGGCCACTAGGGA-----TCggatccGTGAGCAAGGGCGAGGAGCTGTTCACCGGGG	32	0	32	0.0321027	FALSE	FALSE	BC1
TTTCAGGTGTCGTGAAGCGGCCGCacgcgtCC---------------------------ATGGGGGCCACTAGGGA-----TCggatccGTGAGCAAGGGCGAGGAGCTGTTCACCGGGG	32	0	32	0.0321027	FALSE	FALSE	BC1
TTTCAGGTGTCGTGAAGCGGCCGCacgcgtCCGCACT--------------------------------CTAGGGACAGGATCggatccGTGAGCAAGGGCGAGGAGCTGTTCACCGGGG	32	0	32	0.0321027	FALSE	FALSE	BC1
TTTCAGGTGTCGTGAAGCGGCCGCacgcgtCCGCACTGTGGGG--------------------------------ACAGGATCggatccGTGAGCAAGGGCGAGGAGCTGTTCACCGGGG	32	0	32	0.0321027	FALSE	FALSE	BC1
TTTCAGGTGTCGTGAAGCGGCCGCacgcgtCCGCACTGTGGGG--------------------------------ACGGGATCggatccGTGAGCAAGGGCGAGGAGCTGTTCACCGGGG	32	0	32	0.0321027	FALSE	FALSE	BC1
TTTCAGGTGTCGTGAAGCGGCCGCacgcgtCCGCACTGTGGGGTGG--------------------------------GGATCggatccGTGAGCAAGGGCGAGGAGCTGTTCACCGGGG	32	0	32	0.0321027	FALSE	FALSE	BC1
TTTCAGGTGTCGTGAAGCGGCCGCacgcgtCCGCACTGTGGGGTGGAG--------------------------------ATCggatccGTGAGCAAGGGCGAGGAGCTGTTCACCGGGG	32	0	32	0.0321027	FALSE	FALSE	BC1
TTTCAGGTGTCGTGAAGCGGCCGCacgcgtCCGCACTGTGGGGTGGAG---------CAA-----------------------ggatccGTGAGCAAGGGCGAGGAGCTGTTCACCGGGG	32	0	32	0.0321027	FALSE	FALSE	BC1
TTTCAGGTGTCGTGAAGCGGCCGCacgcgtCCGCACTGTGGGGTGGAGGGGACGCCA--------------------------------GTGAGCAAGGGCGAGGAGCTGTTCACCGGGG	32	0	32	0.0321027	FALSE	FALSE	BC1
TTTCAGGTGTCGTGAAGCGGCCGCCC--------------------------------CATGGGGGCCACTAGGGACAGGATCggatccGTGAGCAAGGGCGAGGAGCTGTTCACCGGGG	32	0	32	0.0321027	FALSE	FALSE	BC1
TTTCAGGTGTCGTGAAGCGGCCGC----------------------------------CATGGGGGCCACTAGGGACAGGATCggatccGTGAGCAAGGGCGAGGAGCTGTTCACCGGGG	34	0	34	0.0321027	FALSE	FALSE	BC1
TTTCAGGTGTCGTGAAGCGGCCGCACGC---------------------------CACTA---GGGACA----GGACAGGATCggatccGTGAGCAAGGGCGAGGAGCTGTTCACCGGGG	34	0	34	0.0321027	FALSE	FALSE	BC1
TTTCAGGTGTCGTGAAGCGGCCGCACGCG---------------------GACGCCACCATGG-------------CAGGATCggatccGTGAGCAAGGGCGAGGAGCTGTTCACCGGGG	34	0	34	0.0321027	FALSE	FALSE	BC1
TTTCAGGTGTCGTGAAGCGGCCGCacgcgt----------------------------------GGCCACTAGGGACAGGATCggatccGTGAGCAAGGGCGAGGAGCTGTTCACCGGGG	34	0	34	0.0321027	FALSE	FALSE	BC1
TTTCAGGTGTCGTGAAGCGGCCGCacgcgtCC----------------------------------CCACCAGGGACAGGATCggatccGTGAGCAAGGGCGAGGAGCTGTTCACCGGGG	34	0	34	0.0321027	FALSE	FALSE	BC1
TTTCAGGTGTCGTGAAGCGGCCGCacgcgtCCATGCTGTGGGGTGGA----------------------------------TCggatccGTGAGCAAGGGCGAGGAGCTGTTCACCGGGG	34	0	34	0.0321027	FALSE	FALSE	BC1
TTTCAGGTGTCGTGAAGCGGCCGCacgcgtCCGCACT----------------------------------AGGGACAGGATCggatccGTGAACAAGGGCGAGGAGCTGTTCACCGGGG	34	0	34	0.0321027	FALSE	FALSE	BC1
TTTCAGGTGTCGTGAAGCGGCCGCacgcgtCCGCACT----------------------------------AGGGACAGGATCggatccGTGAGCAAGGGCGAGGAGCCGTTCACCGGGG	34	0	34	0.0321027	FALSE	FALSE	BC1
TTTCAGGTGTCGTGAAGCGGCCGCacgcgtCCGCACTG----------------------------------GGGACAGGATCggatccGTGAGCAAGGGCGAGGAGCTGTTCACCGGGG	34	0	34	0.0321027	FALSE	FALSE	BC1
TTTCAGGTGTCGTGAAGCGGCCGCacgcgtCCGCACTGTGG----------------------------------ATCGGATCggatccGTGAGCAAGGGCGAGGAGCTGTTCACCGGGG	34	0	34	0.0321027	FALSE	FALSE	BC1
TTTCAGGTGTCGTGAAGCGGCCGCacgcgtCCGCACTGTGGG----------------------------------CAGGATCggatccGTGAGCAAGGGCGAGGAGCTGTTCACCGGGG	34	0	34	0.0321027	FALSE	FALSE	BC1
TTTCAGGTGTCGTGAAGCGGCCGCacgcgtCCGCACTGTGGGGGGGA----------------------------------TCggatccGTGAGCAAGGGCGAGGAGCTGTTCACCGGGG	34	0	34	0.0321027	FALSE	FALSE	BC1
TTTCAGGTGTCGTGAAGCGGCCGCacgcgtCCGCACTGTGGGGTGGA----------------------------------TCggatccGTGAGCAAGGGCGTGGAGCTGTTCACCGGGG	34	0	34	0.0321027	FALSE	FALSE	BC1
TTTCAGGTGTCGTGAAGCGGCCGCacgcgtCCGCACTGTGGGGTGGAGGGGACGC----------------------------------GTGAGCAAGGGCGAGGAGCTGTTCACCGGGG	34	0	34	0.0321027	FALSE	FALSE	BC1
TTTCAGGTGTCGTGAAGCGGCCGCacgcgtCCGCACTGTGGGGTGGAGGGGACGCCACCATGGGGGC----------------------------------GAGGAGCTGTTCACCGGGG	34	0	34	0.0321027	FALSE	FALSE	BC1
TTTCAGGTGTTGTGAAGCGGCCGCacgcgtCCGCACTGTGG----------------------------------ACAGGATCggatccGTGAGCAAGGGCGAGGAGCTGTTCACCGGGG	34	0	34	0.0321027	FALSE	FALSE	BC1
TTTCTGGTGTCGTGAAGCGGCCGCacgcgtCCGCACTGTGG----------------------------------ACAGGATCggatccGTGAGCAAGGGCGAGGAGCTGTTCACCGGGG	34	0	34	0.0321027	FALSE	FALSE	BC1
TTCAGGTGTCGTGAAGCGGCCGCACAGCGTCC-----------------------------------CACTAGGGACAGGATCggatccGTGAGCAAGGGCGAGGAGCTGTTCACCGGGG	35	0	35	0.0321027	FALSE	FALSE	BC1
TTTCAGG-GTCGTGAAGCGGCCGCacgcgtCCGCACT----------------------------------AGGGACAGGATCggatccGTGAGCAAGGGCGAGGAGCTGTTCACCGGGG	35	0	35	0.0321027	FALSE	FALSE	BC1
TTTCAGGTGTCGTGAAGCAGCCGCacgcgtCCGCACTGTGGGGTG-----------------------------------ATCggatccGTGAGCAAGGGCGAGGAGCTGTTCACCGGGG	35	0	35	0.0321027	FALSE	FALSE	BC1
TTTCAGGTGTCGTGAAGCGGC-GCacgcgtCCGCACTGTGGGGTGGAGGGGAC----------------------------------CCGTGAGCAAGGGCGAGGAGCTGTTCACCGGGG	35	0	35	0.0321027	FALSE	FALSE	BC1
TTTCAGGTGTCGTGAAGCGGCCGCA-----------------------------------TGGGGGCCACTAGGGACAGGATCggatccGTGAGCAAGGGCGAGGAGCTGTTCACCGGGG	35	0	35	0.0321027	FALSE	FALSE	BC1
TTTCAGGTGTCGTGAAGCGGCCGCacgcgt-------------------------------GGGGGCCACTAGGGACA----CggatccGTGAGCAAGGGCGAGGAGCTGTTCACCGGGG	35	0	35	0.0321027	FALSE	FALSE	BC1
TTTCAGGTGTCGTGAAGCGGCCGCacgcgtCC------------------------ACCATGGGGGCCA-----------ATCggatccGTGAGCAAGGGCGAGGAGCTGTTCACCGGGG	35	0	35	0.0321027	FALSE	FALSE	BC1
TTTCAGGTGTCGTGAAGCGGCCGCacgcgtCCGCAC-----------------------------------AGGGACAGGATCggatccGTGAGCAAGGGCGAGGAGCTGCTCACCGGGG	35	0	35	0.0321027	FALSE	FALSE	BC1
TTTCAGGTGTCGTGAAGCGGCCGCacgcgtCCGCACTG-----------------------------------GGACAGGATCggatccGTGAGCAAGGGCGAGGAGCTGTTCACCGGGG	35	0	35	0.0321027	FALSE	FALSE	BC1
TTTCAGGTGTCGTGAAGCGGCCGCacgcgtCCGCACTGTGGGGTGGA-----------------------------------CggatccGTGAGCAAGGGCGAGGAGCTGTTCACCGGGG	35	0	35	0.0321027	FALSE	FALSE	BC1
TTTCAGGTGTCGTGAAGCGGCCGCacgcgtCCGCACTGTGGGGTGGAGGGG-----------------------------------TCCGTGAGCAAGGGCGAGGAGCTGTTCACCGGGG	35	0	35	0.0321027	FALSE	FALSE	BC1
TTTCAGGTGTCGTGAAGCGGCCGCacgcgtCCGCACTGTGGGGTGGAGGGGAC-----------------------------------CGTGAGCAAGGGCGAGGAGCTGTTCACCGGGG	35	0	35	0.0321027	FALSE	FALSE	BC1
TTTCAGGTGTCGTGAAGCGGCCGCacgcgtCCGCACTGTGGGT-----------------------------------GGATCggatccGTGAGCAAGGGCGAGGAGCTGTTCACCGGGG	35	0	35	0.0321027	FALSE	FALSE	BC1
TTTCAGGTGTCGTGAAGCGGCCGCacgcgtCCGCGTTG---------------GCCACCATGGGG--------------------ATCCGTGAGCAAGGGCGAGGAGCTGTTCACCGGGG	35	0	35	0.0321027	FALSE	FALSE	BC1
ATTCAGGTGTCGTGAAGCGGCCGCacgcgtCCGCACTGTGGGGTG-------------------------------------CggatccGTGAGCAAGGGCGAGGAGCTGTTCACCGGGG	37	0	37	0.0321027	FALSE	FALSE	BC1
T---AGGTGTCGTGAAGCGGCCGCacgcgtCCGCACTGTGGGGTGGA----------------------------------TCggatccGTGAGCAAGGGCGAGGAGCTGTTCACCGGGG	37	0	37	0.0321027	FALSE	FALSE	BC1
TTTCAGGTGTCGTGAAGC-------------------------------------CACCATGGGGGCCACTAGGGACAGGATCggatccGTGAGCAAGGGCGAGGAGCTGTTCACCGGGG	37	0	37	0.0321027	FALSE	FALSE	BC1
TTTCAGGTGTCGTGAAGCGGCC----------------------------------ACTA---GGGCCACTAGGGACAGGATCggatccGTGAGCAAGGGCGAGGAGCTGTTCACCGGGG	37	0	37	0.0321027	FALSE	FALSE	BC1
TTTCAGGTGTCGTGAAGCGGCCGCACG-------------------------------------GGCCACTAGGGACAGGATCggatccGTGAGCAAGGGCGAGGAGCTGTTCACCGGGG	37	0	37	0.0321027	FALSE	FALSE	BC1
TTTCAGGTGTCGTGAAGCGGCCGCACGC----------------------------ACCATGGGGGCCA---------GGATCggatccGTGAGCAAGGGCGAGGAGCTGTTCACCGGGG	37	0	37	0.0321027	FALSE	FALSE	BC1
TTTCAGGTGTCGTGAAGCGGCCGCacgcgtC-------------------------------------ACTAGGGACAGGATCggatccGTGAGCAAGGGCGAGGAGCTGTTCACCGGGG	37	0	37	0.0321027	FALSE	FALSE	BC1
TTTCAGGTGTCGTGAAGCGGCCGCacgcgtCCGCA-------------------------------------GGGACAGGATCggatccGTGAGCAAGGGCGAGGAGCTGTTCACCGGGG	37	0	37	0.0321027	FALSE	FALSE	BC1
TTTCAGGTGTCGTGAAGCGGCCGCacgcgtCCGCAC-------------------------------------GGACAAGATCggatccGTGAGCAAGGGCGAGGAGCTGTTCACCGGGG	37	0	37	0.0321027	FALSE	FALSE	BC1
TTTCAGGTGTCGTGAAGCGGCCGCacgcgtCCGCAC-----------------------ATGG--------------AGGATCggatccGTGAGCAAGGGCGAGGAGCTGTTCACCGGGG	37	0	37	0.0321027	FALSE	FALSE	BC1
TTTCAGGTGTCGTGAAGCGGCCGCacgcgtCCGCACTG-----------------CACC--------------------GATCggatccGTGAGCAAGGGCGAGGAGCTGTTCACCGGGG	37	0	37	0.0321027	FALSE	FALSE	BC1
TTTCAGGTGTCGTGAAGCGGCCGCacgcgtCCGCACTGTG-------------------------------------AGGATCggatccGTGAGCAAGGGCGAGGAGCTGTTCACCGGGG	37	0	37	0.0321027	FALSE	FALSE	BC1
TTTCAGGTGTCGTGAAGCGGCCGCacgcgtCCGCACTGTGGGG--------------------------------ACAGGATC-----CGTGAGCAAGGGCGAGGAGCTGTTCACCGGGG	37	0	37	0.0321027	FALSE	FALSE	BC1
TTTCAGGTGTCGTGAAGCGGCCGCacgcgtCCGCACTGTGGGGTGGAGGG-------------------------ACAGGATCggatccGTGAGCAAGGGC------------ACCGGGG	37	0	37	0.0321027	FALSE	FALSE	BC1
TTTCAGGTGTCGTGAAGGG-----------------------------------CCACTA--GGGACAGCTAGGGACAGGATCggatccGTGAGCAAGGGCGAGGAGCTGTTCACCGGGG	37	0	37	0.0321027	FALSE	FALSE	BC1
TT-CAGGTGTCGTGAAGCGGCCGCacgcgtCCGCAC-------------------------------------GGACAGGATCggatccGTGAGTAAGGGCGAGGAGCTGTTCACCGGGG	38	0	38	0.0321027	FALSE	FALSE	BC1
TTTC-GGTGTCGTGAAGCGGCCGCacgcgtCCGCACTGTGGGG-------------------------------------ATCGAATCCGTGAGCAAGGGCGAGGAGCTGTTCACCGGGG	38	0	38	0.0321027	FALSE	FALSE	BC1
TTTCAGGTGTCGTGAAGCGGCCGCacgcgtC---ACCGTGGGG--------ACGCCACCATGG---------------------------TGAGCAAGGGCGAAGAGCTGTTCACCGGGG	38	0	38	0.0321027	FALSE	FALSE	BC1
TTTCAGGTGTCGTGAAGCGGCCGCacgcgtCCGCACTG--------------------------------------CAGGATCggatccGTGAGCAAGGGCGAGGAGCTGTTCACCGGGG	38	0	38	0.0321027	FALSE	FALSE	BC1
TTTCAGGTGTCGTGAAGCGGCCGCacgcgtCCGCACTG----GTGGA----------------------------------TCggatccGTGAGCAAGGGCGAGGAGCTGTTCACCGGGG	38	0	38	0.0321027	FALSE	FALSE	BC1
TTTCAGGTGTCGTGAAGCGGCCGCacgcgtCCGCACTGTGGGGT--------------------------------------CggatccGTGAGCAAGGGCGAGGAGCTGTTCACCGGGG	38	0	38	0.0321027	FALSE	FALSE	BC1
TTTCAGGTGTCGTGA-------------------------------------CGCCACTA---GGGACAGTAGGGACAGGATCggatccGTGAGCAAGGGCGAGGAGCTGTTCACCGGGG	40	0	40	0.0321027	FALSE	FALSE	BC1
TTTCAGGTGTCGTGAAGCGG------------------------------GACGCCACC----------CTAGGGACAGGATCggatccGTGAGCAAGGGCGAGGAGCTGTTCACCGGGG	40	0	40	0.0321027	FALSE	FALSE	BC1
TTTCAGGTGTCGTGAAGCGG------------------------------GACGCCACCA----------TAGGGACAGGATCggatccGTGAGCAAGGGCGAGGAGCTGTTCACCGGGG	40	0	40	0.0321027	FALSE	FALSE	BC1
TTTCAGGTGTCGTGAAGCGGC----------------------------------------GGGGGCCACTAGGGACAGGATCggatccGTGAGCAAGGGCGAGGAGCTGTTCACCGGGG	40	0	40	0.0321027	FALSE	FALSE	BC1
TTTCAGGTGTCGTGAAGCGGCCG-------------TGTGGGGTGGAGGGGACGCC---------------------------ggatccGTGAGCAAGGGCGAGGAGCTGTTCACCGGGG	40	0	40	0.0321027	FALSE	FALSE	BC1
TTTCAGGTGTCGTGAAGCGGCCGCACGC----------------------------------------ACTAGGGACAGGATCggatccGTGAGCAAGGGCGAGGAGCTGTTCACCGGGG	40	0	40	0.0321027	FALSE	FALSE	BC1
TTTCAGGTGTCGTGAAGCGGCCGCACGCG----------------------------------------CTAGGGACAGGATCggatccGTGAGCAAGGGCGAGGAGCTGTTCACCGGGG	40	0	40	0.0321027	FALSE	FALSE	BC1
TTTCAGGTGTCGTGAAGCGGCCGCACGCGAC----------------------------------------AGGGACAGGATCggatccGTGAGCAAGGGCGAGGAGCTGTTCACCGGGG	40	0	40	0.0321027	FALSE	FALSE	BC1
TTTCAGGTGTCGTGAAGCGGCCGCacgcgtCCGCACT----------------------------------------AGGATCggatccGTGAGCAAGGGCGAGGAGCTGTTCACCGGGG	40	0	40	0.0321027	FALSE	FALSE	BC1
TTTCAGGTGTCGTGATGGGG---------------------------------GCCACTAGGG-------TAGGGACAGGATCggatccGTGAGCAAGGGCGAGGAGCTGTTCACCGGGG	40	0	40	0.0321027	FALSE	FALSE	BC1
TTTCAGGTGTCGT-----------------------------------------CCACCATGGGGGCCACTAGGGACAGGATCggatccGTGAGCAAGGGCGAGGAGCTGTTCACCGGGG	41	0	41	0.0321027	FALSE	FALSE	BC1
TTTCAGGTGTCGTGAAGCGGCCACacgcgtCCGCACTGTGGGG-----------------------------------------GATCCGTGAGCAAGGGCGAGGAGCTGTTCACCGGGG	41	0	41	0.0321027	FALSE	FALSE	BC1
TTTCAGGTGTCGTGAAGCGGCCGC-----------------------------------------GCCACTAGGGACAGGATCggatccGTGAGCAAGGGCGAGGAGCTGTTCACCGGGG	41	0	41	0.0321027	FALSE	FALSE	BC1
TTTCAGGTGTCGTGAAGCGGCCGCACGC-----------------------------------------CTAGGGACAGGATCggatccGTGAGCAAGGGCGAGGAGCTGTTCACCGGGG	41	0	41	0.0321027	FALSE	FALSE	BC1
TTTCAGGTGTCGTGAAGCGGCCGCACGCGAC----------------------------------------AGGGACAG-ATCggatccGTGAGCAAGGGCGAGGAGCTGTTCACCGGGG	41	0	41	0.0321027	FALSE	FALSE	BC1
TTTCAGGTGTCGTGAAGCGGCCGCacgcgtCCA-----------------------------------------GACAGGATCggatccGTGAGCAAGGGCGAGGAGCTGTTCACCGGGG	41	0	41	0.0321027	FALSE	FALSE	BC1
TTTCAGGTGTCGTGAAGCGGCCGCacgcgtCCGCAC-----------------------------------------AGGATCggatccGTGAGCAAGGGCGAGGAGCTGTTCACCGGGG	41	0	41	0.0321027	FALSE	FALSE	BC1
TTTCAGGTGTCGTGAAGCGGCCGCacgcgtCCGCAC----------------------CATGGGGGCCGC-------------------GTGAGCAAGGGCGAGGAGCTGTTCACCGGGG	41	0	41	0.0321027	FALSE	FALSE	BC1
TTTCAGGTGTCGTGAAGCGGCCGCacgcgtCCGCACTG-----------------------------------------GATCGGATCTGTGAGCAAGGGCGAGGAGCTGTTCACCGGGG	41	0	41	0.0321027	FALSE	FALSE	BC1
TTTCAGGTGTCGTGAAGCGGCCGCacgcgtCCGCACTGTGGGGTGGAGG-----------------------------------------TGAGTAAGGGCGAGGAGCTGTTCACCGGGG	41	0	41	0.0321027	FALSE	FALSE	BC1
TTTCAGGTGTCGTGAAGCGGCCGCacgcgtCCGCACTGTGGGGTGGAGGGGA-----------------------------------------GCAAGGGCGAGGAGCTGTTCACCGGGG	41	0	41	0.0321027	FALSE	FALSE	BC1
TTTCAGGTGTCGTGAAGCGGCCGCacgcgtCCGCACTGTGGGGTGGAGGGGACGCAA-----------------------------------------GGCGAGAAGCTGTTCACCGGGG	41	0	41	0.0321027	FALSE	FALSE	BC1
TTTCAGATGTCGTGAAGCGGCCGCacgcgtCCGCACTGTGGGGT-------------------------------------------CCGTGAGCAAGGGCGAGGAGCTGTTCACCGGGG	43	0	43	0.0321027	FALSE	FALSE	BC1
TTTCAGGTGTCGTGAAG-------------------------------------------TGGGGGCCACTAGGGACAGGATCggatccGTGAGCAAAGGCGAGGAGCTGTTCACCGGGG	43	0	43	0.0321027	FALSE	FALSE	BC1
TTTCAGGTGTCGTGAAG-------------------------------------------TGGGGGTCACTAGGGACAGGATCggatccGTGAGCAAGGGCGAGGAGCTGTTCACCGGGG	43	0	43	0.0321027	FALSE	FALSE	BC1
TTTCAGGTGTCGTGAAG-------------------------------GGGACAGCAC------------TAGGGACAGGATCggatccGTGAGCGAGGGCGAGGAGCTGTTCACCGGGG	43	0	43	0.0321027	FALSE	FALSE	BC1
TTTCAGGTGTCGTGAAGC-----------------------------------------ATGGG--CCACTAGGGACAGGATCggatccGTGAGCAAGGGCGAGGAGCTGTTCACCGGGG	43	0	43	0.0321027	FALSE	FALSE	BC1
TTTCAGGTGTCGTGAAGCACCC-----------CACAGTGCGGacgcgtG--------------------------------CggatccGTGAGCAAGGGCGAGGGGCTGTTCACCGGGG	43	0	43	0.0321027	FALSE	FALSE	BC1
TTTCAGGTGTCGTGAAGCGGCCGCACG-------------------------------------------TAGGGACAGGATCggatccGTGAGCAAGGGAGAGGAGCTGTTCACCGGGG	43	0	43	0.0321027	FALSE	FALSE	BC1
TTTCAGGTGTCGTGAAGCGGCCGCACGA-TCCG------------------------------------------ACAGGATCggatccGTGAGCAAGGGCGAGGAGCTGTTCACCGGGG	43	0	43	0.0321027	FALSE	FALSE	BC1
TTTCAGGTGTCGTGAAGCGGCCGCacgcgtCC-------------------------------------------ACAGGATCggatccGTGAGCAAGGGCGAGGAGCTGTTCACCGGGG	43	0	43	0.0321027	FALSE	FALSE	BC1
TTTCAGGTGTCGTGAAGCGGCCGCacgcgtCC---------------------------ATGGGGGCCACT----------------CCGTGAGCAAGGGCGAGGAGCTGTTCACCGGGG	43	0	43	0.0321027	FALSE	FALSE	BC1
TTTCAGGTGTCGTGAAGCGGCCGCacgcgtCCGCAC-------------------------------------------GATCggatccGTGAGTAAGGGCGAGGAGCTGTTCACCGGGG	43	0	43	0.0321027	FALSE	FALSE	BC1
TTTCAGGTGTCGTGAAGCGGCCGCacgcgtCCGCACTGTGGG-------------------------------------------ACCCGTGAGCAAGGGCGAGGAGCTGTTCACCGGGG	43	0	43	0.0321027	FALSE	FALSE	BC1
TTTCAGGTGTCGTGAAGCGGCCGCacgcgtCCGCACTGTGGG-------------------------------------------ATCCGTGAGCAAGGGCGATGAGCTGTTCACCGGGG	43	0	43	0.0321027	FALSE	FALSE	BC1
TTTCAGGTGTCGTGAAGCGGCCGCacgcgtCCGCACTGTGGGGT-------------------------------------------CCGCGAGCAAGGGCGAGGAGCTGTTCACCGGGG	43	0	43	0.0321027	FALSE	FALSE	BC1
TTTCAGGTGTCGTGAAGCGGCCGCacgcgtCCGCACTGTGGGGTGGAGG-------------------------------------------AGCAAGGGCGAGGAGCTGTTCACCGGGG	43	0	43	0.0321027	FALSE	FALSE	BC1
TTTCAGGTGTCGTGAAGCGGCCGCacgcgtCCGT-----------------------------GAGCAA--------------ggatccGTGAGCAAGGGCGAGGAGCTGTTCACCGGGG	43	0	43	0.0321027	FALSE	FALSE	BC1
TTCAGGTGTCGTGAAGCGGCCGCACGCC--------GTGAGCGTGGAGG------------------------------------AACCGTGAGCAAGGGCGAGGAGCTGCTCACCGGGG	44	0	44	0.0321027	FALSE	FALSE	BC1
TTTCAGGTGTCGTGAA--------------------------------------------TGGGGGCCACTAGGGACAGGATCggatccGTGAGCAAGGGCGAGGAGCTGTTCACCGGGG	44	0	44	0.0321027	FALSE	FALSE	BC1
TTTCAGGTGTCGTGAAG--------------------------------GGACGCCAC------------TAGGGACAGGATCggatccGTGAGCAAGGGCGAGGAGCTGTTCACCGGGG	44	0	44	0.0321027	FALSE	FALSE	BC1
TTTCAGGTGTCGTGAAGCAG--------------------GGGTGGAGGGGAC------------------------AGGATCggatccGTGAGCAAGGGCGAGGAGCTGTTCACCGGGG	44	0	44	0.0321027	FALSE	FALSE	BC1
TTTCAGGTGTCGTGAAGCGG--------------------------AGGGGACGCCACCATGGGGGCCAC------------------CGTGAGCAAGGGCGAGGAGCTGTTCACCGGGG	44	0	44	0.0321027	FALSE	FALSE	BC1
TTTCAGGTGTCGTGAAGCGGCCG------------------------------------------GCCACTAG--ACAGGATCggatccGTGAGCAAGGGCGAGGAGCTGTTCACCGGGG	44	0	44	0.0321027	FALSE	FALSE	BC1
TTTCAGGTGTCGTGAAGCGGCCGCA------------GTGGGGTGGAGGGGACGCC--------------------------------CGTGAGCAAGGGCGAGGAGCTGTTCACCGGGG	44	0	44	0.0321027	FALSE	FALSE	BC1
TTTCAGGTGTCGTGAAGCGGCCGCAC--------------------------------------------TAGGGACAGGGTCggatccGTGAGCAAGGGCGAGGAGCTGTTCACCGGGG	44	0	44	0.0321027	FALSE	FALSE	BC1
TTTCAGGTGTCGTGAAGCGGCCGCacgcgtCCGCA--------------------------------------------GATCggatccGTGAGCAAGGGCGAGGAGCTGTTCACCGGGG	44	0	44	0.0321027	FALSE	FALSE	BC1
TTTCAGGTGTCGTGAAGCGGCCGCacgcgtCCGCACTGTGG----------ACGC----------------------------------GTGAGCAAGGGCGAGGAGCTGTTCACCGGGG	44	0	44	0.0321027	FALSE	FALSE	BC1
TTTCAGGTGTCGTGATGCGGACGCAC--------------------------------------------TAGGGACAGGATCggatccGTGAGCAAGGGCGAGGAGCTGTTCACCGGGG	44	0	44	0.0321027	FALSE	FALSE	BC1
TTTCAGGTGTCGTGTA--------------------------------------------TGGGGGCCACTAGGGACAGGATCggatccGTGAGCAAGGGCGAGGAGCTGTTCACCGGGG	44	0	44	0.0321027	FALSE	FALSE	BC1
CCTCAGGTGTCGTGAAGCGGCCGCACGCG----------------------------------------------ACAGGATCggatccGTGAGCAAGGGCGAGGAGCTGTTCACCGGGG	46	0	46	0.0321027	FALSE	FALSE	BC1
CTTCAGGTGTCGTGAAGCGGCC----------------------------------------------ACTAGGGACAGGATCggatccGTGAGCAAGGGCGAGGAGCTGTTCACCGGGG	46	0	46	0.0321027	FALSE	FALSE	BC1
TTGCAGGTGTCGTGAAG----------------------------------------------GGGCTACTAGGGACAGGATCggatccGTGAGCAAGGGCGAGGAGCTGTTCACCGGGG	46	0	46	0.0321027	FALSE	FALSE	BC1
TTTCAGGGGTCGTGAAGCGGCCGCacgcgtCCGCA----------------------------------------------TCggatccGTGAGCAAGGGCGAGGAGCTGTTCACCGGGG	46	0	46	0.0321027	FALSE	FALSE	BC1
TTTCAGGTGTCGTG----------------------------------------------TGGGGGCCACTAGGGACAGGATCggatccGTGAGCAAGGGCGAGGAGCTGTTCACCGGGG	46	0	46	0.0321027	FALSE	FALSE	BC1
TTTCAGGTGTCGTGAAATGGCC----------------------------------------------ACTAGGGACAGGATCggatccGTGAGCAAGGGCGAGGAGCTGTTCACCGGGG	46	0	46	0.0321027	FALSE	FALSE	BC1
TTTCAGGTGTCGTGAAGCGGCC----------------------------------------------ACTAGGGACAGGATCggatccGTGAGCAAGGGCGAGGAACTGTCCACCGGGG	46	0	46	0.0321027	FALSE	FALSE	BC1
TTTCAGGTGTCGTGAAGCGGCC----------------------------------------------ACTAGGGACAGGATCggatccGTGAGCAAGGGCGAGGAGCTGATCACCGGGG	46	0	46	0.0321027	FALSE	FALSE	BC1
TTTCAGGTGTCGTGAAGCGGCC----------------------------------------------ACTAGGGACAGGATCggatccGTGAGCATGGGCGAGGAGCTGTTCACCGGGG	46	0	46	0.0321027	FALSE	FALSE	BC1
TTTCAGGTGTCGTGAAGCGGCC-------------------------------------ATGGGGGCCA---------GGATCggatccGTGAGCAAGGGCGAGGAGCTGTTCACCGGGG	46	0	46	0.0321027	FALSE	FALSE	BC1
TTTCAGGTGTCGTGAAGCGGCCGC----------------------------------------------TAGAGACAGGATCggatccGTGAGCAAGGGCGAGGAGCTGTTCACCGGGG	46	0	46	0.0321027	FALSE	FALSE	BC1
TTTCAGGTGTCGTGAAGCGGCCGC----------------------------------------------TAGGGACAGGATCggatccGTAAGCAAGGGCGAGGAGCTGTTCACCGGGG	46	0	46	0.0321027	FALSE	FALSE	BC1
TTTCAGGTGTCGTGAAGCGGCCGCA----------------------------------------------AGGGACAGGATCggatccGTGAGCAAGGGCGAGGAGCTGTTCACCGGGG	46	0	46	0.0321027	FALSE	FALSE	BC1
TTTCAGGTGTCGTGAAGCGGCCGCAC--------------------------------CATGGGGG--------------ATCggatccGTGAGCAAGGGCGAGGGGCTGTTCACCGGGG	46	0	46	0.0321027	FALSE	FALSE	BC1
TTTCAGGTGTCGTGAAGCGGCCGCACG----------------------------------------------GGACAGGATCggatccGTGAGCAAGGGCGAGGAGCTGTTCACCGGGG	46	0	46	0.0321027	FALSE	FALSE	BC1
TTTCAGGTGTCGTGAAGCGGCCGCACGCGCACG----------------------------------------------GATCggatccGTGAGCAAGGGCGAGGAGCCGTTCACCGGGG	46	0	46	0.0321027	FALSE	FALSE	BC1
TTTCAGGTGTCGTGAAGCGGCCGCacgcgtCCACACTG----------------------------------------------GATCCGTGAGCAAGGGCGAGGAGCTGTTCACCGGGG	46	0	46	0.0321027	FALSE	FALSE	BC1
TTTCAGGTGTCGTGAAGCGGCCGCacgcgtCCGCA----------------------------------------------TCggatccGTGAGCAAGGGCGAGGAGCTGTTCACCGGGG	46	0	46	0.0321027	FALSE	FALSE	BC1
TTTCAGGTGTCGTGAAGCGGCCGCacgcgtCCGCAC----------------------------------------------CggatccGTGAGCAAGGGCGAGGAGCTGTTCACCGGGG	46	0	46	0.0321027	FALSE	FALSE	BC1
TTTCAGGTGTCGTGAAGCGGCCGCacgcgtGCG----------------------------------------------GATCggatccGTGAGCAAGGGCGAGGAGCTGTTCACCGGGG	46	0	46	0.0321027	FALSE	FALSE	BC1
TTTCAGGTGTCGTGAGGCGGCC----------------------------------------------ACTAGGGACAGGATCggatccGTGAGCAAGGGCGAGGAGCTGTTCACCGGGG	46	0	46	0.0321027	FALSE	FALSE	BC1
TTTTAGGTGTCGTGAAGCGGCCGCACGCGCACG----------------------------------------------GATCggatccGTGAGCAAGGGCGAGGAGCTGTTCACCGGGG	46	0	46	0.0321027	FALSE	FALSE	BC1
TTTCAGGTGTCGT-----------acgcgtCCGCACTGTGGGGTGGAGGGGACG------------------------------------TGAGCAAGGGCGAGGAGCTGTTCACCGGGG	47	0	47	0.0321027	FALSE	FALSE	BC1
TTTCAGGTGTCGTGAAGCGAC-----------------------------------------------ACTAGGGACAGGATCggatccGTGAGCAAGGGCGAGGAGCTGTTCACCGGGG	47	0	47	0.0321027	FALSE	FALSE	BC1
TTTCAGGTGTCGTGAAGCGGC-----------------------------------------------ACTAGGGACAGGATCggatccGTGAGCAAGGGCGAGGAGCTGTTCGCCGGGG	47	0	47	0.0321027	FALSE	FALSE	BC1
TTTCAGGTGTCGTGAAGCGGCCGCACG-----------------------------------------------GACAGGATCggatccGTGAGCAAGGGCGAGGAGCTGATCACCGGGG	47	0	47	0.0321027	FALSE	FALSE	BC1
TTTCAGGTGTCGTGAAGCGGCCGCACGCATCCG-----------------------------------------------ATCggatccGTGAGCAAGGGCGAGGAGCTGTTCACCGGGG	47	0	47	0.0321027	FALSE	FALSE	BC1
TTTCAGGTGTCGTGAAGCGGCCGCacgcgt-----------------------------------------------AGGATCggatccGTGAGCAAGGGCGAGGAGCTGTTCACCGGGG	47	0	47	0.0321027	FALSE	FALSE	BC1
TTTCAGGTGTCGTGAAGCGGCCGCacgcgtCCGCAC-----------------------------------------------ggatccGTGAGCAAGGGCGAGGAGCTGTCCACCGGGG	47	0	47	0.0321027	FALSE	FALSE	BC1
TTTCAGGTGTCGTGAAGCGGCCGCacgcgtCCGCAC------------GCGTCGCCA-----------------------------------AGCAAGGGCGAGGAGCTGTTCACCGGGG	47	0	47	0.0321027	FALSE	FALSE	BC1
TTTCAGGTGTCGTGAAGCGGCCGCacgcgtCCGCACTGTG-----------------------------------------------CCGTGAGCAAGGGCGAGGAGCTGCTCACCGGGG	47	0	47	0.0321027	FALSE	FALSE	BC1
TTTCAGGTGTCGTGAAGCGGCCGCacgcgtCCGCACTGTGGGGT-------------------------------------TCGGA----------AGGGCGAGGAGCTGTTCACCGGGG	47	0	47	0.0321027	FALSE	FALSE	BC1
TTTCAGGTGTCGTGAAGCGGCCGCacgcgtCCGCACTGTGGGGTG-----------------------------------------------AGCGAGGGCGAGGAGCTGTTCACCGGGG	47	0	47	0.0321027	FALSE	FALSE	BC1
TTTCAGGTGTCGTGAAGCGGCCGCacgcgtCCGCACTGTGGGGTGGAGGTG-----------------------------------------------GGCGAGGAGCTGTTCACCGGGG	47	0	47	0.0321027	FALSE	FALSE	BC1
TTTCAGGTGTCGTGTT-------------TACAAAAAGCAGGCTGT-------GCCACCATGG---------------------------TGAGCAAGGGCGAGGAGCTGTTCACCGGCG	47	0	47	0.0321027	FALSE	FALSE	BC1
TTTCAGGAGTCGTGAAGCGGCCGCACGC-------------------------------------------------AGGATCggatccGTGAGCAAGGGCGAGGAGCTGTTCACCGGGG	49	0	49	0.0321027	FALSE	FALSE	BC1
TTTCAGGTGTCGTG----------------------------------------CCACCATGGGGG---------ACAGGATCggatccGTGAGCAAGGGCGAGGAGCTGTTCACCGGGG	49	0	49	0.0321027	FALSE	FALSE	BC1
TTTCAGGTGTCGTGAAGCG-------------------------------------------------ACTAGGGACAGGATCggatccGTGAGCAAGGGCGAGGAGCTGTTCACCGGGG	49	0	49	0.0321027	FALSE	FALSE	BC1
TTTCAGGTGTCGTGAAGCGGAC-------------------------------------------------AGGGACAGGATCggatccGTGAGCAAGGGCGAGGAGCTGTTCACCGGGG	49	0	49	0.0321027	FALSE	FALSE	BC1
TTTCAGGTGTCGTGAAGCGGCCGCACGCATCCGCA-------------------------------------------------GATCCGTGAGCAAGGGCGAGGAGCTGTTCACCGGGG	49	0	49	0.0321027	FALSE	FALSE	BC1
TTTCAGGTGTCGTGAAGCGGCCGCACGCG-------------------------------------------------GGATCggatccGTGAGCAAGGGCGAGGAGCTGTTCACCGGGG	49	0	49	0.0321027	FALSE	FALSE	BC1
TTTCAGGTGTCGTGAAGCGGCCGCACGCGA-------------------------------------------------GATCggatccGTGAGCAAGGGCGAGGAGCTGTTCACCGGGG	49	0	49	0.0321027	FALSE	FALSE	BC1
TTTCAGGTGTCGTGAAGCGGCCGCACGCGC-------------------------------------------------GATCggatccGTGAGCAAGGGCGAGGAGCTGTTCACCGGGG	49	0	49	0.0321027	FALSE	FALSE	BC1
TTTCAGGTGTCGTGAGGCGGCCGCACGC-------------------------------------------------AGGATCggatccGTGAGCAAGGGCGAGGAGCTGTTCACCGGGG	49	0	49	0.0321027	FALSE	FALSE	BC1
TTTCAGGTGTCGTTGTCAAAAAGCAGGC--------TGTG--------------CCACCATGG---------------------------TGAGCAAGGGCGAGGAGCTGTTCACCGGCG	49	0	49	0.0321027	FALSE	FALSE	BC1
TTTCAGGTGTCGTAAAGCGGCCGCACGCG--------------------------------------------------GATCggatccGTGAGCAAGGGCGAGGAGCTGTTCACCGGGG	50	0	50	0.0321027	FALSE	FALSE	BC1
TTTCAGGTGTCGTGAAGC--------------------------------------------------ACTAGGGACAGGATCggatccGTGAGCAAGGGCGAGGAGCTGTTCACCGGGG	50	0	50	0.0321027	FALSE	FALSE	BC1
TTTCAGGTGTCGTGAAGCGAC--------------------------------------------------AGGGACAGGATCggatccGTGAGCAAGGGCGAGGAGCTGTTCACCGGGG	50	0	50	0.0321027	FALSE	FALSE	BC1
TTTCAGGTGTCGTGAAGCGG------------------------------------------GGGGCCACTA--------ATCggatccGTGAGCAAGGGCGAGGAGCTGTTCACCGGGG	50	0	50	0.0321027	FALSE	FALSE	BC1
TTTCAGGTGTCGTGAAGCGGCCA--------------------------------------------------GGACAGGATCggatccGTGAGCAAGGGCGAGGAGCTGTTCACCGGGG	50	0	50	0.0321027	FALSE	FALSE	BC1
TTTCAGGTGTCGTGAAGCGGCCGC--------------------------------------------------GACAGGATCggatccGTGAGCAAGGGCGAGGAGCTGTTCACCGGGG	50	0	50	0.0321027	FALSE	FALSE	BC1
TTTCAGGTGTCGTGAAGCGGCCGCACGCA--------------------------------------------------GATCggatccGTGAGCAAGGGCGAGGAGCTGTTCACCGGGG	50	0	50	0.0321027	FALSE	FALSE	BC1
TTTCAGGTGTCGTGAAGCGGCCGCacgcgtCCGCACT--------------------------------------------------CCGTGAGCAAGGGCGAGGAGCTGTTCACCGGGG	50	0	50	0.0321027	FALSE	FALSE	BC1
TTTCAGGTGTCGTGAAGCGGCCGCacgcgtCCGCACTGTGGG-TGGAGGGGACGCCACCATGGGGGC-------------------------------------------------GGGG	50	0	50	0.0321027	FALSE	FALSE	BC1
TTTCAGGTGTCGTGAAGCGGCCGCacgcgtCCGCACTGTGGGGTGGAGGG--------------------------------------------------CGAGGAGCCGTTCACCGGGG	50	0	50	0.0321027	FALSE	FALSE	BC1
TTTCAGGTGTCGTGAAGCGGCCGCacgcgtCCGCACTGTGGGGTGGAGGGG---------TGGTGCCCA-----------------TCCCTC--------------------CACC----	50	0	50	0.0321027	FALSE	FALSE	BC1
TTTCAGGTGTCGTGAAGCGGCTGAA------------GTGGC--------------------------------------ATCggatccGTGAGCAAGGGCGAGGAGCTGTTCACCGGGG	50	0	50	0.0321027	FALSE	FALSE	BC1
TTTCAGGTGTCGTGTAGCGGCCGCacgcgtCCGCACTGTGGGGTGGAGGG--------------------------------------------------CGAGGAGCTGTTCACCGGGG	50	0	50	0.0321027	FALSE	FALSE	BC1
TTTCAGGTGTTGTGAAGCGGCCGCACGCG--------------------------------------------------GATCggatccGTGAGCAAGGGCGAGGAGCTGTTCACCGGGG	50	0	50	0.0321027	FALSE	FALSE	BC1
TTTCTGGTGTCGTGAAGCGGCCGCACGCG--------------------------------------------------GATCggatccGTGAGCAAGGGCGAGGAGCTGTTCACCGGGG	50	0	50	0.0321027	FALSE	FALSE	BC1
CTTCAGGTGTCGTGAAGCGGCCGCACGCG----------------GAGG------------------------------------ATCCGTGAGCAAGGGCGAGGAGCTGTTCACCGGGG	52	0	52	0.0321027	FALSE	FALSE	BC1
TTTCAGGTGTCGTGA----------------------------------------------------CACTAGGGACAGGATCggatccGTGAGCAAGGGCGAGGAGCTGTTCACCGGGG	52	0	52	0.0321027	FALSE	FALSE	BC1
TTTCAGGTGTCGTGAA----------------------------------------------------ACTAGGGACAGGATCggatccGCGAGCAAGGGCGAGGAGCTGTTCACCGGGG	52	0	52	0.0321027	FALSE	FALSE	BC1
TTTCAGGTGTCGTGAAGCGGC----------------------------------------------------GGACAGGATCggatccGTGAGCAAGGGCGAGGAGCTGTTCACCGGGG	52	0	52	0.0321027	FALSE	FALSE	BC1
TTTCAGGTGTCGTGAAGCGGCCGCAAGCCGCAGC----------------------------------------------------TCCGTGAGCAAGGGCGAGGAGCTGTTCACCGGGG	52	0	52	0.0321027	FALSE	FALSE	BC1
TTTCAGGTGTCGTGAAGCGGCCGCACA----------------------------------------------------GATCggatccGTGAGCAAGGGCGAGGAGCTGTTCACCGGGG	52	0	52	0.0321027	FALSE	FALSE	BC1
TTTCAGGTGTCGTGAAGCGGCCGCacgcgtCCGCAC----------------------------------------------------CGTGAGCAAGGGCGAGGAGCTGCTCACCGGGG	52	0	52	0.0321027	FALSE	FALSE	BC1
TTTCAGGTGTCGTGAAGCGGCCGCacgcgtCCGCACTGTGGGGTGG----------------------------------------------------GGCGAGGAGCTGTTCACCGGGG	52	0	52	0.0321027	FALSE	FALSE	BC1
TTTCAGGTGTCGTGAGGCGGCCGCacgcgtCCG----------------------------------------------------ATCCGTGAGCAAGGGCGAGGAACTGTTCACCGGGG	52	0	52	0.0321027	FALSE	FALSE	BC1
TTTCAGGTGTCGTGTAGCGGCCGCACGC----------------------------------------------------ATCggatccGTGAGCAAGGGCGAGGAGCTGTTCACCGGGG	52	0	52	0.0321027	FALSE	FALSE	BC1
TTTCAGGTGTTGTG--------------------------------------------------GGCCACTAG--ACAGGATCggatccGTGAGCAAGGGCGAGGAGCTGTTCACCGGGG	52	0	52	0.0321027	FALSE	FALSE	BC1
TT----GTGTCGTGAAGCGGCCGCACGCG-------------------------------------------------GGATCggatccGTGAGCAAGGGCGAGGAGCTGTTCACCGGGG	53	0	53	0.0321027	FALSE	FALSE	BC1
TTTCAGGTGTCGTAAAAAGCAGGC------------TGTG--------------CCACCATGG---------------------------TGAGCAAGGGCGAGGAGCTGTTCACCGGCG	53	0	53	0.0321027	FALSE	FALSE	BC1
TTTCAGGTGTCGTAAAAAGCAGGC------------TGTG--------------CCACCATGG---------------------------TGAGCAAGGGCGAGGAGCTGTTCACCGGGG	53	0	53	0.0321027	FALSE	FALSE	BC1
TTTCAGGTGTCGTGAA-----------------------------------------------------CTAGGGACAGGATCggatccGTGAGCAAGGGCGAGGAGCTGTTCACCGGGG	53	0	53	0.0321027	FALSE	FALSE	BC1
TTTCAGGTGTCGTGAAG-----------------------------------------------------TAGGGACAGGATCggatccGTGAGCAAGGGCGAGGAGCTGTTCACCGGGG	53	0	53	0.0321027	FALSE	FALSE	BC1
TTTCAGGTGTCGTGAAGCGG-----------------------------------------------------GGACAGGATCggatccGTGAGCAAGGGCGAGGAGCTGTTCACCGGGG	53	0	53	0.0321027	FALSE	FALSE	BC1
TTTCAGGTGTCGTGAAGCGG-----------------------------------------------------GGACAGGATCggatccGTGAGCAAGGGCGAGGGGCTGTTCACCGGGG	53	0	53	0.0321027	FALSE	FALSE	BC1
TTTCAGGTGTCGTGAAGCGGC-----------------------------------------------------GACAGGATCggatccGTGAGCAAGGGCGGGGAGCTGTTCACCGGGG	53	0	53	0.0321027	FALSE	FALSE	BC1
TTTCAGGTGTCGTGAAGCGGCC-----------------------------------------------------ACAGGATCggatccGTGAGCAAGGGCGAGGAGCTGTTCACCGGGG	53	0	53	0.0321027	FALSE	FALSE	BC1
TTTCAGGTGTCGTGAAGCGGCCG-----------------------------------------GGCCACTAG------------ATCCGTGAGCAAGGGCGAGGAGCTGTTCACCGGGG	53	0	53	0.0321027	FALSE	FALSE	BC1
TTTCAGGTGTCGTGAAGCGGCCGCACG-----------------------------------------------------ATCggatccGTGAGCAAGGGCGAGGAGCTGCTCACCGGGG	53	0	53	0.0321027	FALSE	FALSE	BC1
TTTCAGGTGTCGTGAAGCGGCCGCACG-----------------------------------------------------ATCggatccGTGGGCAAGGGCGAGGAGCTGTTCACCGGGG	53	0	53	0.0321027	FALSE	FALSE	BC1
TTTCAGGTGTCGTGAAGCGGCCGCacgcgtCCGCACTGTGG-----------------------------------------------------CAAGGGCGAGGAGCTGTTCACCGGGG	53	0	53	0.0321027	FALSE	FALSE	BC1
GTGTTTGTATAAAAAAGCAGGC--------------TGTG--------------CCACCATGG---------------------------TGAGCAAGGGCGAGGAGCTGTTCACCGGCG	55	0	55	0.0321027	FALSE	FALSE	BC1
TTTCAGGTGTCGTGA-------------------------------------------------------TAGGGACAGGGTCggatccGTGAGCAAGGGCGAGGAGCTGTTCACCGGGG	55	0	55	0.0321027	FALSE	FALSE	BC1
TTTCAGGTGTCGTGAAGCGG-------------------------------------------------------ACAGGATCAGATCCGTGAGCAAGGGCGAGGAGCTGTTCACCGGGG	55	0	55	0.0321027	FALSE	FALSE	BC1
TTTCAGGTGTCGTGAAGCGG-------------------------------------------------------ACAGGATCGGATCTGTGAGCAAGGGCGAGGAGCTGTTCACCGGGG	55	0	55	0.0321027	FALSE	FALSE	BC1
TTTCAGGTGTCGTGAAGCGGCCGCacgcgtCCGCAC--------------------------------------------------------AGCAAGGGCGAGGAGCTGTTCACCGGGG	56	0	56	0.0321027	FALSE	FALSE	BC1
TTTCAGGTGTCGTGAAGCGGCCGCacgcgtCCGCACTGTGGGGTGGAGG--------------------------------------------------------AGCTGTTCACCGGGG	56	0	56	0.0321027	FALSE	FALSE	BC1
TTTCAGGTGTCGTGAAGCGGCCGT----------------------------------CA----------------------CggatccGTGAGCAAGGGCGAGGAGCTGTTCACCGGGG	56	0	56	0.0321027	FALSE	FALSE	BC1
TTTCAGGTGTCGTGAAGGGGACG--------------------------------------------------------GATCggatccGTGAGCAAGGGCGAGGAGCTGTTCACCGGGG	56	0	56	0.0321027	FALSE	FALSE	BC1
TTTCATGTGTCGTGAAG--------------------------------------------------------GGACAGGATCggatccGTGAGCAAGGGCGAGGAGCTGTTCACCGGGG	56	0	56	0.0321027	FALSE	FALSE	BC1
TTCCAGGTGTCGTGAAGCGG----------------------------------------------------------GGATCggatccGTGAGCAAGGGCGAGGAGCTGTTCACCGGGG	58	0	58	0.0321027	FALSE	FALSE	BC1
TTTCAGGTGTCGT----------------------------------------------------------AGGGACAGGATCggatccGTGAGCAAGGGCGAGGAGCTGTTCACCGGGG	58	0	58	0.0321027	FALSE	FALSE	BC1
TTTCAGGTGTCGTGAAGCG----------------------------------------------------------AGGATCggatccGTGAGCAAGGGCGAGGAGCTGTTCACCGGGG	58	0	58	0.0321027	FALSE	FALSE	BC1
TTTCAGGTGTCGTGAAGCGGC----------------------------------------------------------GATCggatccGTGAGCAAGGGCGAGGAACTGTTCACCGGGG	58	0	58	0.0321027	FALSE	FALSE	BC1
TTTCAGGTGTCGTGCAGG-----------------CTGTG--------------CCACCATGG---------------------------TGAGCAAGGGCGAGGAGCTGTTTCACCGGC	58	0	58	0.0321027	FALSE	FALSE	BC1
TTTCAGGTGTCGTGTAGG-----------------CTGTG--------------CCACCATGG---------------------------TGAGCAAGGGCGAGGAGCTGTTCACCGGCG	58	0	58	0.0321027	FALSE	FALSE	BC1
TTTCAGGTGTCGTGTAGGGGC----------------------------------------------------------GATCggatccGTGAGCAAGGGCGAGGAGCTGTTCACCGGGG	58	0	58	0.0321027	FALSE	FALSE	BC1
TTCCAGGTGTCGTGAAGCGGCCGCacgcgtCCGCACTGTGG-----------------------------------------------------------CGAGGAGCTGTTCACCGGGG	59	0	59	0.0321027	FALSE	FALSE	BC1
TTTCAGGTG-CGTGAAGCGGC----------------------------------------------------------GATCggatccGTGAGCAAGGGCGAGGAGCTGTTCACCGGGG	59	0	59	0.0321027	FALSE	FALSE	BC1
TTTCAGGTGTCATGAAGCGGCCG--------------------------------------------------GGACAG---------CGTGAGCAAGGGCGAGGAGCTGTTCACCGGGG	59	0	59	0.0321027	FALSE	FALSE	BC1
TTTCAGGTGTCGTCAGGC------------------TGTG--------------CCACCATGG---------------------------TGAGCAAGGGCGAGGAGGCTGTTCACCGGC	59	0	59	0.0321027	FALSE	FALSE	BC1
TTTCAGGTGTCGTGAAGCGGC-----------------------------------------------------------ATCggatccGTGAGCAAGGGCGAGGAGCTGTTCACCGGGG	59	0	59	0.0321027	FALSE	FALSE	BC1
TTTCAGGTGTCGTGAAGCGGCCGCacgcgtCCGCAC-----------------------------------------------------------AAGGGCGAGGAGCTGTTCACCGGGG	59	0	59	0.0321027	FALSE	FALSE	BC1
TTTCAGGTGTCGTGAAGCGGCCGCacgcgtCCGCACTGTGG-----------------------------------------------------------CGAGGAGCTGTTCACCGGGG	59	0	59	0.0321027	FALSE	FALSE	BC1
TTTCAGGTGTCGTGAGGC------------------TGTG--------------CCACCATGG---------------------------TGAGCAAGGGCGAGGAGCTGTTCACCGGCG	59	0	59	0.0321027	FALSE	FALSE	BC1
TTTCAGGTGTCGTGCAGC------------------TGTG--------------CCACCATGG---------------------------TGAGCAAGGGCGAGGAGCTGTTCACCGGCG	59	0	59	0.0321027	FALSE	FALSE	BC1
TTTCAGGTGTCGTGA-------------------------------------------------------------CAGGATCGAATCCGTGAGCAAGGGCGAGGAGCTGTTCACCGGGG	61	0	61	0.0321027	FALSE	FALSE	BC1
TTTCAGGTGTCGTGAAGCG-------------------------------------------------------------ATCggatccGTGAGCAAGGGCGAGAAGCTGTTCACCGGGG	61	0	61	0.0321027	FALSE	FALSE	BC1
CTTCAGGTGTCGTGAAG--------------------------------------------------------------GATCggatccGTGAGCAAGGGCGAGGAGCTGTTCACCGGGG	62	0	62	0.0321027	FALSE	FALSE	BC1
TT-CAGGTGTCGTTAAGCG-------------------------------------------------------------ATCggatccGTGAGCAAGGGCGAGGAGCTGTTCACCGGGG	62	0	62	0.0321027	FALSE	FALSE	BC1
TTTCAGGTGTCGTG---------------------CTGTG--------------CCACCATGG---------------------------TGAGCAAGGGCGAGGAGCTGTTCACCGGCG	62	0	62	0.0321027	FALSE	FALSE	BC1
TTTCAGGTGTCGTGAAG--------------------------------------------------------------GATCggatccGTGAGCAAGGGCGAGGAGCTGTCCACCGGGG	62	0	62	0.0321027	FALSE	FALSE	BC1
TTTCAGGTGTCGTGAAGCGGCCGCacgcgtCCGAACAG--------------------------------------------------------------CGAGGAGCTGCTCACCGGGG	62	0	62	0.0321027	FALSE	FALSE	BC1
TT--AGGTGTCGTGAAG--------------------------------------------------------------GATCggatccGTGAGCAAGGGCGAGGAGCTGTTCACCGGGG	64	0	64	0.0321027	FALSE	FALSE	BC1
TTTCAGGTGTCGT-----------------------TGTG--------------CCACCATGG---------------------------TGAGCAAGGGCGAGGAGCTGTTCACCGGCG	64	0	64	0.0321027	FALSE	FALSE	BC1
TTTCAGGTGTCGTG----------------------------------------------------------------GGATCggatccGTGAGCAAGGGCTAGGAGCTGTTCACCGGGG	64	0	64	0.0321027	FALSE	FALSE	BC1
TTTCAGGTGTCGTG-----------------------------------------------------------------GATCggatccGTGAGCAAGGGCGAGGAGCTGTTCGCCGGGG	65	0	65	0.0321027	FALSE	FALSE	BC1
TTTCAGGTGTCGTGAA-----------------------------------------------------------------TCGGACCCGTGAGCAAGGGCGAGGAGCTGTTCACCGGGG	65	0	65	0.0321027	FALSE	FALSE	BC1
TTTCAGGTGTCGTGAA-----------------------------------------------------------------TCggatccGTGAGCAAGGGCGAGGAGCTGTTCGCCGGGG	65	0	65	0.0321027	FALSE	FALSE	BC1
TTTCAGGTGTCGTGAG-----------------------------------------------------------------TCggatccGTGAGCAAGGGCGAGGAGCTGTTCACCGGGG	65	0	65	0.0321027	FALSE	FALSE	BC1
TTTTAGGTGTCGTG-----------------------------------------------------------------GATCggatccGTGAGCAAGGGCGAGGAGCTGTTCACCGGGG	65	0	65	0.0321027	FALSE	FALSE	BC1
TTTCAGGTGTCGTGAAGCGGCCGCacgcgtCCGC-------------------------------------------------------------------GAGGAGCTGTTCACCGGGG	67	0	67	0.0321027	FALSE	FALSE	BC1
TTTCTGGTGTCGTGAAGCGGCCGCacgcgtCCGCACAG-------------------------------------------------------------------AGCTGTTCACCGGGG	67	0	67	0.0321027	FALSE	FALSE	BC1
TTTCAGGTGTCGTGA------------------------------------------------------------------TCggatccGTGAGCAAGGGCGAGGAGCTGTTCACCGGGG	66	0	66	0.256822	TRUE	FALSE	BC1
TTTCAGGTGTCGTGAAGCGGC-----------------------------------------------ACTAGGGA----------TCCGTGAGCAAGGGCGAGGAGCTGTTCACCGGGG	57	0	57	0.192616	TRUE	FALSE	BC1
TTTCAGGTGTCGT----------------------CTGTG--------------CCACCATGG---------------------------TGAGCAAGGGCGAGGAGCTGTTCACCGGCG	63	0	63	0.128411	TRUE	FALSE	BC1
TTTCAGGTGTCGTGAAGCGGCCGCacgcgtCC---------------------------ATGGGGGCCACTGTGGGACAGGATCggatccGTGAGCAAGGGCGAGGAGCTGTTCACCGGG	27	0	27	0.0963082	TRUE	FALSE	BC1
TTTCAGGTGTCGTGAAGCGGCCGCacgcgtCCGCACTGTGGGGTGGAGGGGACGCCACCATGGGGGCCACACCACACTAGGGT---GATCggatccGTGAGCAAGGGCGAGGAGCTGTTC	3	0	3	0.0642055	TRUE	FALSE	BC1
TGTCGTGAAGCGGCCGCacgcgtCCGCACTGTGGGGTGGAGGGGACCACTAGGGACAGCATGGGGGCCACTAG------------ATCCGTGAGCAAGGGCGAGGAGCTGTTCACCGGGG	12	0	12	0.0642055	TRUE	FALSE	BC1
TTTCAGGTGTCGTGAAGCGGCCGCATG---------------------GGGACGCCACCATGGGGGCCACTAGGGACAGGATCggatccGTGAGCAAGGGCGAGGAGCTGTTCACCGGGG	21	0	21	0.0642055	TRUE	FALSE	BC1
TTTCAGGTGTCGTGAAGCGGCCGCacgcgtCCGCACTGTGGGGTG-------------CATGGGGGCCA-----------ATCggatccGTGAGCAAGGGCGAGGAGCTGTTCACCGGGG	24	0	24	0.0642055	TRUE	FALSE	BC1
TTTCAGGTGTCGTGAAGCGGCCGCACGC------------------------------CATGGTGGGCCACTAGGGACAGGATCggatccGTGAGCAAGGGCGAGGAGCTGTTCACCGGG	30	0	30	0.0642055	TRUE	FALSE	BC1
TTTCAGGTGTCGTGAAGCGGCGA----------------------GAGGGGAC--------------CACTAGGGACAGGATCggatccGTGAGCAAGGGCGAGGAGCTGTTCACCGGGG	36	0	36	0.0642055	TRUE	FALSE	BC1
TTTCAGGTGTCGTGAAGCGGCCGCAC-----------------------------------------CACTAG-------ATCggatccGTGAGCAAGGGCGAGGAGCTGTTCACCGGGG	48	0	48	0.0642055	TRUE	FALSE	BC1
TTTCAGGTGTCGTGAAGCGGCCGCacgcgtCCGCACTGT------------------------------------------------CCGTGAGCAAGGGCGAGGAGCTGTTCACCGGGG	48	0	48	0.0642055	TRUE	FALSE	BC1
TTTCAGGTGTCGTGTA-------CAAAAAAGCAGGCTGTG--------------CCACCATGG---------------------------TGAGCAAGGGCGAGGAGCTGTTCACCGGCG	48	0	48	0.0642055	TRUE	FALSE	BC1
TTTCAGGTGTCGTGAAGCGGC-----------------------------------------------ACTAG-------ATCggatccGTGAGCAAGGGCGAGGAGCTGTTCACCGGGG	54	0	54	0.0642055	TRUE	FALSE	BC1
TTTCAGGTGTCGT--AGCAGGC--------------TGTG--------------CCACCATGG---------------------------TGAGCAAGGGCGAGGAGCTGTTCACCGGCG	57	0	57	0.0642055	TRUE	FALSE	BC1
TTTCAGGTGTCGT---------------------------------AGGCTGTGCCACCATGG---------------------------TGAGCAAGGGCGAGGAGCTGTTCACCGGCG	60	0	60	0.0642055	TRUE	FALSE	BC1
GTGTCGTGAAGCGGCCGCacgcgtCCGCACTGTGGGGTCCGCACTGTGGGG--GCCACTAGGGAATGGGGGCCACTAGGGACAGGATCggatccGTGAGCAAGGGCGAGGAGCTGTTCAC	2	5	3	0.0321027	TRUE	FALSE	BC1
TCAGGTGTCGTGAAGCGGCCGCacgcgtCCGCACTGTGGGGTGGGACAGGGAC---AGGATCggatccGTGAGCAAGGGACAGGATCggatccGTGAGCAAGGGCGAGGAGCTGTTCACC	3	0	3	0.0321027	TRUE	FALSE	BC1
TTTCAGGTGTCGTGAAGCGGCCGCacgcgtCCGCACTGTGGGGTGGAGGGGACGCCA---TGGGGGCCACTAGGGACAGGATCggatccGTGAGCAAGGGCGAGGAGCTGTTCACCGGGG	3	0	3	0.0321027	TRUE	FALSE	BC1
TTTCAGGTGTCGTGAAGCGGCCGCacgcgtCCGCACTGTGGGGTGGAGGGGACGCT--CATGGGGGCCACTAGGGACAGGATCGCC-CCGTGAGCAAGGGCGAGGAGCTGTTCACCGGGG	3	0	3	0.0321027	TRUE	FALSE	BC1
GAAGCGGCCGCacgcgtCCGCACTGTGGGGGCCACTAGTGGGGTGGAGGGGACGCCACCATGGGGGCCA------ACAGGATCggatccGTGAGCAAGGGCGAGGAGCTGTTCACCGGGG	6	0	6	0.0321027	TRUE	FALSE	BC1
GAAGCGGCCGCacgcgtCCGCACTGTGGGGGCCACTAGTGGGGTGGAGGGGACGCCACCGTGGGGGCCA------ACAGGATCggatccGTGAGCAAGGGCGAGGAGCTGTTCACCGGGG	6	0	6	0.0321027	TRUE	FALSE	BC1
TTTCAGGTGTCGTGAAGCGGCCGCacgcgtCCGCAC---GTGGTGGAGGGGACGCCACCATGGGGGCCACTAGGGGT-GGAGGGGA--CGCCACCATGGGGGCCACTAGGGCCACTAGGG	6	0	6	0.0321027	TRUE	FALSE	BC1
TTTCAGGTGTCGTGAAGCGGCCGCacgcgtCCGCACTGTGGGGTGGAGGGG------CCATGGGGGCCACTAGGGACAGTGTGGATCggatccGTGAGCAAGGGCGAGGAGCTGTTCACC	6	0	6	0.0321027	TRUE	FALSE	BC1
TTTCAGGTGTCGTGAAGCGGCCGCacgcgtCCGCACTGTGGGGTGGAGGGGACGCC--CACTAGGGACA----GGACAGGATCggatccGTGAGCAAGGGCGAGGAGCTGTTCACCGGGG	6	0	6	0.0321027	TRUE	FALSE	BC1
TTTCAGGTGTCGTGAAGCGGCCGCacgcgtCCGCACTGTGGGGTGGTGGGGTGGA------GGGGACGCCACTAGGGACAGGATCggatccGTGAGCAAGGGCGAGGAGCTGTTCACCGG	6	0	6	0.0321027	TRUE	FALSE	BC1
TCAGGTGTCGTGAAGCGGCCGCacgcgtCCGCACGGGGGCGGG---------CCACTGCATGGGGGCCACTAGGGACAGGATCggatccGTGAGCAAGGGCGAGGAGCTGTTCACCGGGG	9	0	9	0.0321027	TRUE	FALSE	BC1
TTTCAGGTGTCGTGAAGCGGCCGCacgcgt---------GGGGTGGAGGGGACGCCACCATGGGGGCCACTAGGGACAGGATCggatccGTGAGCAAGGGCGAGGAGCTGTTCACCGGGG	9	0	9	0.0321027	TRUE	FALSE	BC1
T--CAGGTGTCGTGAAGCGGCCGCacgcgtCCGCACTG----------GGGACGCCACCATGGGGGCCACTAGGGACAGGATCggatccGTGAGCAAGGGCGAGGAGCTGTTCACCGGGG	12	0	12	0.0321027	TRUE	FALSE	BC1
TTTCAGGTGTCGTGAAGCGGCCGCacgcgtCCGCACTGTGGGGTGGAGGGGACGCCAC------------TAGGGACAGGATCggatccGTGAGCAAGGGCGAGGAGCTGTTCACCGGGG	12	0	12	0.0321027	TRUE	FALSE	BC1
TTTCAGGTGTCGTGAAGCGGCCGCacgcgtCCGCACTGTGGGGTGGAGGGGACGCCACCATGG------------ACAGGATCggatccGTGAGCAAGGGCGAGGAGCTGTTCACCGGGG	12	0	12	0.0321027	TRUE	FALSE	BC1
TTTCAGGTGTCGTGAAGCGGCCGCacgcgtCCGCACTGTGGGGTGGAGGGGCCACTAGGGAGGGGACGCCACCATGGAC------------GTGAGCAAGGGCGAGGAGCTGTTCACCGG	12	0	12	0.0321027	TRUE	FALSE	BC1
TTTCAGGTGTCGTGAAGCGGCCGCacgcgtCCGCACTGTGGGGTGGAGGGGCCCCCA-----------ACTAGG-ACAGGATCggatccGTGAGCAAGGGCGAGGAGCTGTTCACCGGGG	12	0	12	0.0321027	TRUE	FALSE	BC1
TGTCGTGAAGCGGCCGCacgcgtCCGCACTGTGGGGTGTGGGGTGGAGGGGACGCCACCATGGGG---------------ATCggatccGTGAGCAAGGGCGAGGAGCTGTTCACCGGGG	15	0	15	0.0321027	TRUE	FALSE	BC1
TTCAGGTGTCGTGAAGCGGCCGCacgcgtCCGCCACCTTGGAATTT-------GCCACCATGGGGGCCACT--------GATCggatccGTGAGCAAGGGCGAGGAGCTGTTCACCGGGG	15	0	15	0.0321027	TRUE	FALSE	BC1
TTTCAGGTGTCGTGAAGCGGCCGCAC------------TAGGGACAGGGGGACGCCA---TGGGGGCCACTAGGGACAGGATCggatccGTGAGCAAGGGCGAGGAGCTGTTCACCGGGG	15	0	15	0.0321027	TRUE	FALSE	BC1
GGTGTCGTGAAGCGGCCGCacgcgtCCGCACTGTGGGGTGGAGTGGAGGGGACGCCACCATGGGGG------------------GATCCGTGAGCAAGGGCGAGGAGCTGTTCACCGGGG	18	0	18	0.0321027	TRUE	FALSE	BC1
TTTC-GGTGTCGTGAAGCGGCCGCacgcgtCCGCACTGTGGGGTGGAGGGGACGCT-----------------GTACAGGATCggatccGTGAGCAAGGGCGAGGAGCTGTTCACCGGGG	18	0	18	0.0321027	TRUE	FALSE	BC1
TTTCAGGTGTCGTGAAGCGGCCGCacgcgtCCGCACTG--GGGTGGAGGGGACGCCACCATGGGGGCCACTAGGGA----------------AGCAAGGGCGAGGAGCTGTTCACCGGGG	18	0	18	0.0321027	TRUE	FALSE	BC1
TTTCAGGTGTCGTGAAGCGGCCGCacgcgtCCGCACTGTGGGGTG-AGGGGACGCCACCATGG-----------------ATCggatccGTGAGCAAGGGCGAGGAGCTGTTCACCGGGG	18	0	18	0.0321027	TRUE	FALSE	BC1
TTTCAGGTGTCGTGAAGCGGCCGCacgcgtCCGCACTGTGGGGTGGAGGGGACGCCAC---------------------GATCggatccGTGAGCAAGGGCGAGGAGCTGTTCACCGGGG	21	0	21	0.0321027	TRUE	FALSE	BC1
TTTCAGGTGTCGTGA------------------------GCGGTGGAGGGGACGCCACCATGGGGGCCAGGACAGGACAGGATCggatccGTGAGCAAGGGCGAGGAGCTGTTCACCGGG	24	0	24	0.0321027	TRUE	FALSE	BC1
TTTCAGGTGTCGTGAAGCGGCCGCacgcgtCCGCACTGTGGGGTGGAGGGGAC------------------------AGGATCggatccGTGAGCAAGGGCGAGGAGCTGTTCACCGGGG	24	0	24	0.0321027	TRUE	FALSE	BC1
TTTCAGGTGTCGTGAAGCGGCCGCacgcgtCC---------------------------ATGGGGGCCACTAGGGACACAGGATCggatccGTGAGCAAGGGCGAGGAGCTGTTCACCGG	27	0	27	0.0321027	TRUE	FALSE	BC1
TTTCAGGTGTCGTGAAGCGGCCGCacgcgtCC---------------------------ATGGGGGCCACTAGGGACAGGATCggatccGTGAGCAAGGGCGAGGAGCTGTTCACCGGGG	27	0	27	0.0321027	TRUE	FALSE	BC1
TTTCAGGTGTCGTGAAGCGGCCGCacgcgtCCGCACCATGG------------------ATGGGGG---------ACAGGATCggatccGTGAGCAAGGGCGAGGAGCTGTTCACCGGGG	27	0	27	0.0321027	TRUE	FALSE	BC1
TTTCAGGTGTCGTGAAG------------------------------GGGGCCACTACCATGGGGGCCACTATCCCCCACGGATCggatccGTGAGCAAGGGCGAGGAGCTGTTCACCGG	30	0	30	0.0321027	TRUE	FALSE	BC1
TTTCAGGTGTCGTGAAGCGGCCGCAC------------------------------ACCATGGGGGCCACTAGGGACAGTAGACAGGATCggatccGTGAGCAAGGGCGAGGAGCTGTTC	30	0	30	0.0321027	TRUE	FALSE	BC1
TTTCAGGTGTCGTGAAGCGGCCGCacgcgtCCGCACTGTGGGGTGGAGGG------------------------------ATCggatccGTGAGCAAGGGCGAGGAGCTGTTCACCGGGG	30	0	30	0.0321027	TRUE	FALSE	BC1
TTTCAGGTGTCGTGAAGCGGCCGCacgcgtCCGCACTTTAGGC------------------------------GGACAGGATCggatccGTGAGCAAGGGCGAGGAGCTGTTCACCGGGG	30	0	30	0.0321027	TRUE	FALSE	BC1
GTGTCGTGAAGCGGCCGCacgcgtCCGCACTGTGGGTGTGGGGTGGAGGGGACG------------------------------------TGAGCAAGGGCGAGGAGCTGTTCACCGGGG	36	0	36	0.0321027	TRUE	FALSE	BC1
TTTCAGGTGTCGTGAAGCGGCCGCacgcgtCCGCAC------------------------------------GGGACAGGATCggatccGTGAGCAAGGGCGAGGAGCTGTTCACCGGGG	36	0	36	0.0321027	TRUE	FALSE	BC1
TTTCAGGTGTCGTGAAGCGGCCGCacgcgtCCGCACAG------------------------------------GACAGGATCggatccGTGAGCAAGGGCGAGGAGCTGTTCACCGGGG	36	0	36	0.0321027	TRUE	FALSE	BC1
TTTCAGGTGTCGTGAAGCGGCCGCacgcgtCCGCACTGTGGGGTGGAGGGGACGC------------------------------------GAGCAAGGACGAGGAGCTGTTCACCGGGG	36	0	36	0.0321027	TRUE	FALSE	BC1
TCAGGTGTCGTGAAGCGGCCGCacgcgtCCGCACTGTGGGGTGGAGGGGGGACGCCACCATGGGGGCCACTAGGGACAGGA---------------------------------------	39	0	39	0.0321027	TRUE	FALSE	BC1
TTTCAGGTGTCGTGAAGCGGCACTAGGCA-------------------GGGACA--------------------GACAGGATCggatccGTGAGCAAGGGCGAGGAGCTGTTCACCGGGG	39	0	39	0.0321027	TRUE	FALSE	BC1
TTTCAGGTGTCGTGAAGCGGCCGCacgcgtCCGCACTGTGGGGTGGAGGGGACGCCACCATGGGGGCCACTAGGGACAGGA---------------------------------------	39	0	39	0.0321027	TRUE	FALSE	BC1
TT-CAGGTGTCGTGAAGCGGCCGCacgcgtCCGCAC-----------------------------------------AGGATCggatccGTGAGCAAGGGCGAGGAGCTGTTCACCGGGG	42	0	42	0.0321027	TRUE	FALSE	BC1
TTTCAGGTGTCGTGAAGGG-----------------------------------CCACTA-------GACTAGGGACAGGATCggatccGTGAGCAAGGGCGAGGAGCTGTTCACCGGGG	42	0	42	0.0321027	TRUE	FALSE	BC1
TTT-AGGTGTCGTGAAGCGGCCGCacgcgtCCGCACTGTGG--------------------------------------------ATCCGTGAGCAAGGGCGAGGAGCTGTTCACCGGGG	45	0	45	0.0321027	TRUE	FALSE	BC1
TTTCAGGTGTCGTGAAGCGG---------------------------------------------GCCACTAGGGACAGGATCggatccGTGAGCAAGGGCGAGGAGCTGTTCACCGGGG	45	0	45	0.0321027	TRUE	FALSE	BC1
TTTCAGGTGTCGTGAAGCGGCCGCACGC---CGCAC------------------------------------------GGATCggatccGTGAGCAAGGGCGAGGAGCTGTTCACCGGGG	45	0	45	0.0321027	TRUE	FALSE	BC1
TTTCAGGTGTCGTGTTGTACAAAAAAGC------------------AGGCTGTGCCACCATGG---------------------------TGAGCAAGGGCGAGGAGCTGTTCACCGGCG	45	0	45	0.0321027	TRUE	FALSE	BC1
TTTCAGGTGTCGTATTGCAAAAACACAG-------CTGTG--------------CCACCATGG---------------------------TGAGCAAGGGCGAGGAGCTGTTCACCGGCG	48	0	48	0.0321027	TRUE	FALSE	BC1
TTTCAGGTGTCGTGAAGCGG----------------------------GGGACG--------------------GACAGGATCggatccGTGAGCAAGGGCGAGGAGCTGTTCACCGGGG	48	0	48	0.0321027	TRUE	FALSE	BC1
TTTCAGGTGTCGTGAAGCGGCCG------------------------------------------------AGGGACAGGATCggatccGTGAGCAAGGGCGAGGAGCTGTTCACCGGGG	48	0	48	0.0321027	TRUE	FALSE	BC1
TTTCAGGTGTCGTGAAGCGGCCGC-------------------------------------------CACTAGGGA-----TCggatccGTGAGCAAGGGCGAGGAGCTGTTCACCGGGG	48	0	48	0.0321027	TRUE	FALSE	BC1
TTTCAGGTGTCGTGAAGCGGCCGCacgcgtCCGCACT------------------------------------------------ATCCGTGAGCAAGGGCGAGGAGCTGTTCACCGGGG	48	0	48	0.0321027	TRUE	FALSE	BC1
TTTCAGGTGTCGTGAAGCGGC---------------------------------------------------GGGACAGGATCggatccGTGAGCAAGGGCGAGGAGCTGTTCACCGGGG	51	0	51	0.0321027	TRUE	FALSE	BC1
TTTCAGGTGTCGTGAAGCGGCCGCAC---------------------------------------------------AGGATCggatccGTGAGCAAGGGCGAGGAGCTGTTCACCGGGG	51	0	51	0.0321027	TRUE	FALSE	BC1
TTTCAGGTGTCGTGAAGCGGCCGCacgcgt---------------------------------------------------TCggatccGTGAGCAAGGGCGAGGAGCTGTTCACCGGGG	51	0	51	0.0321027	TRUE	FALSE	BC1
TTTCAGGTGTCGTGAAGCGGC------------------------------------------------------ACAGGATCggatccGTGAGCAAGGGCGAGGAGCTGTTCACCGGGG	54	0	54	0.0321027	TRUE	FALSE	BC1
TTTCAGGTGTCGTGAAGCGGCCGCAAGCA-----------------AGGG-------------------------------------CCGTGAGCAAGGGCGAGGAGCTGTTCACCGGGG	54	0	54	0.0321027	TRUE	FALSE	BC1
TTTCAGGTGTCGTT------------------GTAAAAAGGTGTG---------CCACCATGG---------------------------TGAGCAAGGGCGAGGAGCTGTTCACCGGCG	54	0	54	0.0321027	TRUE	FALSE	BC1
TTTCAGGTGTCGTGAAGCGGCCG---------------------------------------------------------ATCggatccGTGAGCAAGGGCGAGGAGCTGTTCACCGGGG	57	0	57	0.0321027	TRUE	FALSE	BC1
TTTCAGGTGTCGTGAAGCGGCCGC---------------------------------------------------------TCggatccGTGAGCAAGGGCGAGGAGCTGTTCACCGGGG	57	0	57	0.0321027	TRUE	FALSE	BC1
TTTCAGGTGTCGTGAAGCGG------------------------------------------------------------ATCggatccGTGAGCAAGGGCGAGGAGCTGTTCACCGGGG	60	0	60	0.0321027	TRUE	FALSE	BC1
TTTCAGGTGTCGTGAAGCGGCCG-------------------------------------------------------------------TGAGCAAGGGCGAGGAGCTGTTCACCGGGG	67	0	67	2.05457	FALSE	TRUE	BC1
TTTCAGGTGTCGTGAAGCGGCCGCACGCG-------------------------------------------------------GATCCGTGAGCAAGGGCGAGGAGCTGTTCACCGGGG	55	0	55	1.86196	FALSE	TRUE	BC1
TTTCAGGTGTCGTGAAGCGGCCGCacgcgtC----------------------------------------------------ggatccGTGAGCAAGGGCGAGGAGCTGTTCACCGGGG	52	0	52	1.34831	FALSE	TRUE	BC1
TTTCAGGTGTCGTGAAGCGG-----------------------------------------------------------------ATCCGTGAGCAAGGGCGAGGAGCTGTTCACCGGGG	65	0	65	1.25201	FALSE	TRUE	BC1
TTTCAGGTGTCGTGAAGCGGCCGCACGC-------------------------------------------------------------------AAGGGCGAGGAGCTGTTCACCGGGG	67	0	67	1.2199	FALSE	TRUE	BC1
TTTCAGGTGTCGTGAAG--------------------------------------------------------------------ATCCGTGAGCAAGGGCGAGGAGCTGTTCACCGGGG	68	0	68	1.2199	FALSE	TRUE	BC1
TTTCAGGTGTCGTGAA----------------------------------------------------------------------TCCGTGAGCAAGGGCGAGGAGCTGTTCACCGGGG	70	0	70	0.898876	FALSE	TRUE	BC1
TTTCAGGTGTCGTGAAGCGGCCGCA-----------------------------------------------------------------------AGGGCGAGGAGCTGTTCACCGGGG	71	0	71	0.898876	FALSE	TRUE	BC1
TTTCAGGTGTCGTGAAGCGGCCG-------------------------------------------------------------GATCCGTGAGCAAGGGCGAGGAGCTGTTCACCGGGG	61	0	61	0.770465	FALSE	TRUE	BC1
TTTCAGGTGTCGTGAAG-------------------------------------------------------------------GATCCGTGAGCAAGGGCGAGGAGCTGTTCACCGGGG	67	0	67	0.642055	FALSE	TRUE	BC1
TTTCAGGTGTCGTGAAGCGGCCG--------------------------------------------------------------ATCCGTGAGCAAGGGCGAGGAGCTGTTCACCGGGG	62	0	62	0.513644	FALSE	TRUE	BC1
TTTCAGGTGTCGTGA-----------------------------------------------------------------------TCCGTGAGCAAGGGCGAGGAGCTGTTCACCGGGG	71	0	71	0.481541	FALSE	TRUE	BC1
TTTCAGGTGTCGTGAAGCGGCCGCacgcgtC----------------------------------------------------------------AAGGGCGAGGAGCTGTTCACCGGGG	64	0	64	0.449438	FALSE	TRUE	BC1
TTTCAGGTGTCGTGAAGCG-----------------------------------------------------------------------TGAGCAAGGGCGAGGAGCTGTTCACCGGGG	71	0	71	0.449438	FALSE	TRUE	BC1
TTTCAGGTGTCGTGAAGCGGCCGCA-------------------------------------------------------------TCCGTGAGCAAGGGCGAGGAGCTGTTCACCGGGG	61	0	61	0.417335	FALSE	TRUE	BC1
TTTCAGGTGTCGTGAAGCGGCCGCACGCG--------------------------------------------------------ATCCGTGAGCAAGGGCGAGGAGCTGTTCACCGGGG	56	0	56	0.385233	FALSE	TRUE	BC1
TTTCAGGTGTCGTGAAGCGGCCGCAC-------------------------------------------------------------CCGTGAGCAAGGGCGAGGAGCTGTTCACCGGGG	61	0	61	0.385233	FALSE	TRUE	BC1
TTTCAGGTGTCGTGAAGCGGCCGCacgcgtCC----------------------------------------------------------------AGGGCGAGGAGCTGTTCACCGGGG	64	0	64	0.35313	FALSE	TRUE	BC1
TTTCAGGTGTCGTGAAGCGGCCGCacgcgtCCG----------------------------------------------------ATCCGTGAGCAAGGGCGAGGAGCTGTTCACCGGGG	52	0	52	0.321027	FALSE	TRUE	BC1
TTTCAGGTGTCGTGAAGC----------------------------------------------------------------------CGTGAGCAAGGGCGAGGAGCTGTTCACCGGGG	70	0	70	0.321027	FALSE	TRUE	BC1
TTTCAGGTGTCGTGAAGCGGCCGCAC--------------------------------------------------------------CGTGAGCAAGGGCGAGGAGCTGTTCACCGGGG	62	0	62	0.288925	FALSE	TRUE	BC1
TTTCAGGTGTCGTGAAGCGGCCGCACG-----------------------------------------------------------------AGCAAGGGCGAGGAGCTGTTCACCGGGG	65	0	65	0.224719	FALSE	TRUE	BC1
TTTCAGGTGTCGTGA--------------------------------------------------------------------ggatccGTGAGCAAGGGCGAGGAGCTGTTCACCGGGG	68	0	68	0.224719	FALSE	TRUE	BC1
TTTCAGGTGTCGTGATG--------------------------------------------------------------------ATCCGTGAGCAAGGGCGAGGAGCTGTTCACCGGGG	68	0	68	0.224719	FALSE	TRUE	BC1
TTTCAGGTGTCGTGA-----------------------------------------------------------------------TCCGTGAGCAAGGGCGAGAAGCTGTTCACCGGGG	71	0	71	0.224719	FALSE	TRUE	BC1
TTTCAGGTGTCGTGAAGCGGCCGCacgcgt--------------------------------------------------------TCCGTGAGCAAGGGCGAGGAGCTGTTCACCGGGG	56	0	56	0.192616	FALSE	TRUE	BC1
TTTCAGGTGTCGTGAAGCGGCCGCACG----------------------------------------------------------ATCCGTGAGCAAGGGCGAGGAGCTGTTCACCGGGG	58	0	58	0.192616	FALSE	TRUE	BC1
TTTCAGGTGTCGTGAAGCGGC-----------------------------------------------------------------TCCGTGAGCAAGGGCGAGGAGCTGTTCACCGGGG	65	0	65	0.192616	FALSE	TRUE	BC1
TTTCAGGTGTCGT-------------------------------------------ACCATGG---------------------------TGAGCAAGGGCGAGGAGCTGTTCACCGGCG	70	0	70	0.192616	FALSE	TRUE	BC1
TTTCAGGTGTCGTGAA-----------------------------------------------------------------------CCGTGAGCAAGGGCGAGGAGCTGTTCACCGGGG	71	0	71	0.192616	FALSE	TRUE	BC1
TTTCAGGTGTCGTGAAGCGGCCGCacgcgtC--------------------------------------------------------------GCAAGGGCGAGGAGCTGTTCACCGGGG	62	0	62	0.160514	FALSE	TRUE	BC1
TTTCAGGTGTCGTGAAGCGGCCGC-------------------------------------------------------------------GAGCAAGGGCGAGGAGCTGTTCACCGGGG	67	0	67	0.160514	FALSE	TRUE	BC1
TTTCAGGTGTCGTGAAGCGGCCGCacgcgtCC---------------------------ATGG----------------------ATCCGTGAGCAAGGGCGAGGAGCTGTTCACCGGGG	49	0	49	0.128411	FALSE	TRUE	BC1
TTTCAGGTGTCGTGAAGCGGCCGCacgcgt-----------------------------------------------------ggatccGTGAGCAAGGGCGAGGAGCTGTTCACCGGGG	53	0	53	0.128411	FALSE	TRUE	BC1
TTTCAGGTGTCGTGAAGCGGCCGCacgcgtCC--------------------------------------------------------CGTGAGCAAGGGCGAGGAGCTGTTCACCGGGG	56	0	56	0.128411	FALSE	TRUE	BC1
TTTCAGGTGTCGTGAAGCGGCCGC--------------------------------------------------------------TCCGTGAGCAAGGGCGAGGAGCTGTTCACCGGGG	62	0	62	0.128411	FALSE	TRUE	BC1
TTTCAGGTGTCGTGAAGCGGCCGCACGCG-------------------------------------------------------------------AGGGCGAGGAGCTGTTCACCGGGG	67	0	67	0.128411	FALSE	TRUE	BC1
TTTCAGGTGTCGTGAAGCGGC--------------------------------------------------------------------------AAGGGCGAGGAGCTGTTCACCGGGG	74	0	74	0.128411	FALSE	TRUE	BC1
TTTCAGGTGTCGTGAAGCGGC-GCACG---------------------------------------------------------GATCCGTGAGCAAGGGCGAGGAGCTGTTCACCGGGG	58	0	58	0.0963082	FALSE	TRUE	BC1
TTTCAGGTGTCGTGAAGCGGCCGC-----------------------------------------------------------ggatccGTGAGCAAGGGCGAGGAGCTGTTCACCGGGG	59	0	59	0.0963082	FALSE	TRUE	BC1
TTTCAGGTGTCGTGAAGCGGACGCA-------------------------------------------------------------TCCGTGAGCAAGGGCGAGGAGCTGTTCACCGGGG	61	0	61	0.0963082	FALSE	TRUE	BC1
TTTCAGGTGTCGTG----------------------------------------------------------------------GATCCGTGAGCAAGGGCGAGGAGCTGTTCACCGGGG	70	0	70	0.0963082	FALSE	TRUE	BC1
TTTCAGGTGTCGTG----GGCC------------------------------------------------------------------CGTGAGCAAGGGCGAGGAGCTGTTCACCGGGG	70	0	70	0.0963082	FALSE	TRUE	BC1
TTTCAGGTGTCGTGAAGCGGACGCA-----------------------------------------------------------------------AGGGCGAGGAGCTGTTCACCGGGG	71	0	71	0.0963082	FALSE	TRUE	BC1
TTTCAGGTGTCGTGAAGCGGCCGCACGCG-----------------------------------------------------------------------CGAGGAGCTGTTCACCGGGG	71	0	71	0.0963082	FALSE	TRUE	BC1
TTTCAGGTGTCGTGAAGCGGCCGCACGCCTCCGG-------------------------------------------------ggatccGTGAGCAAGGGCGAGGAGCTGTTCACCGGGG	49	0	49	0.0642055	FALSE	TRUE	BC1
TTTCAGGTGTCGTGAAGCGGCCGCTG-------------------------------------------------------------CCGTGAGCAAGGGCGAGGAGCTGTTCACCGGGG	61	0	61	0.0642055	FALSE	TRUE	BC1
TTTCAGGTGTCGTGAAGCG--------------------------------------------------------------TCggatccGTGAGCAAGGGCGAGGAGCTGTTCACCGGGG	62	0	62	0.0642055	FALSE	TRUE	BC1
TTTCAGGTGTCGTGAAGCGGCCGC-----------------------------------------------------------------GTGAGCAAGGGCGAGGAGCTGTTCACCGGGG	65	0	65	0.0642055	FALSE	TRUE	BC1
TTTCAGGTGTCGTGAAGCGGCCGCACGCG-----------------------------------------------------------------CAAGGGCGAGGAGCTGTTCACCGGGG	65	0	65	0.0642055	FALSE	TRUE	BC1
TTTCAGGTGTCGTGT--------------------------------------GCCACCATGG---------------------------TGAGCAAGGGCGAGGAGCTGTTCACCGGCG	65	0	65	0.0642055	FALSE	TRUE	BC1
TTTCAGGTGTCGTG----------------------------------------CCACCATGG---------------------------TGAGCAAGGGCGAGGAGCTGTTCACCGGCG	67	0	67	0.0642055	FALSE	TRUE	BC1
TTTCAGGTGTCGT-----------------------------------------CCACCATGG---------------------------TGAGCAAGGGCGAGGAGCTGTTCACCGGCG	68	0	68	0.0642055	FALSE	TRUE	BC1
TTTCAGGTGTCGTG----------------------------------------CCACCA------------------------------TGAGCAAGGGCGAGGAGCTGTTCACCGGGG	70	0	70	0.0642055	FALSE	TRUE	BC1
TTTCAGGTGTCGTGAAGCGG-----------------------------------------------------------------------GAGCAAGGGCGAGGAGCTGTTCACCGGGG	71	0	71	0.0642055	FALSE	TRUE	BC1
TTTCAGGTGTCGTGAAGCG-------------------------------------------------------------------------AGCAAGGGCGAGGAGCTGTTCACCGGGG	73	0	73	0.0642055	FALSE	TRUE	BC1
TTTCAGGTGTCGTGAAGCGGCCGCACGCTCTCCCAG----------------------------------------------CggatccGTGAGCAAGGGCGAGGAGCTGTTCACCGGGG	46	0	46	0.0321027	FALSE	TRUE	BC1
TTTCAGGTGTCGTGAAGCAGCCGCacgcgtCCGC-------------------------------------------------ggatccGTGAGCAAGGGCGAGGAGCTGTTCACCGGGG	49	0	49	0.0321027	FALSE	TRUE	BC1
TTTCAGGTGTCGTGAAGCGGCCGCacgcgtCCGT--------------------------------------------------GATCCGTGAGCAAGGGCGAGGAGCTGTTCACCGGGG	50	0	50	0.0321027	FALSE	TRUE	BC1
TTTCAGGTGTCGTGAAGCGGCCGCacgcgtC----------------------------------------------------ggatccGTGAGCGAGGGCGAGGAGCTGTTCACCGGGG	52	0	52	0.0321027	FALSE	TRUE	BC1
TTTCAGGTGTCGTGAAGCGGCCGCACGCG-------------------------------------------------------GATCCGTGAGCAAGGGTGAGGAGCTGTTCACCGGGG	55	0	55	0.0321027	FALSE	TRUE	BC1
TTTCAGGTGTCGTGAAGCGGCCGCACGCG-------------------------------------------------------GGTCCGTGAGCAAGGGCGAGGAGCTGTTCACCGGGG	55	0	55	0.0321027	FALSE	TRUE	BC1
TTTCAGGTGTCGTGAAGCGGCCGCA--------------------------------------------------------TCAGATCCGTGAGCAAGGGCGAGGAGCTGTTCACCGGGG	56	0	56	0.0321027	FALSE	TRUE	BC1
TTTCAGGTGTCGTGAAGCGG------------------------------GACGCC----------------------------GATCCGTGAGCAAGGGCGAGGAGCTGTTCACCGGGG	58	0	58	0.0321027	FALSE	TRUE	BC1
TTTCAGGTGTCGTGAAGCGGC----------------------------------------------------------GATCGAATCCGTGAGCAAGGGCGAGGAGCTGTTCACCGGGG	58	0	58	0.0321027	FALSE	TRUE	BC1
TTTCAGGTGTCGTGAAGCGG------------------------------GACGC-----------------------------GATCCGTGAGCAAGGGCGAGGAGCTGTTCACCGGGG	59	0	59	0.0321027	FALSE	TRUE	BC1
TTTCAGGTGTCGTGAAGCGGCAGC-----------------------------------------------------------ggatccGTGAGCAAGGGCGAGGAGCTGTTCACCGGGG	59	0	59	0.0321027	FALSE	TRUE	BC1
TTTCAGGTGTCGTGAAGCGGCCG----------------------------------------------------ACA---------CCGTGAGCAAGGGCGAGGAGCTGTTCACCGGGG	61	0	61	0.0321027	FALSE	TRUE	BC1
TTTCAGGTGTCGTGAAGCGGCCGC----------------------------------CA---------------------------CCGTGAGCAAGGGCGAGGAGCTGTTCACCGGGG	61	0	61	0.0321027	FALSE	TRUE	BC1
TTTCAGGTGTCGTGAAGCGGCCGGAC-------------------------------------------------------------CCGTGAGCAAGGGCGAGGAGCTGTTCACCGGGG	61	0	61	0.0321027	FALSE	TRUE	BC1
TTTCAGGTGTCGTGGAGCGGCCG-------------------------------------------------------------GATCCGTGAGCAAGGGCGAGGAGCTGTTCACCGGGG	61	0	61	0.0321027	FALSE	TRUE	BC1
TTTTAGGTGTCGTGAAGCGGCCG-------------------------------------------------------------GATCCGTGAGCAAGGGCGAGGAGCTGTTCACCGGGG	61	0	61	0.0321027	FALSE	TRUE	BC1
TTTCAGGTGTCGTGAAGCGGC--------------------------------------------------------------ggatccGTGAGCAAGGGCGAGGAGCTGTTCACCGGGG	62	0	62	0.0321027	FALSE	TRUE	BC1
TTTCAGGTGTCGTGAGGCGGCCG--------------------------------------------------------------ATCCGTGAGCAAGGGCGAGGAGCTGTTCACCGGGG	62	0	62	0.0321027	FALSE	TRUE	BC1
TTTCAGGTGTCGTGAAGCGGCC----------------------------------------------------------------TCCGTGAGCAAGGGCGAGGAGCTGTTCACCGGGG	64	0	64	0.0321027	FALSE	TRUE	BC1
TTTCTGGTGTCGTGAAGCGGCCGCacgcgtC----------------------------------------------------------------AAGGGCGAGGAGCTGTTCACCGGGG	64	0	64	0.0321027	FALSE	TRUE	BC1
TCAGGTGTCGTGTTAAACTGC--------------------------------------ATGG---------------------------TGAGCAAGGGCGAGGAGCTGTTCACCGGCG	65	0	65	0.0321027	FALSE	TRUE	BC1
TTTCAGGTGTCGTGAAGCGA-----------------------------------------------------------------ATCCGTGAGCAAGGGCGAGGAGCTGTTCACCGGGG	65	0	65	0.0321027	FALSE	TRUE	BC1
TTTCAGGTGTCGTGAAGCGG-----------------------------------------------------------------ATCCGTGAGCAAGGGCGAGGAGCCGTTCACCGGGG	65	0	65	0.0321027	FALSE	TRUE	BC1
TTTCAGGTGTCGTGAAGCGG-----------------------------------------------------------------ATCCGTGAGCAAGGGCGAGGAGCTGTTCGCCGGGG	65	0	65	0.0321027	FALSE	TRUE	BC1
TTTCAGGTGTCGTGAAGCGG-----------------------------------------------------------------ATCCGTGAGTAAGGGCGAGGAGCTGTTCACCGGGG	65	0	65	0.0321027	FALSE	TRUE	BC1
TTTCAGGTGTCGTGAAGCGGCCGCacgcgtC-----------------------------------------------------------------AGGGCGAGGAGCTGTTCACCGGGG	65	0	65	0.0321027	FALSE	TRUE	BC1
TTTCAGGTGTCGTGAAGCGGCCG-------------------------------------------------------------------TGGGCAAGGGCGAGGAGCTGTTCACCGGGG	67	0	67	0.0321027	FALSE	TRUE	BC1
TTTCAGGTGTCGTGAAGCGGCCGCACGC-------------------------------------------------------------------AAGGGCGAGGAGCTGCTCACCGGGG	67	0	67	0.0321027	FALSE	TRUE	BC1
TTTCAGGTGTCGTGAAGCGGCCGCACGC-------------------------------------------------------------------AAGGGCGAGGAGCTGTTCACTGGGG	67	0	67	0.0321027	FALSE	TRUE	BC1
TTTCAGGTGTCGTGCAGCGGCCG-------------------------------------------------------------------TGAGCAAGGGCGAGGAGCTGTTCACCGGGG	67	0	67	0.0321027	FALSE	TRUE	BC1
TTTCAGGTGTCGTGTAGCGGCCG-------------------------------------------------------------------TGAGCAAGGGCGAGGAGCTGTTCACCGGGG	67	0	67	0.0321027	FALSE	TRUE	BC1
T---AGGTGTCGTGAAGCGG-----------------------------------------------------------------ATCCGTGAGCAAGGGCGAGGAGCTGTTCACCGGGG	68	0	68	0.0321027	FALSE	TRUE	BC1
TT-CAGGTGTCGTGAAGCGGCCG-------------------------------------------------------------------TGAGCAAGGGCGAGGAGCTGTTCACCGGGG	68	0	68	0.0321027	FALSE	TRUE	BC1
TTTC-GGTGTCGTGAAGCGGCCGC-------------------------------------------------------------------GAGCAAGGGCGAGGAGCTGTTCACCGGGG	68	0	68	0.0321027	FALSE	TRUE	BC1
TTTCAAGTGTCGTGAAG--------------------------------------------------------------------ATCCGTGAGCAAGGGCGAGGAGCTGTTCGCCGGGG	68	0	68	0.0321027	FALSE	TRUE	BC1
TTTCAGGTGTCGT--------------------------------------------------------------------TCggatccGTGAGCAAGGGCGAGGAGCTGTTCACCGGGG	68	0	68	0.0321027	FALSE	TRUE	BC1
TTTCAGGTGTCGTGAAG--------------------------------------------------------------------ATCCGTGAGCAAGGACGAGGAGCTGTTCACCGGGG	68	0	68	0.0321027	FALSE	TRUE	BC1
TTTCAGGTGTCGTGATG--------------------------------------------------------------------ATCCGTGAGCAAGGGCGGGGAGCTGTTCACCGGGG	68	0	68	0.0321027	FALSE	TRUE	BC1
TTTCAGGTGTCGTGTAG--------------------------------------------------------------------ATCCGTGAGCAAGGGCGAGGAGCTGTTCACCGGGG	68	0	68	0.0321027	FALSE	TRUE	BC1
TTTCAGGTGTCGT-------------------------------------------ACCATGG---------------------------TGAGCAAGGGCGAGGAGCTGTTCACCGGGG	70	0	70	0.0321027	FALSE	TRUE	BC1
TTTTAGGTGTCGTGAA----------------------------------------------------------------------TCCGTGAGCAAGGGCGAGGAGCTGTTCACCGGGG	70	0	70	0.0321027	FALSE	TRUE	BC1
TTT---GTGTCGTGA--------------------------------------------------------------------ggatccGTGAGCAAGGGCGAGGAGCTGTTCACCGGGG	71	0	71	0.0321027	FALSE	TRUE	BC1
TTT-AGGTGTCGTGAA----------------------------------------------------------------------TCCGTGAGCAAGGGCGAGGAGCTGTTCACCGGGG	71	0	71	0.0321027	FALSE	TRUE	BC1
TTTCAGGTGTCGTGAAGCG-----------------------------------------------------------------------TGAGCAAGGGCGAGGAGCCGTTCACCGGGG	71	0	71	0.0321027	FALSE	TRUE	BC1
TTTCAGGTGTCGTGAAGCGG-----------------------------------------------------------------------GAGCAAGGGCAAGGAGCTGTTCACCGGGG	71	0	71	0.0321027	FALSE	TRUE	BC1
TTTCAGGTGTCGTGAAGCGGCCGCA-----------------------------------------------------------------------AGGGCTAGGAGCTGTTCACCGGGG	71	0	71	0.0321027	FALSE	TRUE	BC1
TTTCAGGTGTCGTGAAG-------------------------------------------------------------------------TGAGCAAGGGCGAGGAGCTGTTCACCGGGG	73	0	73	0.0321027	FALSE	TRUE	BC1
TTTCAGGTGTCGTGAAGCGGCCGCacgcgtCCG---------------------------------------------------------TGAGCAAGGGCGAGGAGCTGTTCACCGGGG	57	0	57	0.35313	TRUE	TRUE	BC1
TTTCAGGTGTCGTGAAGCGGCC------------------------------------------------------------------CGTGAGCAAGGGCGAGGAGCTGTTCACCGGGG	66	0	66	0.128411	TRUE	TRUE	BC1
TTTCAGGTGTCGTGAAGCGGCCGCACG---------------------------------------------------------GATCCGTGAGCAAGGGCGAGGAGCTGTTCACCGGGG	57	0	57	0.0963082	TRUE	TRUE	BC1
TTTCAGGTGTCGTGAAGCGGCCGCACGCGGCCG---------------------------------------------------------TGAGCAAGGGCGAGGGAGCTGTTCACCGGG	57	0	57	0.0963082	TRUE	TRUE	BC1
TTTCAGGTGTCGTGAAGCGGCCGCacgcgtCCG---------------------------------------------------GATCCGTGAGCAAGGGCGAGGAGCTGTTCACCGGGG	51	0	51	0.0642055	TRUE	TRUE	BC1
TTTCAGGTGTCGTGAAGCGGCCGCACG---------------------------------------------------------------TGAGCAAGGGCGAGGAGCTGTTCACCGGGG	63	0	63	0.0642055	TRUE	TRUE	BC1
TTTCAGGTGTCGTGAAGCGGCCGCACG------------------------------------------------------------------------GCGAGGAGCTGTTCACCGGGG	72	0	72	0.0642055	TRUE	TRUE	BC1
TTTCAGGTGTCGTGAAGCGGCCGCACGCGGCCG---------------------------------------------------GATCCGTGAGCAAGGGCGAGGAGCTGTTCACCGGGG	51	0	51	0.0321027	TRUE	TRUE	BC1
TT-CAGGTGTCGTGAAGCGGCCGCACGCGGCCGCCTCG--------------------------------------------------------CAAGGGCGAGGAGCTGTTCACCGGGG	57	0	57	0.0321027	TRUE	TRUE	BC1
TTTCAGGTGTCGTGAAGCGGCCGC---------------------------------------------------------TAggatccGTGAGCAAGGGCGAGGAGCTGTTCACCGGGG	57	0	57	0.0321027	TRUE	TRUE	BC1
TTTCAGGTGTCGTGAAGCGGCTGCacgcgtCCG---------------------------------------------------------TGAGCAAGGGCGAGGAGCTGTTCACCGGGG	57	0	57	0.0321027	TRUE	TRUE	BC1
TTTCGGGTGTCGTGAAGCGGCCGCacgcgtCCG---------------------------------------------------------TGAGCAAGGGCGAGGAGCTGTTCACCGGGG	57	0	57	0.0321027	TRUE	TRUE	BC1
TTTCAGGTGTCGTGAAGCGGCCGCACGC------------------------------------------------------------CGTGAGCAAGGGCGAGGAGCTGTTCACCGGGG	60	0	60	0.0321027	TRUE	TRUE	BC1
TTTCAGGTGTCGTT---------------------------------------GCCACCATGG---------------------------TGAGCAAGGGCGAGGAGCTGTTCACCGGCG	66	0	66	0.0321027	TRUE	TRUE	BC1
TTTCAGGTGTCGT------------------------------------------------------------------------ATCCGTGAGCAAGGGCGAGGAGCTGTTCACCGGGG	72	0	72	0.0321027	TRUE	TRUE	BC1
CAGGTGTCGTGAAGCGGCCGCacgcgtCCGCGG----ATCC------------------------------------------GTGAGCAAGGGCGAGGAGCTGTTCACCGGGGTGGTGC	46	0	46	5.47204	FALSE	FALSE	BC2
CAGGTGTCGTGAAGCGGCCGCACACG----------GATCC------------------------------------------GTGAGCAAGGGCGAGGAGCTGTTCACCGGGGTGGTGC	52	0	52	3.78833	FALSE	FALSE	BC2
CAGGTGTCGTGAAGCGGCCGCACGCG----------GATCC------------------------------------------GTGAGCAAGGGCGAGGAGCTGTTCACCGGGGTGGTGC	52	0	52	2.58569	FALSE	FALSE	BC2
GGTGTCGTGAAGCGGCCGCacgcgtCCGCCA--AGATCGGGTAAGCTTCTGCCACCATGCTTGTGCGCAAAGTCCACGGCggatccGTGAGCAAGGGCGAGGAGCTGTTCACCGGGGTGG	2	0	2	1.92423	FALSE	FALSE	BC2
CAGGTGTCGTGAAGCGGCCGCACG-------------ATCC------------------------------------------GTGAGCAAGGGCGAGGAGCTGTTCACCGGGGTGGTGC	55	0	55	1.6837	FALSE	FALSE	BC2
CAGGTGTCGTGAAGCGGCCGCacgcgtCCGCGGGTAGATCCACGGATC----------------------------------CGTGAGCAAGGGCGAGGAGCTGTTCACCGGGGTGGTGC	34	0	34	1.56344	FALSE	FALSE	BC2
CAGGTGTCGTGAAGCGGCCGCacgcgt----------------------------------------------TCCACACggatccGTGAGCAAGGGCGAGGAGCTGTTCACCGGGGTGG	46	0	46	1.50331	FALSE	FALSE	BC2
CAGGTGTCGTGAAGCGGCCGCacgcgtCCGCGGGTAGATCCAC------------------ACGGATC--------------CGTGAGCAAGGGCGAGGAGCTGTTCACCGGGGTGGTGC	32	0	32	1.20265	FALSE	FALSE	BC2
CAGGTGTCGTGAAGCGG--------------------ATCC------------------------------------------GTGAGCAAGGGCGAGGAGCTGTTCACCGGGGTGGTGC	62	0	62	1.14251	FALSE	FALSE	BC2
CAGGTGTCGTGAAGCG--------------------------------------------------------TTCCACACggatccGTGAGCAAGGGCGAGGAGCTGTTCACCGGGGTGG	56	0	56	0.841852	FALSE	FALSE	BC2
CAGGTGTCGTGAAGCGGCCGCacgcgtCCGCGGGTAGATCCACGGCTGTAGC-------------------GTTCCACACggatccGTGAGCAAGGGCGAGGAGCTGTTCACCGGGGTGG	19	0	19	0.841852	FALSE	FALSE	BC2
CAGGTGTCGTGAAGCGGCCG----------------GATCC------------------------------------------GTGAGCAAGGGCGAGGAGCTGTTCACCGGGGTGGTGC	58	0	58	0.841852	FALSE	FALSE	BC2
CAGGTGTCGTGAAGCGGCCGCacgcgtCCACACG--GATCC------------------------------------------GTGAGCAAGGGCGAGGAGCTGTTCACCGGGGTGGTGC	44	0	44	0.721587	FALSE	FALSE	BC2
CAGGTGTCGTGAAGCGGACGCACACG----------GATCC------------------------------------------GTGAGCAAGGGCGAGGAGCTGTTCACCGGGGTGGTGC	52	0	52	0.661455	FALSE	FALSE	BC2
CAGGTGTCGTGAAGCGGCCGCacgcgtCCGCGGGTAGATCCACGGC-------------------------GTTCCACACggatccGTGAGCAAGGGCGAGGAGCTGTTCACCGGGGTGG	25	0	25	0.601323	FALSE	FALSE	BC2
CAGGTGTCGTGAAGCGGCCGCacgcgtCCGCGGGTAG----------------------------GTCAGCGTTCCACACggatccGTGAGCAAGGGCGAGGAGCTGTTCACCGGGGTGG	28	0	28	0.601323	FALSE	FALSE	BC2
CAGGTGTCGTGAAGCGGCCGCacgcgtCCGCGGGTAGATCCACGGCTGTAGCCACG---------------GATCC-------GTGAGCAAGGGCGAGGAGCTGTTCACCGGGGTGGTGC	22	0	22	0.601323	FALSE	FALSE	BC2
CAGGTGTCGTGCAG------------------------------GCTGT-GCCACCATG------------------------GTGAGCAAGGGCGAGGAGCTGTTCACCGGCGTGGTGC	55	0	55	0.481058	FALSE	FALSE	BC2
CAGGTGTCGTGAAGCGGCCGCA-----------------------------------------------GCGTTCCACACggatccGTGAGCAAGGGCGAGGAGCTGTTCACCGGGGTGG	47	0	47	0.481058	FALSE	FALSE	BC2
CAGGTGTCGT--------------------------------------------CCATG------------------------GTGAGCAAGGGCGAGGAGCTGTTCACCGGCGTGGTGC	68	0	68	0.420926	FALSE	FALSE	BC2
CAGGTGTCGTGAAGCGGCCGCacgcgtCCGCGGGTAGA----------------------GACAGGTCAGCGTTCCACACggatccGTGAGCAAGGGCGAGGAGCTGTTCACCGGGGTGG	22	0	22	0.420926	FALSE	FALSE	BC2
CAGGTGTCGTGA--------------------------------------------------CAGGTCAGCGTTCCACACggatccGTGAGCAAGGGCGAGGAGCTGTTCACCGGGGTGG	50	0	50	0.420926	FALSE	FALSE	BC2
CAGGTGTCGTGAAGCGGCCGCacgcgtCCGCGGGTAGATCCATGG--------------------------------------------------------------------GTGGTGC	68	0	68	0.420926	FALSE	FALSE	BC2
CAGGTGTCGTGAAGCGGCCGCacgcgtCCGCGGGTAGATCCACGGC-----------------AGGTCAGCGTTCCACACggatccGTGAGCAAGGGCGAGGAGCTGTTCACCGGGGTGG	17	0	17	0.420926	FALSE	FALSE	BC2
CAGGTGTCGTGAAGCGGCCGCacgcgtCCGCGGGTAGATCCACGGC----------------------AGCGTTCCACACggatccGTGAGCAAGGGCGAGGAGCTGTTCACCGGGGTGG	22	0	22	0.360794	FALSE	FALSE	BC2
CAGGTGTCGTGAAGCGGCCGCacgcgtCCGCGGGTAGATC-------------------------------------------------------GAGGAGCTGTTCACCGGGGTGGTGC	55	0	55	0.360794	FALSE	FALSE	BC2
CAGGTGTCGTGAAGCGGCCGCacgcgtC----------------------------------------AGCGTTCCACACggatccGTGAGCAAGGGCGAGGAGCTGTTCACCGGGGTGG	40	0	40	0.360794	FALSE	FALSE	BC2
CAGGTGTCGTGAAGCGGCCGCacgcgtCCGCGGGTA--TCC------------------------------------------GTGAGCAAGGGCGAGGAGCTGTTCACCGGGGTGGTGC	44	0	44	0.360794	FALSE	FALSE	BC2
CAGGTGTCGTGAAGCGGCCGCacgcgtCCGCGGGTAGATCCACGGCTGTAGCCAC------ACGGATC--------------CGTGAGCAAGGGCGAGGAGCTGTTCACCGGGGTGGTGC	20	0	20	0.360794	FALSE	FALSE	BC2
CAGGTGTCGTGAAGCGGCCGCacgcgtCCGCGGGT--------------------------------------------------GAGCAAGGGCGAGGAGCTGTTCACCGGGGTGGTGC	50	0	50	0.300661	FALSE	FALSE	BC2
CAGGTGTCGTGAAGCGGCCGCAC--------------------------------CATGAGACAGGTCAGCGTTCCACACggatccGTGAGCAAGGGCGAGGAGCTGTTCACCGGGGTGG	32	0	32	0.300661	FALSE	FALSE	BC2
CAGGTGTCGTGAAGCGGCCGCAC----------------------------------------AGGTCAGCGTTCCACACggatccGTGAGCAAGGGCGAGGAGCTGTTCACCGGGGTGG	40	0	40	0.300661	FALSE	FALSE	BC2
CAGGTGTCGTGAAGCGGCCGCAC-----------------------------------------------------ACACggatccGTGAGCAAGGGCGAGGAGCTGTTCACCGGGGTGG	53	0	53	0.300661	FALSE	FALSE	BC2
CAGGTGTCGTGAAGCGGCCGCacgcgtCCGCGGGTAGATCCACG----------------------------TTCCACACggatccGTGAGCAAGGGCGAGGAGCTGTTCACCGGGGTGG	28	0	28	0.300661	FALSE	FALSE	BC2
CAGGTGTCGTGAAGCGGCCGCACGC--------------------------------------AGGTCAGCGTTCCACACggatccGTGAGCAAGGGCGAGGAGCTGTTCACCGGGGTGG	38	0	38	0.300661	FALSE	FALSE	BC2
CAGGTGTCGTGAAGCGGCCGCacgcgtCCGCGGGTAGATCCACGGCTGTAG--------------GTCAGCGTTCCACACggatccGTGAGCAAGGGCGAGGAGCTGTTCACCGGGGTGG	14	0	14	0.300661	FALSE	FALSE	BC2
CAGGTGTCGTGAAGCGGCCGCacgcgtCCGCGGGTAGATACACGGATC----------------------------------CGTGAGCAAGGGCGAGGAGCTGTTCACCGGGGTGGTGC	34	0	34	0.300661	FALSE	FALSE	BC2
CAGGTGTCGTGAAGCGGCCGCacgcgtCCGCGGGTAGATCCACGGCTGTAGC-----TGA--------------CCACACggatccGTGAGCAAGGGCGAGGAGCTGTTCACCGGGGTGG	19	0	19	0.300661	FALSE	FALSE	BC2
CAGGTGTCGTGAAGCGGCCGCacgcgtCCGCGG-------------------------------------CGTTCCACACggatccGTGAGCAAGGGCGAGGAGCTGTTCACCGGGGTGG	37	0	37	0.300661	FALSE	FALSE	BC2
CAGGTGTCGTGAAGCGGCCGCacgcgtCCGCGG----------------------------------------TCCACACggatccGTGAGCAAGGGCGAGGAGCTGTTCACCGGGGTGG	40	0	40	0.240529	FALSE	FALSE	BC2
CAGGTGTCGTGAAGCGGCCGCacgcgtCCGCGGGTAGAATC-----------------------------------------CGTGAGCAAGGGCGAGGAGCTGTTCACCGGGGTGGTGC	41	0	41	0.240529	FALSE	FALSE	BC2
CAGGTGTCGTGAAGCGGCCGCacgcgtCCGCACG--GATCC------------------------------------------GTGAGCAAGGGCGAGGAGCTGTTCACCGGGGTGGTGC	44	0	44	0.240529	FALSE	FALSE	BC2
CAGGTGTCGTGAAGCGGCCGCacgcgtCCGCGGGTAGATCCACGGCTG-----------------------------------------AAGGGCGAGGAGCTGTTCACCGGGGTGGTGC	41	0	41	0.240529	FALSE	FALSE	BC2
CAGGTGTCGTGAAGCGGCCGCacgcgtCCGCGGGTAGA--------------------------------------------------CAAGGGCGAGGAGCTGTTCACCGGGGTGGTGC	50	0	50	0.240529	FALSE	FALSE	BC2
CAGGTGTCGTGAAGCGGCCGCacgcgtCCGCGGGTAGA-------------------------------------------------GCAAGGGCGAGGAGCTGTTCACCGGGGTGGTGC	49	0	49	0.240529	FALSE	FALSE	BC2
CAGGTGTCGTGAAGCGGCCGCacgcgtCCGCGGGTAG--------------CCACCATGAGACAGGTCAGCGTTCCACACggatccGTGAGCAAGGGCGAGGAGCTGTTCACCGGGGTGG	14	0	14	0.240529	FALSE	FALSE	BC2
CAGGTGTCGTGAAG-----------------------------------------------ACAGGTCAGCGTTCCACACggatccGTGAGCAAGGGCGAGGAGCTGTTCACCGGGGTGG	47	0	47	0.240529	FALSE	FALSE	BC2
CAGGTGTCGTGAAGCGGCCGCacgcgtCCGCGGGTAGATCCACGGCTC----------------------------------CGTGAGCAAGGGCGAGGAGCTGTTCACCGGGGTGGTGC	34	0	34	0.240529	FALSE	FALSE	BC2
CAGGTGTCGTGAAGCGGCCGCacgcgtCCGCGGGTAGATCCACGGCTGATCC-------------------------------GTGAGCAAGGGCGAGGAGCTGTTCACCGGGGTGGTGC	31	0	31	0.240529	FALSE	FALSE	BC2
CAGGTGTCGTGAAGCGGCCGCacgcgtCCGC-----------------------------------------------------------------------TGTTCACCGGGGTGGTGC	71	0	71	0.240529	FALSE	FALSE	BC2
CAGGTGTCGTGAAGCGGCCGCacgcgtCCGCGGG-----------------------------------------------------GCAAGGGCGAGGAGCTGTTCACCGGGGTGGTGC	53	0	53	0.240529	FALSE	FALSE	BC2
CAGGTGTCGTGAAGCGGCCGCacgcgtCCG-------ATCC------------------------------------------GTGAGCAAGGGCGAGGAGCTGTTCACCGGGGTGGTGC	49	0	49	0.240529	FALSE	FALSE	BC2
CAGGTGTCGTGAAGCGGCCGCacgcgtCCGCGGGT-----------------------------------CGTTCCACACggatccGTGAGCAAGGGCGAGGAGCTGTTCACCGGGGTGG	35	0	35	0.240529	FALSE	FALSE	BC2
CAGGTGTCGTGA-------------------------------------------------------CAGCGTTCCACACggatccGTGAGCAAGGGCGAGGAGCTGTTCACCGGGGTGG	55	0	55	0.240529	FALSE	FALSE	BC2
CAGGTGTCGTGAAGCGGCCGCA-----------------------------------TGAGACAGGTCAGCGTTCCACACggatccGTGAGCAAGGGCGAGGAGCTGTTCACCGGGGTGG	35	0	35	0.240529	FALSE	FALSE	BC2
CAGGTGTCGTGAAGCGGCCGCacgcgtCCACGG----ATCC------------------------------------------GTGAGCAAGGGCGAGGAGCTGTTCACCGGGGTGGTGC	46	0	46	0.240529	FALSE	FALSE	BC2
CAGGTGTCGTGAAGCGGCCGCacgcgtCCGCGGGTAGATCCACGGCTGTAGCCACCA----------CACggatcc-------GTGAGCAAGGGCGAGGAGCTGTTCACCGGGGTGGTGC	17	0	17	0.240529	FALSE	FALSE	BC2
CAGGTGTCGTGAAGCGGCCGCacgcgtCCGCGGGTAGATCCACGGCTGTAGCG------------------GATCC-------GTGAGCAAGGGCGAGGAGCTGTTCACCGGGGTGGTGC	25	0	25	0.240529	FALSE	FALSE	BC2
CAGGTGTCGTGAAGCGGCCGCacgcgtCCGCGGGTAGATCCAC--------------------AGGTCAGCGTTCCACACggatccGTGAGCAAGGGCGAGGAGCTGTTCACCGGGGTGG	20	0	20	0.240529	FALSE	FALSE	BC2
CAGGTGTCGTGAAGCGGCCGCACGCG-------------------------------------------GCGTTCCACACggatccGTGAGCAAGGGCGAGGAGCTGTTCACCGGGGTGG	43	0	43	0.180397	FALSE	FALSE	BC2
CAGGTGTCGTGAAGCGGCCGCacgcgtCCGCGGGTAGATC----------------------------AGCGTTCCACACggatccGTGAGCAAGGGCGAGGAGCTGTTCACCGGGGTGG	28	0	28	0.180397	FALSE	FALSE	BC2
CAGGTGTCGTGAAGCGGCCGC--------------------------------------------------GTTCCACACggatccGTGAGCAAGGGCGAGGAGCTGTTCACCGGGGTGG	50	0	50	0.180397	FALSE	FALSE	BC2
CAGGTGTCGTGAAGCGGCCGCacgcgtCCGCGGGTAGAT-------------------------GGTCAGCGTTCCACACggatccGTGAGCAAGGGCGAGGAGCTGTTCACCGGGGTGG	25	0	25	0.180397	FALSE	FALSE	BC2
CAGGTGTCGTGAAGCGGCCGCACG-----------------------------------------------GTTCCACACggatccGTGAGCAAGGGCGAGGAGCTGTTCACCGGGGTGG	47	0	47	0.180397	FALSE	FALSE	BC2
CAGGTGTCGTGAAGCGGCT-CACggatccG------------------------------------------------------TGAGCAAGGGCGAGGAGCTGTTCACCGGGGTGGTGC	55	0	55	0.180397	FALSE	FALSE	BC2
CAGGTGTCGTGAAGCGGCCGCacgcgtCCGCGG-----------------------------------------------------AGCAAGGGCGAGGAGCTGTTCACCGGGGTGGTGC	53	0	53	0.180397	FALSE	FALSE	BC2
CAGGTGTCGTGAAGCGGCCGC-------------------CAC------------------------------TCCACACggatccGTGAGCAAGGGCGAGGAGCTGTTCACCGGGGTGG	49	0	49	0.180397	FALSE	FALSE	BC2
CAGGTGTCGTGAAGCGGCCGCacgcgtCCGCGGGTAGATC-------------------------------GTTCCACACggatccGTGAGCAAGGGCGAGGAGCTGTTCACCGGGGTGG	31	0	31	0.180397	FALSE	FALSE	BC2
CAGGTGTCGTGAAGCGGCCGCacgcgtCCGCGGGTAGATC-ACGGATC----------------------------------CGTGAGCAAGGGCGAGGAGCTGTTCACCGGGGTGGTGC	35	0	35	0.180397	FALSE	FALSE	BC2
CAGGTGTCGTGAAG----------------------------------TAGCCACCATGAGACAGGTCAGCGTTCCACACggatccGTGAGCAAGGGCGAGGAGCTGTTCACCGGGGTGG	34	0	34	0.180397	FALSE	FALSE	BC2
CAGGTGTCGTGAAGCGG-------------------------------------------------TCAGCGTTCCACACggatccGTGAGCAAGGGCGAGGAGCTGTTCACCGGGGTGG	49	0	49	0.180397	FALSE	FALSE	BC2
CAGGTGTCGTG----------------------------------------------------------GCGTTCCACACggatccGTGAGCAAGGGCGAGGAGCTGTTCACCGGGGTGG	58	0	58	0.180397	FALSE	FALSE	BC2
CAGGTGTCGTGAAGCGGCCGCacgcgtCCGCGGGTAGATCCACGGCTG-----------------GTCAGCGTTCCACACggatccGTGAGCAAGGGCGAGGAGCTGTTCACCGGGGTGG	17	0	17	0.180397	FALSE	FALSE	BC2
CAGGTGTCGTGAAGCGGCCGCacgcgtCCG-----------------------------------------------------GTGAGCAAGGGCGAGGAGCTGTTCACCGGGGTGGTGC	53	0	53	0.180397	FALSE	FALSE	BC2
CAGGTGTCGTG---------------------------------GCTGT-GCCACCATG------------------------GTGAGCAAGGGCGAGGAGCTGTTCACCGGCGTGGTGC	58	0	58	0.180397	FALSE	FALSE	BC2
CAGGTGTCGTG-------------------------GATCC------------------------------------------GTGAGCAAGGGCGAGGAGCTGTTCACCGGGGTGGTGC	67	0	67	0.180397	FALSE	FALSE	BC2
CAGGTGTCGTGAAGCGGCCGCacgcgtCCGCGGGTA----CACGGATC----------------------------------CGTGAGCAAGGGCGAGGAGCTGTTCACCGGGGTGGTGC	38	0	38	0.180397	FALSE	FALSE	BC2
CAGGTGTCGTGAAGCGGCCGCacgcgtCCGCGGGTAGATCCAC-------------------------AGCGTTCCACACggatccGTGAGCAAGGGCGAGGAGCTGTTCACCGGGGTGG	25	0	25	0.180397	FALSE	FALSE	BC2
CAGGTGTCGTGAAGCGGCCGCacgcgtCCGCGGGTAGATCCACGGCTG--------------------------------------AGCAAGGGCGAGGAGCTGTTCACCGGGGTGGTGC	38	0	38	0.180397	FALSE	FALSE	BC2
CAGGTGTCGTGAAGCGGCCGCacgcgtCCGCGGGTAGATCCACGGCTGT--------------------GCGTTCCACACggatccGTGAGCAAGGGCGAGGAGCTGTTCACCGGGGTGG	20	0	20	0.180397	FALSE	FALSE	BC2
CAGGTGTCGTGAAGCGGCCGCacgcgtCCGCGGGTAG-----------------------------------------------TGAGCAAGGGCGAGGAGCTGTTCACCGGGGTGGTGC	47	0	47	0.180397	FALSE	FALSE	BC2
CAGGTGTCGTGAAGCGGCCGCacgcgtCCGCG----------------------------------------TTCCACACggatccGTGAGCAAGGGCGAGGAGCTGTTCACCGGGGTGG	40	0	40	0.180397	FALSE	FALSE	BC2
CAGGTGTCGTGAAGCGGCCGCacgcgtCCGCGGGTAGATCCA-----------------------------------------------AAGGGCGAGGAGCTGTTCACCGGGGTGGTGC	47	0	47	0.180397	FALSE	FALSE	BC2
CAGGTGTCGTGAAGCGGCCGCacgcgtCCGCGGGTAGATCCACGGCTGTAGCCACCA-------------CGTTCCACACggatccGTGAGCAAGGGCGAGGAGCTGTTCACCGGGGTGG	13	0	13	0.120265	FALSE	FALSE	BC2
CAGGTGTCGTGAAGCGGCCGCacgcgtCCGC--------------------------TGAGACAGGTCAGCGTTCCACACggatccGTGAGCAAGGGCGAGGAGCTGTTCACCGGGGTGG	26	0	26	0.120265	FALSE	FALSE	BC2
CAGGTGTCGTGAAGCGGCCGCACG--------------------GCTGTAGCCACCATGAGACAGGTCAGCGTTCCACACggatccGTGAGCAAGGGCGAGGAGCTGTTCACCGGGGTGG	20	0	20	0.120265	FALSE	FALSE	BC2
CAGGTGTCGTGAAGCGGCCGCacgcgtCCGCGG--------------------------AGACAGGTCAGCGTTCCACACggatccGTGAGCAAGGGCGAGGAGCTGTTCACCGGGGTGG	26	0	26	0.120265	FALSE	FALSE	BC2
CAGGTGTCGTGAAGCGGCCGCacgcgtCCGCGGGTA-------------------------------------TCCACACggatccGTGAGCAAGGGCGAGGAGCTGTTCACCGGGGTGG	37	0	37	0.120265	FALSE	FALSE	BC2
CAGGTGTCGTGAAGCGGCCGCacgcgtCCGCGGGT--------------------------------------TCCACACggatccGTGAGCAAGGGCGAGGAGCTGTTCACCGGGGTGG	38	0	38	0.120265	FALSE	FALSE	BC2
CAGGTGTCGTGAAGCGGCCGCacgcgtCCGCGGGTA----------------------------------------ACACggatccGTGAGCAAGGGCGAGGAGCTGTTCACCGGGGTGG	40	0	40	0.120265	FALSE	FALSE	BC2
CAGGTGTCGTGAAGCGGCCGCacgcgtCCGCGGGTAGA----------------------------------------------------AGGGCGAGGAGCTGTTCACCGGGGTGGTGC	52	0	52	0.120265	FALSE	FALSE	BC2
CAGGTGTCGTGAAGCGGCCGCACG-------------------------------------------------TCCACACggatccGTGAGCAAGGGCGAGGAGCTGTTCACCGGGGTGG	49	0	49	0.120265	FALSE	FALSE	BC2
CAGGTGTCGTGAAGCGGCCGCacgcgtCCGCGGGTAGATCCACGGCTGTAGCCACCATGAGACAGGA------TCC-------GTGAGCAAGGGCGAGGAGCTGTTCACCGGGGTGGTGC	13	0	13	0.120265	FALSE	FALSE	BC2
CAGGTGTCGTGAAGCGGCCGCacgcgtCCGCGGGTA--------------------------CAGGTCAGCGTTCCACACggatccGTGAGCAAGGGCGAGGAGCTGTTCACCGGGGTGG	26	0	26	0.120265	FALSE	FALSE	BC2
CAGGTGTCGTGAAGCGGCCGCacgcgtCCGCGGG--GATCC------------------------------------------GTGAGCAAGGGCGAGGAGCTGTTCACCGGGGTGGTGC	44	0	44	0.120265	FALSE	FALSE	BC2
CAGGTGTCGTGAAGCGGCCGCAGG--TCAGCGT-----TCCA----------------------GGTCAGCGTTCCACACggatccGTGAGCAAGGGCGAGGAGCTGTTCACCGGGGTGG	29	0	29	0.120265	FALSE	FALSE	BC2
CAGGTGTCGTGAAGCGGCCGCacgcgtCCG---------------------------TGAGCAAggatccGTGATCC-------GTGAGCAAGGGCGAGGAGCTGTTCACCGGGGTGGTG	34	0	34	0.120265	FALSE	FALSE	BC2
CAGGTGTCGTGAAGCGGCCGCacgcgtCCGCGGGTAGATCCACGGCTGTAGCC-----------------CGTTCCACACggatccGTGAGCAAGGGCGAGGAGCTGTTCACCGGGGTGG	17	0	17	0.120265	FALSE	FALSE	BC2
CAGGTGTCGTGAAGCGGCCGCacgcgtCCGCGGG-----------CTGTAGCCACCATGAGACAGGTCAGCGTTCCACACggatccGTGAGCAAGGGCGAGGAGCTGTTCACCGGGGTGG	11	0	11	0.120265	FALSE	FALSE	BC2
CAGGTGTCGTGAAGCGGCCGCacgcgtCCGCGGGT--------------------------------CAGCGTTCCACACggatccGTGAGCAAGGGCGAGGAGCTGTTCACCGGGGTGG	32	0	32	0.120265	FALSE	FALSE	BC2
CAGGTGTCGTGAAGCGGCCGCacgcgtCCGCGG----------------------------ACAGGTCAGCGTTCCACACggatccGTGAGCAAGGGCGAGGAGCTGTTCACCGGGGTGG	28	0	28	0.120265	FALSE	FALSE	BC2
CAGGTGTCGTGAAGCGGCCGCacgcgtCCGCGGGT-----------------------------------------------CGTGAGCAAGGGCGAGGAGCTGTTCACCGGGGTGGTGC	47	0	47	0.120265	FALSE	FALSE	BC2
CAGGTGTCGTGAAGCGGCCGCacgcgtCCGCGGGTAGTT----------------------------------TCCACACggatccGTGAGCAAGGGCGAGGAGCTGTTCACCGGGGTGG	34	0	34	0.120265	FALSE	FALSE	BC2
CAGGTGTCGTGAAGCGGCCGCACGC---------------CACGGATC----------------------------------CGTGAGCAAGGGCGAGGAGCTGTTCACCGGGGTGGTGC	49	0	49	0.120265	FALSE	FALSE	BC2
CAGGTGTCGTGAAGCGGCCGCACGC----------------ACGGATC----------------------------------CGTGAGCAAGGGCGAGGAGCTGTTCACCGGGGTGGTGC	50	0	50	0.120265	FALSE	FALSE	BC2
CAGGTGTCGTGAAGCGGCCGCacgcgtCCGCGGGTAGATCCACGGCTGTAGCCA----------GGTCAGCGTTCCACACggatccGTGAGCAAGGGCGAGGAGCTGTTCACCGGGGTGG	10	0	10	0.120265	FALSE	FALSE	BC2
CAGGTGTCGTGAAGCGGCCGCacgcgtCCGCGGGTAGATCCACGGCTGTAGCCACCATC-----------------------CGTGAGCAAGGGCGAGGAGCTGTTCACCGGGGTGGTGC	23	0	23	0.120265	FALSE	FALSE	BC2
CAGGTGTCGTGAAGCGGCCGCacgcgtCCGCGGGTAGATCCACGGCT-------------------------------------------AGGGCGAGGAGCTGTTCACCGGGGTGGTGC	43	0	43	0.120265	FALSE	FALSE	BC2
CAGGTGTCGTGAAGCGGCCGCacgcgtC-------------------------------------------------------------AAGGGCGAGGAGCTGTTCACCGGGGTGGTGC	61	0	61	0.120265	FALSE	FALSE	BC2
CAGGTGTCGTGAAGCGGCCGCacgcgtC-----------------------------------AGGTCAGCGTTCCACACggatccGTGAGCAAGGGCGAGGAGCTGTTCACCGGGGTGG	35	0	35	0.120265	FALSE	FALSE	BC2
CAGGTGTCGTGAAGCGGCCGCacgcgtCCGCGGGTAGA---ACGGATC----------------------------------CGTGAGCAAGGGCGAGGAGCTGTTCACCGGGGTGGTGC	37	0	37	0.120265	FALSE	FALSE	BC2
CAGGTGTCGTGAAGCGGCCGCACGC-------------------------------------------AGCGTTCCACACggatccGTGAGCAAGGGCGAGGAGCTGTTCACCGGGGTGG	43	0	43	0.120265	FALSE	FALSE	BC2
CAGGTGTCGTGAAGCGGCCGCacgcgtCCGCGGGTAG-----------------------------------------------TGTGCAAGGGCGAGGAGCTGTTCACCGGGGTGGTGC	47	0	47	0.120265	FALSE	FALSE	BC2
CAGGTGTCGTGAAGCGGCCGCacgcgtCAG----TAGATCCACGGCTGTAGCCACCATGAGACAGGTCAGCGTTCCACACggatccGTGAGCAAGGGCGAGGAGCTGTTCACCGGGGTGG	4	0	4	0.120265	FALSE	FALSE	BC2
CAGGTGTCGTGAAGCGGCCGCACGCG--------------------------------------------------------------CAAGGGCGAGGAGCTGTTCACCGGGGTGGTGC	62	0	62	0.120265	FALSE	FALSE	BC2
CAGGTGTCGTGAAGCGGCCGCACGCTTC-----------------------------------AGGTCAGCGTTCCACACggatccGTGAGCAAGGGCGAGGAGCTGTTCACCGGGGTGG	35	0	35	0.120265	FALSE	FALSE	BC2
CAGGTGTCGTGAAGCGGCCGCacgcgtCC-----------------------------------------------------CGTGAGCAAGGGCGAGGAGCTGTTCACCGGGGTGGTGC	53	0	53	0.120265	FALSE	FALSE	BC2
CAGGTGTCGTGAAGCGGCCGCacgcgtCC-------------------------------------TCAGCGTTCCACACggatccGTGAGCAAGGGCGAGGAGCTGTTCACCGGGGTGG	37	0	37	0.120265	FALSE	FALSE	BC2
CAGGTGTCGTGAAGCGGCCGCACGCG-------------------CTGTAGCCACCATGAGACAGGTCAGCGTTCCACACggatccGTGAGCAAGGGCGAGGAGCTGTTCACCGGGGTGG	19	0	19	0.120265	FALSE	FALSE	BC2
CAGGTGTCGTGAAGCGGCCGCacgcgtCCGCG-----ATCC------------------------------------------GTGAGCAAGGGCGAGGAGCTGTTCACCGGGGTGGTGC	47	0	47	0.120265	FALSE	FALSE	BC2
CAGGTGTCGTGAAGCGGCCGCacgcgtCCGTGG----ATCC------------------------------------------GTGAGCAAGGGCGAGGAGCTGTTCACCGGGGTGGTGC	46	0	46	0.120265	FALSE	FALSE	BC2
CAGGTGTCGTGAAGCGGCCGCACGCTTC-------------ACGGATC----------------------------------CGTGAGCAAGGGCGAGGAGCTGTTCACCGGGGTGGTGC	47	0	47	0.120265	FALSE	FALSE	BC2
CAGGTGTCGTGAAGCGGCCGCacgcgtCCGCGGGTAGACACACGGATC----------------------------------CGTGAGCAAGGGCGAGGAGCTGTTCACCGGGGTGGTGC	34	0	34	0.120265	FALSE	FALSE	BC2
CAGGTGTCGTGAAGCGGCCGCACGCG----CGG----ATCC------------------------------------------GTGAGCAAGGGCGAGGAGCTGTTCACCGGGGTGGTGC	50	0	50	0.120265	FALSE	FALSE	BC2
CAGGTGTCGTGAAGCGGCCGCacgcgtCCGCGGGTAGAT-----------------ATGAGACAGGTCAGCGTTCCACACggatccGTGAGCAAGGGCGAGGAGCTGTTCACCGGGGTGG	17	0	17	0.120265	FALSE	FALSE	BC2
CAGGTGTCGTGAAGCGGCCGCATGAGACAG----------------------------GAGACAGGTCAGCGTTCCACACggatccGTGAGCAAGGGCGAGGAGCTGTTCACCGGGGTGG	28	0	28	0.120265	FALSE	FALSE	BC2
CAGGTGTCGTGAAGCGG----------------------------------------------AGGTCAGCGTTCCACACggatccGTGAGCAAGGGCGAGGAGCTGTTCACCGGGGTGG	46	0	46	0.120265	FALSE	FALSE	BC2
CAGGTGTCGTGAAGCGGCCGCacgcgtCCGCGGGTAGATCCACGCC---------------ACGGATC--------------CGTGAGCAAGGGCGAGGAGCTGTTCACCGGGGTGGTGC	29	0	29	0.120265	FALSE	FALSE	BC2
CAGGTGTCGTGAAGC----------------------------------------CATGAGACAGGTCAGCGTTCCACACggatccGTGAGCAAGGGCGAGGAGCTGTTCACCGGGGTGG	40	0	40	0.120265	FALSE	FALSE	BC2
CAGGTGTCGTGAAGCA----CACggatccG------------------------------------------------------TGAGCAAGGGCGAGGAGCTGTTCACCGGGGTGGTGC	58	0	58	0.120265	FALSE	FALSE	BC2
CAGGTGTCGTGAAGCG--------------------------------------------------------------------TGAGCAAGGGCGAGGAGCTGTTCACCGGGGTGGTGC	68	0	68	0.120265	FALSE	FALSE	BC2
CAGGTGTCGTGAAGCGGCCGCacgcgtCCGCGGGTAGATCCACGGCTC--------------CGGATC--------------CGTGAGCAAGGGCGAGGAGCTGTTCACCGGGGTGGTGC	28	0	28	0.120265	FALSE	FALSE	BC2
CAGGTGTCGTGAAGCGGCCGCacgcgtCCGCGGGTAGATCCACGG----------------ACAGGTCAGCGTTCCACACggatccGTGAGCAAGGGCGAGGAGCTGTTCACCGGGGTGG	16	0	16	0.120265	FALSE	FALSE	BC2
CAGGTGTCGT----CGG-----------------------------TGT-GCCACCATG------------------------GTGAGCAAGGGCGAGGAGCTGTTCAC-GGCGTGGTGC	59	0	59	0.120265	FALSE	FALSE	BC2
CAGGTGTCGTGAAGCGGCCGCacgcgtCCGCGGGTAGATCCA-------------------------------TCC-------GTGAGCAAGGGCGAGGAGCTGTTCACCGGGGTGGTGC	38	0	38	0.120265	FALSE	FALSE	BC2
CAGGTGTCGTGAAGCGGCCGCacgcgtCCGCGGGTAGATCCACGGCTGTAGACACG---------------GATCC-------GTGAGCAAGGGCGAGGAGCTGTTCACCGGGGTGGTGC	22	0	22	0.120265	FALSE	FALSE	BC2
CAGGTGTCGTGAAGCGGCCGCacgcgtCCGCGGGTAGATCCACGGCTGTAGATCC----------------------------GTGAGCAAGGGCGAGGAGCTGTTCACCGGGGTGGTGC	28	0	28	0.120265	FALSE	FALSE	BC2
CAGGTGTCGTGAAGCGGC-------------------------------------------------------------------GAGCAAGGGCGAGGAGCTGTTCACCGGGGTGGTGC	67	0	67	0.120265	FALSE	FALSE	BC2
CAGGTGTCGTGAAGCGGCCGCacgcgtCCGCGGGTAGATCCACGGCTG----------------------CGTTCCACACggatccGTGAGCAAGGGCGAGGAGCTGTTCACCGGGGTGG	22	0	22	0.120265	FALSE	FALSE	BC2
CAGGTGTCGTGAAGCGGCCGCG-------------------------------------------------------------------AAGGGCGAGGAGCTGTTCACCGGGGTGGTGC	67	0	67	0.120265	FALSE	FALSE	BC2
CAGGTGTCGTGAAGCGGCCGCacgcgtCCGCGGGTAGATCCACGGCTGTAGC--------------------------------------------------TGTTCACCGGGGTGGTGC	50	0	50	0.120265	FALSE	FALSE	BC2
CAGGTGTCGTGA----------------------------------------------GTGACAGGTCAGCGTTCCACACggatccGTGAGCAAGGGCGAGGAGCTGTTCACCGGGGTGG	46	0	46	0.120265	FALSE	FALSE	BC2
CAGGTGTCGTGA--------------------------TCCACGGCTGTAGCCACCATGAGACAGGTCAGCGTTCCACACggatccGTGAGCAAGGGCGAGGAGCTGTTCACCGGGGTGG	26	0	26	0.120265	FALSE	FALSE	BC2
GGTGTCGTGAAGCGCCATGAGACAGGTCAGCGT-----TCC--GGCTGTAGCCACCATGAGACAGGTCAGCGTTCCACACggatccGTGAGCAAGGGCGAGGAGCTGTTCACCGGGGTGG	7	0	7	0.120265	FALSE	FALSE	BC2
CAGGTGTCGTGAAGCGGCCGCacgcgtCCGCGGGTAGATCCACGGCTGCACC--------------------TTCCACACggatccGTGAGCAAGGGCGAGGAGCTGTTCACCGGGGTGG	20	0	20	0.120265	FALSE	FALSE	BC2
CAGGTGTCGTGAAGCGGCCGCacgcgtCCGCGGGTAGATCCACGGCTGG----------------------GATCC-------GTGAGCAAGGGCGAGGAGCTGTTCACCGGGGTGGTGC	29	0	29	0.120265	FALSE	FALSE	BC2
CAGGTGTCGTGAAGCGGCCGCacgcgtCCGCGGGTAGATCCACG--------------------------------------------CAAGGGCGAGGAGCTGTTCACCGGGGTGGTGC	44	0	44	0.120265	FALSE	FALSE	BC2
CAGGTGTCGTGAAG-----------------------ATCCACGGCTGTAGCCACCATGAGACAGGTCAGCGTTCCACACggatccGTGAGCAAGGGCGAGGAGCTGTTCACCGGGGTGG	23	0	23	0.120265	FALSE	FALSE	BC2
CAGGTGTCGTGAAGCGGCCGCacgcgtCCGCGGGTAGATCCACGGCTG----------------GGTCAGCGTTCCACACggatccGTGAGCAAGGGCGAGGAGCTGTTCACCGGGGTGG	16	0	16	0.120265	FALSE	FALSE	BC2
CAGGTGTCGTGAAG-----------GTCA------------------------------AGACAGGTCAGCGTTCCACACggatccGTGAGCAAGGGCGAGGAGCTGTTCACCGGGGTGG	41	0	41	0.120265	FALSE	FALSE	BC2
CAGGTGTCGTGAAGCGGCCGCacgcgtCCGCGGGTAGATCCACG--------------------------CGTTCCACACggatccGTGAGCAAGGGCGAGGAGCTGTTCACCGGGGTGG	26	0	26	0.120265	FALSE	FALSE	BC2
CAGGTGTCGTGAAGCGGC-----------------------------------------------------GTTCCACACggatccGTGAGCAAGGGCGAGGAGCTGTTCACCGGGGTGG	53	0	53	0.120265	FALSE	FALSE	BC2
CAGGTGTCGTGAAGCGGCCGCacgcgtCCGCGGGTAGATCCA----------------------------------ACACggatccGTGAGCAAGGGCGAGGAGCTGTTCACCGGGGTGG	34	0	34	0.120265	FALSE	FALSE	BC2
CAGGTGTCGTGAAGCGGC--------------------------------------------------AGCGTTCCACACggatccGTGAGCAAGGGCGAGGAGCTGTTCACCGGGGTGG	50	0	50	0.120265	FALSE	FALSE	BC2
CAGGTGTCGTGAAGCGGCCACGAGCGTTCC----TAGATCCACGGCTGTAGCCACCATGAGACAGGTCAGCGTTCCACACggatccGTGAGCAAGGGCGAGGAGCTGTTCACCGGGGTGG	4	0	4	0.120265	FALSE	FALSE	BC2
CAGGTGTCGTGAAGCGGCCG-------------------------------------------------GCGTTCCACACggatccGTGAGCAAGGGCGAGGAGCTGTTCACCGGGGTGG	49	0	49	0.120265	FALSE	FALSE	BC2
CAGGTGTCGTGAAGCGGCCGCacgcgtCCGCGGGTAGATCCACGGCTGTAGC-------------------------------------AAGGGCGAGGAGCTGTTCACCGGGGTGGTGC	37	0	37	0.120265	FALSE	FALSE	BC2
CAGGTGTCGTGAAGCGGCCG-ACggatccG------------------------------------------------------TGAGCAAGGGCGAGGAGCTGTTCACCGGGGTGGTGC	55	0	55	0.120265	FALSE	FALSE	BC2
CAGGTGTCGTGAAGCGGCCGCacgcgtCCGCGGGTAGATCCACGGCT-----------------------CGTTCCACACggatccGTGAGCAAGGGCGAGGAGCTGTTCACCGGGGTGG	23	0	23	0.120265	FALSE	FALSE	BC2
CAGGTGTCGTGAAGCGGCCGCacgcgtCCGCGGGTAGATCCACGGCTGTAGCC-------------------------------------------------------------------	67	0	67	0.120265	FALSE	FALSE	BC2
CAGGTGTCGTGAAGCGGCCGCA----------------------------GCCACCATGAGACAGGTCAGCGTTCCACACggatccGTGAGCAAGGGCGAGGAGCTGTTCACCGGGGTGG	28	0	28	0.120265	FALSE	FALSE	BC2
CAGGTGTCGTGAAGCGGCCGCAAG-GTCAGCGTTC------------------------------GTCAGCGTTCCACACggatccGTGAGCAAGGGCGAGGAGCTGTTCACCGGGGTGG	31	0	31	0.120265	FALSE	FALSE	BC2
CAGGTGTCGTGAAGCGGCCGCacgcgtCCGCGGGTAGATCCACGGCT-------------------------TTCCACACggatccGTGAGCAAGGGCGAGGAGCTGTTCACCGGGGTGG	25	0	25	0.120265	FALSE	FALSE	BC2
CAGGTGTCGTGAAGCGGCCGCacgcgtCCGCGGGTAGAT----------------------------------TCCACACggatccGTGAGCAAGGGCGAGGAGCTGTTCACCGGGGTGG	34	0	34	0.120265	FALSE	FALSE	BC2
CAGGTGTCGTGAAGCGGCCGCacgcgtCCGCGGGTAGATCCACGGCTGTAGCC--------------------TCCACACggatccGTGAGCAAGGGCGAGGAGCTGTTCACCGGGGTGG	20	0	20	0.120265	FALSE	FALSE	BC2
CAGGTGTCGTGAAGCGGCCGCG--------------GATCC------------------------------------------GTGAGCAAGGGCGAGGAGCTGTTCACCGGGGTGGTGC	56	0	56	0.120265	FALSE	FALSE	BC2
CAGGTGTCGTGAAGCGGCCG----------------------------------------------------TTCCACACggatccGTGAGCAAGGGCGAGGAGCTGTTCACCGGGGTGG	52	0	52	0.120265	FALSE	FALSE	BC2
CAGGTGTCGTGA-------------------------------------------------------------TCCACACggatccGTGAGCAAGGGCGAGGAGCTGTTCACCGGGGTGG	61	0	61	0.120265	FALSE	FALSE	BC2
CAGGTGTCGTGAAGCGGCCGCacgcgtCCGCGGGTAGATCC-----------------------------------------------CAAGGGCGAGGAGCTGTTCACCGGGGTGGTGC	47	0	47	0.120265	FALSE	FALSE	BC2
CAGGTGTCGTGAAGCGGC----------------------------------------GAGACAGGTCAGCGTTCCACACggatccGTGAGCAAGGGCGAGGAGCTGTTCACCGGGGTGG	40	0	40	0.120265	FALSE	FALSE	BC2
CAGGTGTCGTGAAGCGGCCGCacgcgtCCGCGGGTAGATCCACGGC--------------GACAGGTCAGCGTTCCACACggatccGTGAGCAAGGGCGAGGAGCTGTTCACCGGGGTGG	14	0	14	0.120265	FALSE	FALSE	BC2
CAGGTGTCGTGACG----------------------GATCC------------------------------------------GTGAGCAAGGGCGAGGAGCTGTTCACCGGGGTGGTGC	64	0	64	0.120265	FALSE	FALSE	BC2
CAGGTGTCGTGAAGCGGCCGCacgcgtCCGCGGGTAGATCCACGGC----------------CAGGTCAGCGTTCCACACggatccGTGAGCAAGGGCGAGGAGCTGTTCACCGGGGTGG	16	0	16	0.120265	FALSE	FALSE	BC2
GTGAAGCGGCCGCacgcgtCCGCGGGTAGGTCAGTAGATCCACGGCTGTAGCCAC------ACGGATC--------------CGTGAGCAAGGGCGAGGAGCTGTTCACCGGGGTGGTGC	20	0	20	0.120265	FALSE	FALSE	BC2
CAGGTGTCGTGAAGCGGCCGCacgcgtCCGCGGGTAGATCCACGGCTG----------------------------------------CAAGGGCGAGGAGCCGTTCACCGGGGTGGTGC	40	0	40	0.0601323	FALSE	FALSE	BC2
CAGGTGTCGTGAAGCGGCCGCacgcgtCCGCGGGTAGATCCACGGCTGTAGCCACCATGAGACA---CACggatcc-------GTGAGCAAGGGCGAGGAGCTGTTCACCGGGGTGGTGC	10	0	10	0.0601323	FALSE	FALSE	BC2
CAGGTGTCGTGAAGCGGCCGCacgcgtCCGCGGGTAGATCCACGGCTGTAGCCACCATGAGACAGGTCA--------CACggatccGTGAGCAAGGGCGAGGAGCTGTTCACCGGGGTGG	8	0	8	0.0601323	FALSE	FALSE	BC2
CAGGTGTCGTGAAGCGGCCGCacgcgtCCGCGGGTAGATCCACGGCT--------------ACAGGTCAGCGTTCCACACggatccGTGAGCAAGGGCGAGGAGCTGTTCACCGGGGTGG	14	0	14	0.0601323	FALSE	FALSE	BC2
CAGGTGTCGTGAAGCGGCCGCacgcgtCCGCGGGTAGATCCACGGCT--------------------------TCCACACggatccGTGAGCAAGGGCGAGGAGCTGTTCACCGGGGTGG	26	0	26	0.0601323	FALSE	FALSE	BC2
CAGGTGTCGTGAAGCGGCCGCacgcgtCCGCGGGTAGATCCACGGCTGAAGCCTCGATC-----------------------CGTGAGCAAGGGCGAGGAGCTGTTCACCGGGGTGGTGC	23	0	23	0.0601323	FALSE	FALSE	BC2
CAGGTGTCGTGAAGCGGCCGCacgcgtCCGCGGGTAGATCCACGGCTGA-------------------------CCACACggatccGTGAGCAAGGGCGAGGAGCTGTTCACCGGGGTGG	25	0	25	0.0601323	FALSE	FALSE	BC2
CAGGTGTCGTGAAGCGGCCGCacgcgtCCGCGGGTAGATCCACGGCTGTAGCCACCATGAGACAGGCCAGCGTT-----------GAGCAAGGGCGAGGAGCTGTTCACCGGGGTGGTGC	11	0	11	0.0601323	FALSE	FALSE	BC2
CAGGTGTCGTGAAGCGGCCGCacgcgtCCGCGGGTAGATCCACGGCTGTAGCCACCATGAGAC--------GTTCCACACggatccGTGAGCAAGGGCGAGGAGCTGTTCACCGGGGTGG	8	0	8	0.0601323	FALSE	FALSE	BC2
CAGGTGTCGTGAAGCGGCCGCacgcgtCCGCGGGTAGATCCACGGCTGTAGCCACCATGAGACAGGTC--------------CGTGAGCAAGGGCGAGGAGCTGTTCACCGGGGTGGTGC	14	0	14	0.0601323	FALSE	FALSE	BC2
CAGGTGTCGTGAAGCGGCCGCacgcgtCCGCGGGTAGATCCACGGCT-------CCACGG---------------CTGTAGCCGTGAGCAAGGGCGAGGAGCTGTTCACCGGGGTGGTGC	22	0	22	0.0601323	FALSE	FALSE	BC2
CAGGTGTCGTGAAGCGGCCGCacgcgtCCGCGGGTAGATCCACGGCTGTAGCCACCATGAGACAGGTAC-------------CGTGAGCAAGGGCGAGGAGCTGTTCACCGGGGTGGTGC	13	0	13	0.0601323	FALSE	FALSE	BC2
CAGGTGTCGTGAAGCGGCCGCacgcgtCCGCGGGTAGATCCACGGCTGTAGCCACCATGAGACAGGT-----TTCCACACggatccGTGAGCAAGGGCGAGGAGCTGTTCACCGGGGTGG	5	0	5	0.0601323	FALSE	FALSE	BC2
CAGGTGTCGTGAAGCGGCCGCacgcgtCCGCGGGTAGATCCACGGCTATAGCCG---TGAGCAAGGA------TCC-------GTGAGCAAGGGCGAGGAGCTGTTCACCGGGGTGGTGC	16	0	16	0.0601323	FALSE	FALSE	BC2
CAGGTGTCGTGAAGCGGCCGCacgcgtCCGCGGGTAGATCCACGGCT-------------------TCAGCGTTCCACACggatccGTGAGCAAGGGCGAGGAGCTGTTCACCGGGGTGG	19	0	19	0.0601323	FALSE	FALSE	BC2
CAGGTGTCGTGAAGCGGCCGCacgcgtCCGCGGGTAGATCCACGGCTGTAGCCACCATGAGACAGATC--------------CGTGAGCAAGGGCGAGGAGCTGTTCACCGGGGTGGTGC	14	0	14	0.0601323	FALSE	FALSE	BC2
CAGGTGTCGTGAAGCGGCCGCacgcgtCCGCGGGTAGATCCACGGCTC-------------------CAGCGTTCCACACggatccGTGAGCAAGGGCGAGGAGCTGTTCACCGGGGTGG	19	0	19	0.0601323	FALSE	FALSE	BC2
CAGGTGTCGTGAAGCGGCCGCacgcgtCCGCGGGTAGATCCACGGCTG----------------------------ACACggatccGTGAGCAAGGGCGAGGAGCTGTTCACCGGGGTGG	28	0	28	0.0601323	FALSE	FALSE	BC2
CAGGTGTCGTGAAGCGGCCGCacgcgtCCGCGGGTAGATCCACGGCTG-----------------------------------GTGAGCAAGGGCGAGGAGCTGTTCACCGGGGTGGTGC	35	0	35	0.0601323	FALSE	FALSE	BC2
CAGGTGTCGTGAAGCGGCCGCacgcgtCCGCGGGTAGATCCACGGCTGTAGCCACCATGA-------------------------GAGCAAGGGCGAGGAGCTGTTCACCGGGGTGGTGC	25	0	25	0.0601323	FALSE	FALSE	BC2
CAGGTGTCGTGAAGCGGCCGCacgcgtCCGCGGGTAGATCCACGGCTGTAGCCACCATGAGA--------------ACACggatccGTGAGCAAGGGCGAGGAGCTGTTCACCGGGGTGG	14	0	14	0.0601323	FALSE	FALSE	BC2
CAGGTGTCGTGAAGCGGCCGCacgcgtCCGCGGGTAGATCCACGGCTGTAG-------------GGTCAGCGTTCCACACggatccGTGAGCAAGGGCGAGGAGCTGTTCACCGGGGTGG	13	0	13	0.0601323	FALSE	FALSE	BC2
CAGGTGTCGTGAAGCGGCCGCacgcgtCCGCGGGTAGATCCACGGCTGTAG--------ATCCGGATC--------------CGTGAGCAAGGGCGAGGAGCTGTTCACCGGGGTGGTGC	22	0	22	0.0601323	FALSE	FALSE	BC2
CAGGTGTCGTGAAGCGGCCGCacgcgtCCGCGGGTAGATCCACGGCTGTAGCCAC----------------GTTCCACACggatccGTGAGCAAGGGCGAGGAGCTGTTCACCGGGGTGG	16	0	16	0.0601323	FALSE	FALSE	BC2
CAGGTGTCGTGAAGCGGCCGCacgcgtCCGCGGGTAGATCCACGGCTGTAGCCAC----------------GTTCCACACggatccATGAGCAAGGGCGAGGAGCTGTTCACCGGGGTGG	16	0	16	0.0601323	FALSE	FALSE	BC2
CAGGTGTCGTGAAGCGGCCGCacgcgtCCGCGGGTAGATCCACGGCTGTAGC----------------------------------AGCAAGGGCGAGGAGCTGTTCACCGGGGTGGTGC	34	0	34	0.0601323	FALSE	FALSE	BC2
CAGGTGTCGTGAAGCGGCCGCacgcgtCCGCGGGTAGATCCACGGCTGTAGCCA---TGAGACAGGTCAGCGTTC-ACACggatccGTGAGCAAGGGCGAGGAGCTGTTCACCGGGGTGG	4	0	4	0.0601323	FALSE	FALSE	BC2
CAGGTGTCGTGAAGCGGCCGCacgcgtCCGCGGGTAGATCCACGGCTGTAGC-------------------GTTCCACACGGATCAGTGAGCGAGGGCGAGGAGCTGTTCACCGGGGTGG	19	0	19	0.0601323	FALSE	FALSE	BC2
CAGGTGTCGTGAAGCGGCCGCacgcgtCCGCGGGTAGATCCACGGCTGTAGC-------------------GTTCCACACggatccGTGAGCAAGGGCGAGGAGCTGTTCACCGGGGCGG	19	0	19	0.0601323	FALSE	FALSE	BC2
CAGGTGTCGTGAAGCGGCCGCacgcgtCCGCGGGTAGATCCACGGCTGTAGCCA---TGAGACAGGTCAGCGT-CCACACggatccGTGAGCAAGGGCGAGGAGCTGTTCACCGGGGTGG	4	0	4	0.0601323	FALSE	FALSE	BC2
CAGGTGTCGTGAAGCGGCCGCacgcgtCCGCGGGTAGATCCACGGCTGTAGCCA-------------------TCCACACggatccGTGAGCAAGGGCGAGGAGCTGTTCACCGGGGTGG	19	0	19	0.0601323	FALSE	FALSE	BC2
CAGGTGTCGTGAAGCGGCCGCacgcgtCCGCGGGTAGATCCACGGCTGTAGC----------------AGCGTTCCACACggatccGTGAGCAAGGGCGAGGAGCTGTTCACCGGGGTGG	16	0	16	0.0601323	FALSE	FALSE	BC2
CAGGTGTCGTGAAGCGGCCGCacgcgtCCGCGGGTAGATCCACGGCTGTAGC-----------AGGTCAGCGTTCCACACggatccGTGAGCAAGGGCGAGGAGCTGTTCACCGGGGTGG	11	0	11	0.0601323	FALSE	FALSE	BC2
CAGGTGTCGTGAAGCGGCCGCacgcgtCCGCGGGTAGATCCACGGCTGTAGCCACCATGAGACAGGTCAG--------------TGAGCAAGGGCGAGGAGCTGTTCACCGGGGTGGTGC	14	0	14	0.0601323	FALSE	FALSE	BC2
CAGGTGTCGTGAAGCGGCCGCacgcgtCCGCGGGTAGATCCACGGCTGTAGCC-------------TCAGCGTTCCACACggatccGTGAGCAAGGGCGAGGAGCTGTTCACCGGGGTGG	13	0	13	0.0601323	FALSE	FALSE	BC2
CAGGTGTCGTGAAGCGGCCGCacgcgtCCGCGGGTAGATCCACGGCTGTAGCC--------------------------------GAGCAAGGGCGAGGAGCTGTTCACCGGGGTGGTGC	32	0	32	0.0601323	FALSE	FALSE	BC2
CAGGTGTCGTGAAGCGGCCGCacgcgtCCGCGGGTAGATCCACGGCTGTAGCC----------------------CACACggatccGTGAGCAAGGGCGAGGAGCTGTTCACCGGGGTGG	22	0	22	0.0601323	FALSE	FALSE	BC2
CAGGTGTCGTGAAGCGGCCGCacgcgtCCGCGGGTAGATCCACGGCTGTAGCC-------------------TTCCACACggatccGTGAGCAAGGGCGAGGAGCTGTTCACCGGGGTGG	19	0	19	0.0601323	FALSE	FALSE	BC2
CAGGTGTCGTGAAGCGGCCGCacgcgtCCGCGGGTAGATCCACGGCTGTAGCC------------------GATCC-------GTGAGCAAGGGCGAGGAGCTGTTCACCGGGGTGGTGC	25	0	25	0.0601323	FALSE	FALSE	BC2
CAGGTGTCGTGAAGCGGCCGCacgcgtCCGCGGGTAGATCCACGGCTGTAGCCACCA----------CACggatcc-------GTGAGCAGGGGCGAGGAGCTGTTCACCGGGGTGGTGC	17	0	17	0.0601323	FALSE	FALSE	BC2
CAGGTGTCGTGAAGCGGCCGCacgcgtCCGCGGGTAGATCCACGGCTGTAGCCACCACG------------GATCC-------GTGAGCAAGGGCGAGGAGCTGTTCACCGGGGTGGTGC	19	0	19	0.0601323	FALSE	FALSE	BC2
CAGGTGTCGTGAAGCGGCCGCacgcgtCCGCGGGTAGATCCACGGCTGTAGCCACCAT----------------CCACACggatccGTGAGCAAGGGCGAGGAGCTGTTCACCGGGGTGG	16	0	16	0.0601323	FALSE	FALSE	BC2
CAGGTGTCGTGAAGCGGCCGCacgcgtCCGCGGGTAGATCCACGGCTGTAGCCACCATGAG----------GTTCCACACggatccGTGAGCAAGGGCGAGGAGCTGTTCACCGGGGTGG	10	0	10	0.0601323	FALSE	FALSE	BC2
CAGGTGTCGTGAAGCGGCCGCacgcgtCCGCGGGTAGATCCACGGCTGT-------------CAGGTCAGCGTTCCACACggatccGTGAGCAAGGGCGAGGAGCTGTTCACCGGGGTGG	13	0	13	0.0601323	FALSE	FALSE	BC2
CAGGTGTCGTGAAGCGGCCGCacgcgtCCGCGGGTAGATCCACGGCTGTAGCCACCATGA--CGGATC--------------CGTGAGCAAGGGCGAGGAGCTGTTCACCGGGGTGGTGC	16	0	16	0.0601323	FALSE	FALSE	BC2
CAGGTGTCGTGAAGCGGCCGCacgcgtCCGCGGGTAGATCCACGGCTGTAGCCACCATGA--CAGGTCAGCGTTCCACACggatccGTGAGCAAGGGCGAGGAGCTGTTCACCGGGGTGG	2	0	2	0.0601323	FALSE	FALSE	BC2
CAGGTGTCGTGAAGCGGCCGCacgcgtCCGCGGGTAGATCCACGGCTGTA----------------------------------------AGGGCGAGGAGCTGTTCACCGGGGTGGTGC	40	0	40	0.0601323	FALSE	FALSE	BC2
CAGGTGTCGTGAAGCGGCCGCacgcgtCCGCGGGTAGATCCACGGCTGTA-----------------------TCCACACggatccGTGAGCAAGGGCGAGGAGCTGTTCACCGGGGTGG	23	0	23	0.0601323	FALSE	FALSE	BC2
CAGGTGTCGTGAAGCGGCCGCacgcgtCCGCGGGTAGATCCACGGCTGTAGCCACCATGA-----GTCAGCGTTCCACACggatccGTGAGCAAGGGCGAGGAGCTGTTCACCGGGGTGG	5	0	5	0.0601323	FALSE	FALSE	BC2
CAGGTGTCGTGAAGCGGCCGCacgcgtCCGCGGGTAGATCCACGGCTGTAGCCACCATGA--------------CCACACggatccGTGAGCAAGGGCGAGGAGCTGTTCACCGGGGTGG	14	0	14	0.0601323	FALSE	FALSE	BC2
CAGGTGTCGTGAAGCGGCCGCacgcgtCCGCGGGTAGATCCACGGCTGTAGCCACCATG-------------TTCCACACggatccGTGAGCAAGGGCGAGGAGCTGTTCACCGGGGTGG	13	0	13	0.0601323	FALSE	FALSE	BC2
CAGGTGTCGTGAAGCGGCCGCacgcgtCCGCGGGTAGATCCACGGCTGTA-----------------CAGCGTTCCACACggatccGTGAGCAAGGGCGAGGAGCTGTTCACCGGGGTGG	17	0	17	0.0601323	FALSE	FALSE	BC2
CAGGTGTCGTGAAGCGGCCGCacgcgtCCGCGGGTAGATCCACGGCTGTA------------CAG-------TTCCACACggatccGTGAGCAAGGGCGAGGAGCTGTTCACCGGGGTGG	19	0	19	0.0601323	FALSE	FALSE	BC2
CAGGTGTCGTGAAGCGGCCGCacgcgtCCGCGGGTAGATCCACGGCTGTAGCCACCATG----------------CACACggatccGTGAGCAAGGGCGAGGAGCTGTTCACCGGGGTGG	16	0	16	0.0601323	FALSE	FALSE	BC2
CAGGTGTCGTGAAGCGGCCGCacgcgtCCGCGGGTAGATCCACGGCTGTA---ACCATGAGACAGGTCAGCGTT-----------GAGCAAGGGCGAGGAGCTGTTCACCGGGGTGGTGC	14	0	14	0.0601323	FALSE	FALSE	BC2
CAGGTGTCGTGAAGCGGCCGCacgcgtCCGCGGGTAGATCCACGGCTGTAAC-----------------GGATTC--------GTGAGCAAGGGCGAGGAGCTGTTCACCGGGGTGGTGC	25	0	25	0.0601323	FALSE	FALSE	BC2
CAGGTGTCGTGAAGCGGCCGCacgcgtCCGCGGGTAGATCCACGGCTGTAG----------------------TCCACACggatccGTGAGCAAGGGCGAGGAGCTGTTCACCGGGGTGG	22	0	22	0.0601323	FALSE	FALSE	BC2
CAGGTGTCGTGAAGCGGCCGCacgcgtCCGCGGGTAGATCCACGGCTGTAGCCACCAT-----AGATC---------CACGGCCGTGAGCAAGGGCGAGGAGCCGTTCACCGGGGTGGTG	14	0	14	0.0601323	FALSE	FALSE	BC2
CAGGTGTCGTGAAGCGGCCGCacgcgtCCGCGGGTAGATCCACGGCTGTAGCCACCATGAGACAGGTCAA---TCC-------GTGAGCAAGGGCGAGGAGCTGTTCACCGGGGTGGTGC	10	0	10	0.0601323	FALSE	FALSE	BC2
CAGGTGTCGTGAAGCGGCCGCacgcgtCCGCGGGTAGATCCACGGCTGTAGCCACCATGAGACAGGTCAGC-----ACACggatccGTGAGCAAGGGCGAGGAGCTGTTCACCGGGGTGG	5	0	5	0.0601323	FALSE	FALSE	BC2
CAGGTGTCGTGAAGCGGCCGTACG--------------------------------ATGAGACAGGTCAGCGTTCCACACggatccGTGAGCAAGGGCGAGGAGCTGTTCACCGGGGTGG	32	0	32	0.0601323	FALSE	FALSE	BC2
CAGGTGTCGTGTAGCGGCCGCacgcgtCCGCGGGTAGA-----------------------ACAGGTCAGCGTTCCACACggatccGTGAGCAAGGGCGAGGAGCTGTTCACCGGGGTGG	23	0	23	0.0601323	FALSE	FALSE	BC2
CAGGTGTCGTGTAGCGGCCGCACGCT----------------------------------GACAGGTCAGCGTTCCACACggatccGTGAGCAAGGGCGAGGAGCTGTTCACCGGGGTGG	34	0	34	0.0601323	FALSE	FALSE	BC2
CAGGTGTTGTGAAGCGGCCGCacgcgtCCGCGG----ATCC------------------------------------------GTGAGCAAGGGCGAGGAGCTGTTCACCGGGGTGGTGC	46	0	46	0.0601323	FALSE	FALSE	BC2
CAGTTGTCGTGAAGCGGCCGCacgcgtCCGCGGGTAGATCCACGGCTGTAGCCACCATGAG------CGGCTGTAGCCAC--CATGAGACAGGTCAGCGTGA--------GCGGCTGTAG	16	0	16	0.0601323	FALSE	FALSE	BC2
CAGGTGTCGTGGAGCGGCCGCacgcgtCCGCGGGTAGATCCAC------------------ACAGATC--------------CGTGAGCAAGGGCGAGGAGCTGTTCACCGGGGTGGTGC	32	0	32	0.0601323	FALSE	FALSE	BC2
CAGGTGTCGTGCAG------------------------------GCTGT-GCCACCATG------------------------GTGAGCAAGGGCGATGAGCTGTTCACCGGCGTGGTGC	55	0	55	0.0601323	FALSE	FALSE	BC2
CAGGTGTCGTGCAG------------------------------GCTGT-GCCACCATG------------------------GTGAGCAAGGGCGAGAAGCTGTTCACCGGCGTGGTGC	55	0	55	0.0601323	FALSE	FALSE	BC2
CAGGTGTCGTGAAGCGGCTACCCGCGTCC-----------------------------------------CGTTCCACACggatccGTGAGCAAGGGCGAGGAGCTGTTCACCGGGGTGG	41	0	41	0.0601323	FALSE	FALSE	BC2
CAGGTGTCGTGAAGCGGCTGCT----------GGTAGTGGCACGGATC----------------------------------CGTGAGCAAGGGCGAGGAGCTGTTCACCGGGGTGGTGC	44	0	44	0.0601323	FALSE	FALSE	BC2
CAGGTGTCGTGAAGCGGTCG----------------------------------------------------TTCCACACggatccGTGAGCAAGGGCGAGGAGCTGTTCACCGGGGTGG	52	0	52	0.0601323	FALSE	FALSE	BC2
CAGGTGTCGTGAAGCGTTAGCCACCATGAG-----ACAGCCACCATGAGACAGACCATGAGACAGGTCAGCGTTCCACACggatccGTGAGCAAGGGCGAGGAGCTGTTCACCGGGGTGG	5	0	5	0.0601323	FALSE	FALSE	BC2
CAGGTGTCGTGAAGCGTTC-------------------------------------------CAGGTCAGCGTTCCACACggatccGTGAGCAAGGGCGAGGAGCTGTTCACCGGGGTGG	43	0	43	0.0601323	FALSE	FALSE	BC2
CAGGTGTCGTGAAGGGGCCGCACGC----------------------------ACCATGAGACAGGTCAGCGTTCGTTCCACACggatccGTGAGCAAGGGCGAGGAGCTGTTCACCGGG	28	0	28	0.0601323	FALSE	FALSE	BC2
CAGGTGTCGTGATCTAGCCGC-------------------------TGTAGCCACCATGAGACAGGTCAGCGTTCCACACggatccGTGAGCAAGGGCGAGGAGCTGTTCACCGGGGTGG	25	0	25	0.0601323	FALSE	FALSE	BC2
CAGGTGTCGTGAGG----------------------------------TAGCCACCATGAGACAGGTCAGCGTTCCACACggatccGTGAGCAAGGGCGAGGAGCTGTTCACCGGGGTGG	34	0	34	0.0601323	FALSE	FALSE	BC2
CAGGTGTCGTGAGGCGGCCGCacgcgtCCGCGG----------------------------ACAGGTCAGCGTTCCACACggatccGTGAGCAAGGGCGAGGAGCTGTTCACCGGGGTGG	28	0	28	0.0601323	FALSE	FALSE	BC2
GGTGTCGTG---------------------GCTACAGCCACCATGCT----CCACCATGAGACAGGTCAGCGTTCCACACggatccGTGAGCAAGGGCGAGGAGCTGTTCACCGGGGTGG	25	0	25	0.0601323	FALSE	FALSE	BC2
GGTGTCGTGAAGCGGCCGCAC----CCACGGCTGTAGCCACCATGAGACAGCCACCATGAGACAGGTCAGCGTTCCACACggatccGTGAGCAAGGGCGAGGAGCTGTTCACCGGGGTGG	4	0	4	0.0601323	FALSE	FALSE	BC2
GTGAAGCGGCCGCATGAGACAGGAGACAGGTCAGTAGATCCACGGCTGTAGCCACCATGAGACAGGAGACAGGTCAGCGTTCCACACggatccGTGAGCAAGGGCGAGGAGCTGTTCACC	0	7	7	0.0601323	FALSE	FALSE	BC2
GTCGTGAAGCGGCCGCacgcgtCCGCGGGTAGAGTAGATCCACGGCTGTAGCCACCACG------------GATCC-------GTGAGCAAGGGCGAGGAGCTGTTCACCGGGGTGGTGC	19	0	19	0.0601323	FALSE	FALSE	BC2
GTGTCGTGAAGCGGCCGCacgcgtCCGCGGGGCTGTAGCCAC--CTGTCTGCCACCATGAGACAGGTCAGCGTTCCACACGGGTCCGTGAGCAAGGGCGAGGAGCTGTTCACCGGGGTGG	2	0	2	0.0601323	FALSE	FALSE	BC2
GGTGTCGTGAAGCGGCCGCAGACAGGTCAGCGT-----TCCAC--------------------AGGTCAGCGTTCCACACggatccGTGAGCAAGGGCGAGGAGCTGTTCACCGGGGTGG	25	0	25	0.0601323	FALSE	FALSE	BC2
TAGGTGTCGTGAAGCGGCCGCacgcgtCCGCGG----ATCC------------------------------------------GTGAGCAAGGGCGAGGAGCTGTTCACCGGGGTGGTGC	46	0	46	0.0601323	FALSE	FALSE	BC2
TAGGTGTCGTGAAGCGGCCGCacgcgtCCGCGGGTAGATCCACGGCTGTAGCCACCATGAGACTGA--------CCACACggatccGTGAGCAAGGGCGAGGAGCTGTTCACCGGGGTGG	8	0	8	0.0601323	FALSE	FALSE	BC2
GGTGTCGTGAAGCGGCCGCACAC-----CATGAAG--CCACCACCATGAAGCCACCATGAGACAGGTCAGCGTTCCACACggatccGTGAGCAAGGGCGAGGAGCTGTTCACCGGGGTGG	7	0	7	0.0601323	FALSE	FALSE	BC2
GGTGTCGTGAAGCGGCCGCACCA--------------CCATG-----AGACAGGCCATGAGACAGGTCAGCGTTCCACACggatccGTGAGCAAGGGCGAAGAGCTGTTCACCGGGGTGG	19	0	19	0.0601323	FALSE	FALSE	BC2
GGTGTCGTGAAGCGGCCGCacgcgtCCGCCA--AGATCGGGTAAGCTTCTGCCACCATG---CTTGTGCGCATAGTCCACGGCggatccGTGAGCAAGGGCGAGGAGCTGTTCACCGGGG	5	0	5	0.0601323	FALSE	FALSE	BC2
GGTGTCGTGAAGCGGCCGCacgcgtCCGCCA--AGATCGGGTAAGCTTCTGCCACCATGCTTGCGCGCAAAGTCCACGGCggatccGTGAGCAAGGGCGAGGAGCTGTTCACCGGGGTGG	2	0	2	0.0601323	FALSE	FALSE	BC2
GGTGTCGTGAAGCGGCCGCacgcgtCCGCCA--AGATCGGGTAAGCTTCTGCCACCATGCTTGTGCGCAAAGTCCACGGCggatccGTGAGCTAGGGCGAGGAGCTGTTCACCGGGGTGG	2	0	2	0.0601323	FALSE	FALSE	BC2
GGTGTCGTGAAGCGGCCGCacgcgtCCGCGGGTAGATCCACGGCGCTGTAGCCACG---------------GATCC-------GTGAGCAAGGGCGAGGAGCTGTTCACCGGGGTGGTGC	22	0	22	0.0601323	FALSE	FALSE	BC2
GGTGTCGTGAAGCGGCCGCacgcgtCCGCGGGTAGATCCACGGCTGTAGCCACACCATGACGCGGATC--------------CGTGAGCAAGGGCGAGGAGCTGTTCACCGGGGTGGTGC	14	0	14	0.0601323	FALSE	FALSE	BC2
GGTGTCGTGAAGCGGCCGCacgcgtCCGCGGGTAGATCCACGGCTGTATAGCCACCATG-----------------------CGTGAGCAAGGGCGAGGAGCTGTTCACCGGGGTGGTGC	23	0	23	0.0601323	FALSE	FALSE	BC2
GGTGTCGTGAAGCGGCCGCacgcgtCCGCTCGACTATTTCCACT-CTGT-GCCACCATGGTCGACTG-TCTCGAAGCATTCCAGCGCGGTAGCggatccGTGAGTAAGGGCGAGGAGCTG	3	2	1	0.0601323	FALSE	FALSE	BC2
CAGGTGTCGTGAAGCGGCTAC----------------------------------------------CAGCTTTCCACACggatccGTGAGCAAGGGCGAGGAGCTGTTCACCGGGGTGG	46	0	46	0.0601323	FALSE	FALSE	BC2
CAGGTGTCGTGAAGCGGCCGCacgcgtCCGCGGGTAGATCCACGGCTGTAGCCACCATGAGACAGGTCAGC----CAC----CATGAGACAGG------------TCAGCG------TTC	26	0	26	0.0601323	FALSE	FALSE	BC2
CAGGTGTCGTGAAGCGGCCGTA----------------------------------------------------------------AGCAAGGGCGAGGAGCTGTTCACCGGGGTGGTGC	64	0	64	0.0601323	FALSE	FALSE	BC2
CAGGTGTCGTGAAGCGGCCGCacgcgtCCGCGGGTAGATCCACGGCTGTAGCCACCATGAGACAGGTCAGTAGATCCAC--GGCTGTAGCCA---CCATGAGACAGGTCAGCG------T	11	0	11	0.0601323	FALSE	FALSE	BC2
CAGGTGTCGTGAAGCGGCCGCacgcgtCCGCGGGTAGATCCACGGCTGTAGCCACCATGAGAGTAGATC---------CACGGCG--AGCAAGGGCGAGGAGCTGTTCACCGGGGTGGTG	11	0	11	0.0601323	FALSE	FALSE	BC2
CAGGTGTCGTGAAGCGGCCGCacgcgtCCGCGGGTAGATCCACGGCTGTAGCCACCATGGCTGTAGCCACCATGAGACAGG--------AAGGGCGAGGAGCTGTTCACCGGGGTGGTGC	8	0	8	0.0601323	FALSE	FALSE	BC2
CAGGTGTCGTGAAGCGGCCGCacgcgtCCGCGGGTAGATCCACGGCTGTAGCCACCC-------------------------CGTGAGCAAGGGCGAGGAGCTGTTCACCGGGGTGGTGC	25	0	25	0.0601323	FALSE	FALSE	BC2
CAGGTGTCGTGAAGCGGCCGCacgcgtCCGCGGGTAGATCCACGGCTGTAGCCACCCGGA-------------TCC-------GTGAGCAAGGGCGAGGAGCTGTTCACCGGGGTGGTGC	20	0	20	0.0601323	FALSE	FALSE	BC2
CAGGTGTCGTGAAGCGGCCGCacgcgtCCGCGGGTAGATCCACGGCTGTAGCCACCCTG--------------TCCACACggatccGTGAGCAAGGGCGAGGAGCTGTTCACCGGGGTGG	14	0	14	0.0601323	FALSE	FALSE	BC2
CAGGTGTCGTGAAGCGGCCGCacgcgtCCGCGGGTAGATCCACGGCTGTAGCCACCCTGA--------------CCACACggatccGTGAGCAAGGGCGAGGAGCTGTTCACCGGGGTGG	14	0	14	0.0601323	FALSE	FALSE	BC2
CAGGTGTCGTGAAGCGGCCGCacgcgtCCGCGGGTAGATCCACGGCTGTAGCCAGTA-GATCCACGGCTGTAG-CCACACggatccGTGAGCAAGGGCGAGGAGCTGTTCACCGGGGTGG	2	0	2	0.0601323	FALSE	FALSE	BC2
CAGGTGTCGTGAAGCGGCCGCacgcgtCCGCGGGTAGATCCACGGCTGTAGCCCC----------------------------GTGAGCAAGGGCGAGGAGCTGTTCACCGGGGTGGTGC	28	0	28	0.0601323	FALSE	FALSE	BC2
CAGGTGTCGTGAAGCGGCCGCacgcgtCCGCGGGTAGATCCACGGCTGTAGCGACC--------------------------CGTGAGCAAGGGCGAGGAGCTGTTCACCGGGGTGGTGC	26	0	26	0.0601323	FALSE	FALSE	BC2
CAGGTGTCGTGAAGCGGCCGCacgcgtCCGCGGGTAGATCCACGGCTGTAGCTGC-------------AGCGTTCCACACggatccGTGAGCAAGGGCGAGGAGCTGTTCACCGGGGTGG	13	0	13	0.0601323	FALSE	FALSE	BC2
CAGGTGTCGTGAAGCGGCCGCacgcgtCCGCGGGTAGATCCACGGCTGTAGG--------------------------------------------------------------------	68	0	68	0.0601323	FALSE	FALSE	BC2
CAGGTGTCGTGAAGCGGCCGCacgcgtCCGCGGGTAGATCCACGGCTGTC--------------------------------CGTGAGCAAGGGCGAGGAGCTGTTCACCGGGGTGGTGC	32	0	32	0.0601323	FALSE	FALSE	BC2
CAGGTGTCGTGAAGCGGCCGCacgcgtCCGCGGGTAGATCCACGGTAGAT----CCATGAGACAGGTCAGCGTTCCGTTCCACACggatccGTGAGCAAGGGCGAGGAGCTGTTCACCGG	4	0	4	0.0601323	FALSE	FALSE	BC2
CAGGTGTCGTGAAGCGGCCGCacgcgtCCGCGGGTAGATCCACGGCTGTAGCCACCATGAGACAGGTCAGCGTTCCGATC--CGTGAGCAAGGGCGAGGAGCTGTTCGCCGGGGTGGTGC	2	0	2	0.0601323	FALSE	FALSE	BC2
CAGGTGTCGTGAAGCGGCCGCacgcgtCCGCGGGTAGATCCACGGCTGTAGCCACCATGAGACAGGTCAGC----CACACggatccGTGAGCAAGGGCGAGGAGCTGTTCACCCGGGTGG	4	0	4	0.0601323	FALSE	FALSE	BC2
CAGGTGTCGTGAAGCGGCCGCacgcgtCCGCGGGTAGATCCACGGCTGTAGCCACCATGAGACAGGTCAGCG----ACACggatccGTGAGCAAGGGCGAGGAGCTGTTCACCGGGGTGG	4	0	4	0.0601323	FALSE	FALSE	BC2
CAGGTGTCGTGAAGCGGCCGCacgcgtCCGCGGGTAGATCCACGGCTGTAGCCACCATGAGACAGGTCAGCGT-CCACACggatccGTGAGCAAGGGCGAGGAGCTGTTCACCGGGGTGG	1	0	1	0.0601323	FALSE	FALSE	BC2
CAGGTGTCGTGAAGCGGCCGCacgcgtCCGCGGGTAGATCCACGGCTGTAGCCACCATGAGACAGGTCAGCGTTCCGATC--CGTGAGCAAGGGCGAGGAGCTGTTCACCGGGGTGGTGC	2	0	2	0.0601323	FALSE	FALSE	BC2
CAGGTGTCGTGAAGCGGCCGCacgcgtCCGCGGGTAGATCCACGGCTGTAGCCACCATGAGACAGGTCAGCGTTCCA-------------------------------------------	43	0	43	0.0601323	FALSE	FALSE	BC2
CAGGTGTCGTGAAGCGGCCGCacgcgtCCGCGGGTAGATCCACGGCTGTAGCCACCATGAGACAGGTCAGCGTTCCACAGCACCATGAGACAGGTC----AGCGTTCCACAGGTCAGCGT	4	0	4	0.0601323	FALSE	FALSE	BC2
CAGGTGTCGTGAAGCGGCCGCacgcgtCCGCGGGTAGATCCACGGTTGTAGCC-------------------TTCCACACggatccGTGAGCAAGGGCGAGGAGCTGTTCACCGGGGTGG	19	0	19	0.0601323	FALSE	FALSE	BC2
CAGGTGTCGTGAAGCGGCCGCacgcgtCCGCGGGTAGATCCACGT-----------------------------------------AGCAAGGGCGAGGAGCTGTTCACCGGGGTGGTGC	41	0	41	0.0601323	FALSE	FALSE	BC2
CAGGTGTCGTGAAGCGGCCGCacgcgtCCGCGGGTAGATCCAGACAGGT--CAGCGTTCCGACAGGTCAGCGTTCCACACggatccGTGAGCAAGGGCGAGGAGCTGTTCACCGGGGTGG	2	0	2	0.0601323	FALSE	FALSE	BC2
CAGGTGTCGTGAAGCGGCCGCacgcgtCTGCGG----ATCC------------------------------------------GTGAGCAAGGGCGAGGAGCTGTTCACCGGGGTGGTGC	46	0	46	0.0601323	FALSE	FALSE	BC2
CAGGTGTCGTGAAGCGGCCGCacgcgtTC--------------------------CATGAGACAGGTCAGCGTTCCACACggatccGTGAGCAAGGGCGAGGAGCTGTTCACCGGGGTGG	26	0	26	0.0601323	FALSE	FALSE	BC2
CAGGTGTCGTGAAGCGGCCGCacgcgtTCTAGGAATAATGCTAGATTATTCCTA----GATAATGCTAGGAATAATGCTCGCggatccGTGAGCAAGGGCGAGGAGCTGTTCACCGGGGT	4	0	4	0.0601323	FALSE	FALSE	BC2
CAGGTGTCGTGAAGCGGCCGCACGCTG--------------------------ACCATGAGACAGGTCAGCGTTCCACACggatccGTGAGCAAGGGCGAGGAGCTGTTCACCGGGGTGG	26	0	26	0.0601323	FALSE	FALSE	BC2
CAGGTGTCGTGAAGCGGCCGCACGCTGAGACAGGT-----CAGCGTT---------------CCGGTCAGCGTTCCACACggatccGTGAGCAAGGGCGAGGAGCTGTTCACCGGGGTGG	20	0	20	0.0601323	FALSE	FALSE	BC2
CAGGTGTCGTGAAGCGGCCGCACGCTTCA----------------------CCACCATGAGACAGGTCAGCGTTCCACACggatccGTGAGCAAGGGCGAGGAGCTGTTCACCGGGGTGG	22	0	22	0.0601323	FALSE	FALSE	BC2
CAGGTGTCGTGAAGCGGCCGCAT-------------------------------------------------TTCCACACggatccGTGAGCAAGGGCGAGGAGCTGTTCACCGGGGTGG	49	0	49	0.0601323	FALSE	FALSE	BC2
CAGGTGTCGTGAAGCGGCCGCacgcgtCCGTGGGTAGATCCACGGG-----------------------GCGTTCCACACggatccGTGAGCAAGGGCGAGGAGCTGTTCACCGGGGTGG	23	0	23	0.0601323	FALSE	FALSE	BC2
CAGGTGTCGTGAAGCGGCCGCGC-------------------------------------------------TTCCACACggatccGTGAGCAAGGGCGAGGAGCTGTTCACCGGGGTGG	49	0	49	0.0601323	FALSE	FALSE	BC2
CAGGTGTCGTGAAGCGGCCGCGCG-----------------------------------------GTCAGCGTTCCACACggatccGTGAGCAAGGGCGAGGAGCTGTTCACCAGGGTGG	41	0	41	0.0601323	FALSE	FALSE	BC2
CAGGTGTCGTGAAGCGGCCGCT----------------------GCTGTAGCCACCATGAGACAGGTCACggatcc-------GTGAGCAAGGGCGAGGAGCTGTTCACCGGGGTGGTGC	29	0	29	0.0601323	FALSE	FALSE	BC2
CAGGTGTCGTGAAGCGGCCGCacgcgtCTCCG----------------------------------------------------TGAGCAAGGGCGAGGAGCTGTTCACCGGGGTGGTGC	52	0	52	0.0601323	FALSE	FALSE	BC2
CAGGTGTCGTGAAGCGGCCGCacgcgtCCGTG---------ACGGCT--------------ACAGGTCAGCGTTCCACACggatccGTGAGCAAGGGCGAGGAGCTGTTCACCGGGGTGG	23	0	23	0.0601323	FALSE	FALSE	BC2
CAGGTGTCGTGAAGCGGCCGCacgcgtCCGCGGGTAGATCCATGG--------------------------------------------------------------------GCGGTGC	68	0	68	0.0601323	FALSE	FALSE	BC2
CAGGTGTCGTGAAGCGGCCGCacgcgtCCGCGGGTC----------------------------------------------CGTGAGCAAGGGCGAGGAGCTGTTCACCGGGGTGGTGC	46	0	46	0.0601323	FALSE	FALSE	BC2
CAGGTGTCGTGAAGCGGCCGCacgcgtCCGCGGGTAGATCCGCGGGTAGA-----------------------TCCACACggatccGTGAGCAAGGGCGAGGAGCTGTTCACCGGGGTGG	23	0	23	0.0601323	FALSE	FALSE	BC2
CAGGTGTCGTGAAGCGGCCGCacgcgtCCGCGGGTAGATCCTC--------------------AGGTCAGCGTTCCACACggatccGTGAGCAAGGGCGAGGAGCTGTTCACCGGGGTGG	20	0	20	0.0601323	FALSE	FALSE	BC2
CAGGTGTCGTGAAGCGGCCGCacgcgtCCGCGGGTAGC-------CTGTAGCCACCATGAGACAGGTCAGCGTTCCACACggatccGTGAGCAAGGGCGAGGAGCTGTTCACCGGGGTGG	7	0	7	0.0601323	FALSE	FALSE	BC2
CAGGTGTCGTGAAGCGGCCGCacgcgtCCGCGGGTAGGTC-------------------------------------------------AAGGGCGAGGAGCTGTTCACCGGGGTGGTGC	49	0	49	0.0601323	FALSE	FALSE	BC2
CAGGTGTCGTGAAGCGGCCGCacgcgtCCGCGGGTAGTG--------GTAGCCACCATGAGACAGGTCAGCGTTCCACACggatccGTGAGCAAGGGCGAGGAGCTGTTCACCGGGGTGG	8	0	8	0.0601323	FALSE	FALSE	BC2
CAGGTGTCGTGAAGCGGCCGCacgcgtCCGCGGGTCA--CCATGAGACAGGTCAGCGTTCCACAGGTCAGCGTTCCACACggatccGTGAGCAAGGGCGAGGAGCTGTTCACCGGGGTGG	2	0	2	0.0601323	FALSE	FALSE	BC2
CAGGTGTCGTGAAGCGGCCGCacgcgtCCGG-----------------------CCATGAGATAGGTCAGCGTTCC--------TGAGCAAGGGCGAGGAGCTGTTCACCGGGGTGGTGC	31	0	31	0.0601323	FALSE	FALSE	BC2
CAGGTGTCGTGAAGCGGCCGCacgcgtCCGCGGGTGG-------GCTGTAGCCACCATGAGACAGGTCAGCGTTCCACACggatccGTGAGCAAGGGCGAGGAGCTGTTCACCGGGGTGG	7	0	7	0.0601323	FALSE	FALSE	BC2
CAGGTGTCGTGAAGCGGCCGCacgcgtCCGCGGGTGGATCTAC-------------ATG------GTCAGCGTTCCACACggatccGTGAGCAAGGGCGAGGAGCTGTTCACCGGGGTGG	19	0	19	0.0601323	FALSE	FALSE	BC2
CAGGTGTCGTGAAGCGGCCGCacgcgtCCGCGGGTGTA----------------CCATGAGACAGGTCAGCGTTCCACACggatccGTGAGCAAGGGCGAGGAGCTGTTCACCGGGGTGG	16	0	16	0.0601323	FALSE	FALSE	BC2
CAGGTGTCGTGAAGCGGCCGCacgcgtCCGCGTGCGCA---AGGGAT-------CCGTGAGCAAGGA------TCC-------GTGAGCAAGGGCGAGGAGCTGTTCACCGGGGTGGTGC	23	0	23	0.0601323	FALSE	FALSE	BC2
CAGGTGTCGTGAAGCGGCCGCacgcgtCCGCT---------ACGGATC----------------------------------CGTGAGCAAGGGCGAGGAGCTGTTCACCGGGGTGGTGC	43	0	43	0.0601323	FALSE	FALSE	BC2
CAGGTGTCGTGAAGCGGCCGCacgcgtCCGG--------------------------TGAGACAGGTCAGCGTTCCACACggatccGTGAGCAAGGGCGAGGAGCTGTTCACCGGGGTGG	26	0	26	0.0601323	FALSE	FALSE	BC2
CAGGTGTCGTGAAGCGGCCGCacgcgtCCGCGGGTAGATCCACGGCT-----------------------------ACACggatccGTGAGCAAGGGCGAGGAGCTGTTCACCGGGGTGG	29	0	29	0.0601323	FALSE	FALSE	BC2
CAGGTGTCGTGAAGCGGCCGCacgcgtCCGCGGGTAGAT----------------------------------------------GAGCAAGGGCGAGGAGCTGTTCACCGGGGTGGTGC	46	0	46	0.0601323	FALSE	FALSE	BC2
CAGGTGTCGTGAAGCGGCCGCacgcgtCCGCGGGTAGATCCACGGCGATCCACGGCTGTAGCC-------CGTTCCACACggatccGTGAGCAAGGGCGAGGAGCTGTTCACCGGGGTGG	7	0	7	0.0601323	FALSE	FALSE	BC2
CAGGTGTCGTGAAGCGGCCGCA-----------GTAGATCCACGGCTGTAGCCACCATGAGACAGGTCAGCGTTCCACACggatccGTGAGCAAGGGCGAGGAGCTGTTCACCGGGGTGG	11	0	11	0.0601323	FALSE	FALSE	BC2
CAGGTGTCGTGAAGCGGCCGCAAGCGTC-------------------------ACCATGAGACAGGTCAGCGTTCCACACggatccGTGAGCAAGGGCGAGGAGCTGTTCACCGGGGTGG	25	0	25	0.0601323	FALSE	FALSE	BC2
CAGGTGTCGTGAAGCGGCCGCAC-----------------------------------------------CGTTCCACACggatccGTGAGCAAGGGCGAGGAGCTGTTCACCGGGGTGG	47	0	47	0.0601323	FALSE	FALSE	BC2
CAGGTGTCGTGAAGCGGCCGCAC--------------------------------CACGAGACAGGTCAGCGTTCCACACggatccGTGAGCAAGGGCGAGGAGCTGTTCACCGGGGTGG	32	0	32	0.0601323	FALSE	FALSE	BC2
CAGGTGTCGTGAAGCGGCCGCAC--------------------------------CATGAGACAGGTCAGCGTTCCACGCggatccGTGAGCAAGGGCGAGGAGCTGTTCACCGGGGTGG	32	0	32	0.0601323	FALSE	FALSE	BC2
CAGGTGTCGTGAAGCGGCCGCacgcgtC-------------ACGGCTGTAGCCACCATGAGACAGGTCAGCGTTCCACACggatccGTGAGCAAGGGCGAGGAGCTGTTCACCGGGGTGG	13	0	13	0.0601323	FALSE	FALSE	BC2
CAGGTGTCGTGAAGCGGCCGCACAG-------------TCCACGGCTGTAGCG------------------GATCC-------GTGAGCAAGGGCGAGGAGCTGTTCACCGGGGTGGTGC	38	0	38	0.0601323	FALSE	FALSE	BC2
CAGGTGTCGTGAAGCGGCCGCACCA-----------------------TAGCCACCATGAGACAGGTCAGCGTTCCACACggatccGTGAGCAAGGGCGAGGAGCTGTTCACCGGGGTGG	23	0	23	0.0601323	FALSE	FALSE	BC2
CAGGTGTCGTGAAGCGGCCGCACCA-----------------------TAGCTACCATGAGACAGGTCAGCGTTCCACACggatccGTGAGCAAGGGCGAGGAGCTGTTCACCGGGGTGG	23	0	23	0.0601323	FALSE	FALSE	BC2
CAGGTGTCGTGAAGCGGCCGCA-------------------------GTAGCCACCATGAGACAGGTCAGCGTTCCACACggatccGTGAGCAAGGGCGAGGAGCTGTTCACCGGGGTGG	25	0	25	0.0601323	FALSE	FALSE	BC2
CAGGTGTCGTGAAGCGGCCGCA----------------------------------------------AGCGTTCCACACggatccGTGAGCAAGGGCGAGGAGCTGTTCACCGGGGTGG	46	0	46	0.0601323	FALSE	FALSE	BC2
CAGGTGTCGTGAAGCGGCCGC-CGCG---------------------------------AGACAGGTCAGCGTTCCACACggatccGTGAGCAAGGGCGAGGAGCTGTTCACCGGGGTGG	34	0	34	0.0601323	FALSE	FALSE	BC2
CAGGTGTCGTGAAGCGGCCGC-------------------CACGGCTGTAGCCACCATGAGACAGGTCAGCGTTCCACACggatccGTGAGCAAGGGCGAGGAGCTGTTCACCGGGGTGG	19	0	19	0.0601323	FALSE	FALSE	BC2
CAGGTGTCGTGAAGCGGCCGC-------------------------------CACCATGAGACAGGTCAGCGTTCCACACggatccGTGAGCAAGGGCGAGGAGCTGTTCACCGGGGTGG	31	0	31	0.0601323	FALSE	FALSE	BC2
CAGGTGTCGTGAAGCGGCCGC--------------------------------------------GTCAGCGTTCCACACggatccGTGAGCAAGGGCGAGGAGCTGTTCACCGGGGTGG	44	0	44	0.0601323	FALSE	FALSE	BC2
CAGGTGTCGTGAAGCGGCCGC-------------------------------------------------CGTTCCACACggatccGTGAGCAAGGGCGAGGAGCTGTTCACCGGGGTGG	49	0	49	0.0601323	FALSE	FALSE	BC2
CAGGTGTCGTGAAGCGGCCG----------------------------TAGCCACCATGAGACAGGTCAGCGTTCCACACggatccGTGAGCAAGGGCGAGGAGCTGTTCACCGGGGTGG	28	0	28	0.0601323	FALSE	FALSE	BC2
CAGGTGTCGTGAAGCGGCCG----------------------------TAGCCACCATGAGACAGGTCAGCGTTCCACACggatccGCGAGCAAGGGCGAGGAGCTGTTCACCGGGGTGG	28	0	28	0.0601323	FALSE	FALSE	BC2
CAGGTGTCGTGAAGCGGCCG--------------------------------------------GGTCAGCGTTCCACACggatccGTGAGCAAGGGCGAGGAGCTGTTCACCGGGGTGG	44	0	44	0.0601323	FALSE	FALSE	BC2
CAGGTGTCGTGAAGCGGCCAC-------------------------------CACCATGAGACAGGTCAGCGTTCCACACggatccGTGAGCAAGGGCGAGGAGCTGTTCACCGGGGTGG	31	0	31	0.0601323	FALSE	FALSE	BC2
CAGGTGTCGTGAAGCGGCCGCACG-----------------------------------------GTCAGCGTTCCACACggatccGTGAGCAAGGGCGAGGAGCTGTTCACCGGGGTGG	41	0	41	0.0601323	FALSE	FALSE	BC2
CAGGTGTCGTGAAGCGGCCGCACG----------------------------------------GGCCAGCGTTCCACACggatccGTGAGCAAGGGCGAGGAGCTGTTCACCGGGGTGG	40	0	40	0.0601323	FALSE	FALSE	BC2
CAGGTGTCGTGAAGCGGCCGCACG-----------------------GTAGCCACCATGAGACAGGTCAGCGTTCCACACggatccGTGAGCAAGGGCGAGGAGCTGTTCACCGGGGTGG	23	0	23	0.0601323	FALSE	FALSE	BC2
CAGGTGTCGTGAAGCGGCCGCacgcgtC---------------------------------acgcgtC--------------CGTGAGCAAGGGCGAGGAGCTGTTCACCGGGGTGGTGC	47	0	47	0.0601323	FALSE	FALSE	BC2
CAGGTGTCGTGAAGCGGCCGCacgcgtC--------------------------------------------TTCCACACggatccGTGAGCAAGGGCGAGGAGCTGTTCACCGGGGTGG	44	0	44	0.0601323	FALSE	FALSE	BC2
CAGGTGTCGTGAAGCGGCCGCacgcgtACACGG----ATCC------------------------------------------GTGAGCAAGGGCGAGGAGCTGTTCACCGGGGTGGTGC	46	0	46	0.0601323	FALSE	FALSE	BC2
CAGGTGTCGTGAAGCGGCCGCacgcgt--------------------GTAGCCACCATGAGACAGGTCAGCGTTCCACACggatccGTGAGCAAGGGCGAGGAGCTGTTCACCGGGGTGG	20	0	20	0.0601323	FALSE	FALSE	BC2
CAGGTGTCGTGAAGCGGCCGCacgcgt----------------------AGCCATCATGAGACAGGTCAGCGTTCCACACggatccGTGAGCAAGGGCGAGGAGCTGTTCACCGGGGTGG	22	0	22	0.0601323	FALSE	FALSE	BC2
CAGGTGTCGTGAAGCGGCCGCACGCGCTCACGG----ATCC------------------------------------------GTGAGCAAGGGCGAGGAGCTGTTCACCTGGGTGGTGC	46	0	46	0.0601323	FALSE	FALSE	BC2
CAGGTGTCGTGAAGCGGCCGCACGCGCTCACGG----ATCC------------------------------------------GTGAGCAAGGGCGAGGAGCTGTTCACCGGGGCGGTGC	46	0	46	0.0601323	FALSE	FALSE	BC2
CAGGTGTCGTGAAGCGGCCGCACGCGAC---------ATGGTCAGCGTT-------------CCGGTCAGCGTTCCACACggatccGTGAGCAAGGGCGAGGAGCTGTTCACCGGGGTGG	22	0	22	0.0601323	FALSE	FALSE	BC2
CAGGTGTCGTGAAGCGGCCGCACGCG----CGG----ATCC------------------------------------------GTGGGCAAGGGCGAGGAGCTGTTCACCGGGGTGGTGC	50	0	50	0.0601323	FALSE	FALSE	BC2
CAGGTGTCGTGAAGCGGCCGCACGCG----------GATCC------------------------------------------GTGAGCAAGGGCGAGGAGCTGTTCACCGGGGCGGTGC	52	0	52	0.0601323	FALSE	FALSE	BC2
CAGGTGTCGTGAAGCGGCCGCACGCG----------GATCC------------------------------------------GTGAGCAAGGGCGAGGAGCCGTTCACCGGGGTGGTGC	52	0	52	0.0601323	FALSE	FALSE	BC2
CAGGTGTCGTGAAGCGGCCGCACGCG-------------------CTGT------------------------------------GAGCAAGGGCGAGGAGCTGTTCACCGGGGTGGTGC	55	0	55	0.0601323	FALSE	FALSE	BC2
CAGGTGTCGTGAAGCGGCCGCACG-------------ATCC------------------------------------------GTGAGTAAGGGCGAGGAGCTGTTCACCGGGGTGGTGC	55	0	55	0.0601323	FALSE	FALSE	BC2
CAGGTGTCGTGAAGCGGCCGCACGCG-----------------------------------ACAGGTCAGCGTTCCACACggatccGTGAGCAAGGGCGAGGAGCTGTTCACCGGGGTGG	35	0	35	0.0601323	FALSE	FALSE	BC2
CAGGTGTCGTGAAGCGGCCGCACGCG--------------------------------------------------ACACggatccGTGAGCAAGGGCGAGGAGCTGTTCACCGGGGTGG	50	0	50	0.0601323	FALSE	FALSE	BC2
CAGGTGTCGTGAAGCGGCCGCACGCAGC--------GTTCC---------------------CAGGTCAGCGTTCCACACggatccGTGAGCAAGGGCGAGGAGCTGTTCACCGGGGTGG	29	0	29	0.0601323	FALSE	FALSE	BC2
CAGGTGTCGTGAAGCGGCCGCACGC---CGCACG----------------------------CAGGTCAGCGTGCCACACggatccGTGAGCAAGGGCGAGGAGCTGTTCACCGGGGTGG	31	0	31	0.0601323	FALSE	FALSE	BC2
CAGGTGTCGTGAAGCGGCCGCACGC-----------------------TAACTAC--------AGGTCAGCGTTCCACACggatccGTGAGCAAGGGCGAGGAGCTGTTCACCGGGGTGG	31	0	31	0.0601323	FALSE	FALSE	BC2
CAGGTGTCGTGAAGCGGCCGCACGC---------------------------CACCATGAGACAGGTCACggatcc-------GTGAGCAAGGGCGAGGAGCTGTTCACCGGGGTGGTGC	34	0	34	0.0601323	FALSE	FALSE	BC2
CAGGTGTCGTGAAGCGGCCGCACGC-----------------------------------------TCAGCGTTCCACACggatccGTGAGCAAGGGCGAGGAGCTGTTCACCGGGGTGG	41	0	41	0.0601323	FALSE	FALSE	BC2
CAGGTGTCGTGAAGCGGCCGCACGC-----------------------------------------------TTCCACACggatccGTGAGCAAGGGCGAGGAGCTGTTCACCGGGGTGG	47	0	47	0.0601323	FALSE	FALSE	BC2
CAGGTGTCGTGAAGCGGCCGCACGAGTCCGCGGCTAC----------------------------GTCAGCGTTCCACACggatccGTGAGCAAGGGCGAGGAGCTGTTCACCGGGGTGG	28	0	28	0.0601323	FALSE	FALSE	BC2
CAGGTGTCGTGAAGCGGCACCT--------------GATCCACGGCTGTAGCCACCATGAGACAGGTCAGCGTTCCACACggatccGTGAGCAAGGGCGAGGAGCTGTTCACCGGGGTGG	14	0	14	0.0601323	FALSE	FALSE	BC2
CAGGTGTCGTGAAGCGGC----------------------------TGTAGCCACCATGAGACAGGTCAGCGTTCCACACggatccGTGAGCAAGGGCGAGGAGCTGTTCACCGGGGTGG	28	0	28	0.0601323	FALSE	FALSE	BC2
CAGGAGTCGTGAAGCGGCCGCACGCG-----------------------------------ACAGGTCAGCGTTCCACACggatccGTGAGCAAGGGCGAGGAGCTGTTCACCGGGGTGG	35	0	35	0.0601323	FALSE	FALSE	BC2
CAGGTGTCGT-------------------------------------------ACCATGAGACAGGTCAGCGTTCCACACggatccGTGAGCAAGGGCGAGGAGCTGTTCACCGGGGTGG	43	0	43	0.0601323	FALSE	FALSE	BC2
CAGGTGTCGT--------------------------------------------------------TCAGCGTTCCACACggatccGTGAGCAAGGGCGAGGAGCTGTTCACCGGGGTGG	56	0	56	0.0601323	FALSE	FALSE	BC2
CAGGTGTCGCGAAGCGGCCGCacgcgtCCGTGG----ATCC------------------------------------------GTGAGCAAGGGCGAGGAGCTGTTCACCGGGGTGGTGC	46	0	46	0.0601323	FALSE	FALSE	BC2
CAGGTCTCGTGAAGCGGCCGCacgcgtCCG-----------------------------AGACGGGTCAGCGTTCCACACggatccGTGAGCAAGGGCGAGGAGCTGTTCACCGGGGTGG	29	0	29	0.0601323	FALSE	FALSE	BC2
CAG-TGTCGTGAAGCGGCCGCacgcgtCCGCGGGTAGA-------------------------------------------------GCAAGGGCGAGGAGCTGTTCACCGGGGTGGTGC	50	0	50	0.0601323	FALSE	FALSE	BC2
AGGTGTCGTGAAGCGGCCGCacgcgtCCGCGGGTAGATCCACGGCTGTGTAGATCCACGGCTGTAGCCACggatcc-------GTGAGCAAGGGCGAGGAGCTGTTCACCGGGGTGGTGC	7	0	7	0.0601323	FALSE	FALSE	BC2
AGGTGTCGTGAAGCG--------CGTCAGCGAGACAGGTCAGCG---------------AGACAGGTCAGCGTTCCACACggatccGTGAGCAAGGGCGAGGAGCTGTTCACCGGGGTGG	23	0	23	0.0601323	FALSE	FALSE	BC2
CAGGTGTCGTG-------------------------------------------------------------TTCCACACggatccGTGAGCAAGGGCGAGGAGCTGTTCACCGGGGTGG	61	0	61	0.0601323	FALSE	FALSE	BC2
CAGGTGTCGTGAAGCGGC-----------------------------------------------------GTTCCACACggatccGTGAGCAAGGGCGGGGAGCTGTTCACCGGGGTGG	53	0	53	0.0601323	FALSE	FALSE	BC2
CAGGTGTCGTGAAGC--------------------------------------------AGACAGGTCAGCGTTCCACACggatccGTGAGCAAGGGCGAGGAGCTGTTCACCGGGGTGG	44	0	44	0.0601323	FALSE	FALSE	BC2
CAGGTGTCGTGAAGCGGAGCCAC-----------------CATG-----AGAACGCATGAGACAGGTCAGCGTTCCACACggatccGTGAGCAAGGGCGAGGAGCTGTTCACCGGGGTGG	22	0	22	0.0601323	FALSE	FALSE	BC2
CAGGTGTCGTGAAGCGGACGCAC-----------------------------------------------------ACACggatccGTGAGCAAGGGCGAGGAGCTGTTCACCGGGGTGG	53	0	53	0.0601323	FALSE	FALSE	BC2
CAGGTGTCGTGAAGCGGACGC--------------------------------------------------GTGCCACACggatccGTGAGCAAGGGCGAGGAGCTGTTCACCGGGGTGG	50	0	50	0.0601323	FALSE	FALSE	BC2
CAGGTGTCGTGAAGCGG-----------------TAGATCCACGGCTGTAGCCACCATGAGACAGGTCAGCGTTCCACACggatccGTGAGCAAGGGCGAGGAGCTGTTCACCGGGGTGG	17	0	17	0.0601323	FALSE	FALSE	BC2
CAGGTGTCGTGAAGCGG--------------------ATCC------------------------------------------GTGAGCAAGGGCGAGGAGCTGTTCGCCGGGGTGGTGC	62	0	62	0.0601323	FALSE	FALSE	BC2
CAGGTGTCGTGAAGCGG--------------------ATCC------------------------------------------GTGAGCAAGGGCGAGGAGCTGTTCATCGGGGTGGTGC	62	0	62	0.0601323	FALSE	FALSE	BC2
CAGGTGTCGTGAAGCGG--------------------ATCC------------------------------------------GTGAGCAAGGGCGAGGAGCTGTTCACCGGGGTGATGC	62	0	62	0.0601323	FALSE	FALSE	BC2
CAGGTGTCGTGAAGCGG--------------------------------------------ACAGGTCAGCGTTCCACACggatccGTGAGCAAGGGCGAGGAGCTGTTCACCGGGGTGG	44	0	44	0.0601323	FALSE	FALSE	BC2
CAGGTGTCGTGAAGCGACCGCacgcgtCCGCGGGTAGATCCA-------------------------------TCC-------GTGAGCAAGGGCGAGGAGCTGTTCACCGGGGTGGTGC	38	0	38	0.0601323	FALSE	FALSE	BC2
CAGGTGTCGTGAAGCGACCGCacgcgtCCGCGGGT--------------------------------------TCCACACggatccGTGAGCAAGGGCGAGGAGCTGTTCACCGGGGTGG	38	0	38	0.0601323	FALSE	FALSE	BC2
CAGGTGTCGTGAAGC-----------------------------------------ATGAGACAGGTCAGCGTTCCACACggatccGTGAGCAAGGGCGAGGAGCTGTTCACCGGGGTGG	41	0	41	0.0601323	FALSE	FALSE	BC2
CAGGTGTCGTGAAGC-----------------------------------------------------AGCGTTCCACACggatccGCGAGCAAGGGCGAGGAGCTGTTCACCGGGGTGG	53	0	53	0.0601323	FALSE	FALSE	BC2
CAGGTGTCGTGAAGA-----CACggatccG------------------------------------------------------TGAGCAAGGGCGAGGAGCTGTTCACCGGGGTGGTGC	59	0	59	0.0601323	FALSE	FALSE	BC2
CAGGTGTCGTGAAACGGCCGCacgcgtCCGCGGGTAG-----CGGCTGTAGCCACCATGAGACAGGTCAGCGTTCCACACggatccGTGAGCAAGGGCGAGGAGCTGTTCACCGGGGTGG	5	0	5	0.0601323	FALSE	FALSE	BC2
CAGGTGTCGTGAA-----------------------------------------CCATGAGACAGGTCAGCGTTCCACACggatccGTGAGCAAGGGCGAGGAGCTGTTCACCGGGGTGG	41	0	41	0.0601323	FALSE	FALSE	BC2
CAGGTGTCGTGAA-------------------------------------------------------AGCGTTCCACACggatccGTGAGCAAGGGCGAGGAGCTGTTCACCGGGGTGG	55	0	55	0.0601323	FALSE	FALSE	BC2
CAGGTGTCGTG---------------TTTGTACAAAAAAGCA-GGCTGT-GCCACCATG------------------------GTGAGCAAGGGCGAGGAGCTGTTCACCGGCGTGGTGC	41	0	41	0.0601323	FALSE	FALSE	BC2
CAGGTGTCGTG-------------------------GATCC------------------------------------------GTGAGCAAGGGCGAGGAGCCGTTCACCGGGGTGGTGC	67	0	67	0.0601323	FALSE	FALSE	BC2
CAGGTGTCGTG----------------------------------CTGT-GCCACCATG------------------------GTGAGCAAGGGCGAGGAGCTGTTCACCGGCGTGGTGC	59	0	59	0.0601323	FALSE	FALSE	BC2
CAGGTGTCGTGAAGCGGCCGCacgcgtC-------------ACGGATC----------------------------------CGTGAGCAAGGGCGAGGAGCTGTTCACCGGGGTGGTGC	47	0	47	0.0601323	FALSE	FALSE	BC2
CAGGTGTCGTGAAGCGGCCGCacgcgtC---GGGTC----------------------------------------------CGTGAGCAAGGGCGAGGAGCTGTTCACCGGGGTGGTGC	49	0	49	0.0601323	FALSE	FALSE	BC2
CAGGTGTCGTGAAGCGGCCGCacgcgtCCGCGGGTAGATCCACGGCCTTGCCCACG---------------GATCC-------GTGAGCAAGGGCGAGGAGCTGTTCACCGGGGTGGTGC	22	0	22	0.0601323	FALSE	FALSE	BC2
CAGGTGTCGTGAAGCGGCCGCacgcgtCCGCGGGTAGATCC-----------------------------------------CGTGAGCAAGGGCGAGGAGCTGTTCACCGGGGTGGTGC	41	0	41	0.0601323	FALSE	FALSE	BC2
CAGGTGTCGTGAAGCGGCCGCacgcgtCCGCGGGTAGAT-------------------GAGACAGGTCAGCGTTCCACACggatccGTGAGCAAGGGCGAGGAGCTGTTCACCGGGGTGG	19	0	19	0.0601323	FALSE	FALSE	BC2
CAGGTGTCGTGAAGCGGCCGCacgcgtCCGCGGGTAGATATCCG----------------------------------------TGAGCAAGGGCGAGGAGCTGTTCACCGGGGTGGTGC	40	0	40	0.0601323	FALSE	FALSE	BC2
CAGGTGTCGTGAAGCGGCCGCacgcgtCCGCGGGTAGATC-------------------------------------------------------------------ACCGGGGTGGTGC	67	0	67	0.0601323	FALSE	FALSE	BC2
CAGGTGTCGTGAAGCGGCCGCacgcgtCCGCGGGTAGATC-------------------------------------------------AAGGGCGAGGAGCTGTTCACCGGGGTGGTGC	49	0	49	0.0601323	FALSE	FALSE	BC2
CAGGTGTCGTGAAGCGGCCGCacgcgtCCGCGGGTAGATC-------------------AGACAGGTCAGCGTTCCACACggatccGTGAGCAAGGGCGAGGAGCTGTTCACCGGGGTGG	19	0	19	0.0601323	FALSE	FALSE	BC2
CAGGTGTCGTGAAGCGGCCGCacgcgtCCGCGGGTAGATC-----------------TGCCACAGGTCAGCGTTCCACACggatccGTGAGCAAGGGCGAGGAGCTGTTCACCGGGGTGG	17	0	17	0.0601323	FALSE	FALSE	BC2
CAGGTGTCGTGAAGCGGCCGCacgcgtCCGCGGGTAGATCC----------------------------------CACACggatccGTGAGCAAGGGCGAGGAGCTGTTCACCGGGGTGG	34	0	34	0.0601323	FALSE	FALSE	BC2
CAGGTGTCGTGAAGCGGCCGCacgcgtCCGCGGGTAGATCC-------------------------------TTCCACACggatccGTGAGCAAGGGCGAGGAGCTGTTCACCGGGGTGG	31	0	31	0.0601323	FALSE	FALSE	BC2
CAGGTGTCGTGAAGCGGCCGCacgcgtCCGCGGGTAGATCC------------------------------GATCC-------GTGAGCAAGGGCGAGGAGCTGTTCACCGGGGTGGTGC	37	0	37	0.0601323	FALSE	FALSE	BC2
CAGGTGTCGTGAAGCGGCCGCacgcgtCCGCGGGTAGATCC-------------------GACGTGTCAGCGTTCCACACAGATCCGTGAGCAAGGGCGAGGAGCTGTTCACCGGGGTGG	19	0	19	0.0601323	FALSE	FALSE	BC2
CAGGTGTCGTGAAGCGGCCGCacgcgtCCGCGGGTAGATCC--------------CATGAGACAGGTCAGCGTTCCACACggatccGTGAGCAAGGGCGAGGAGCTGTTCACCGGGGTGG	14	0	14	0.0601323	FALSE	FALSE	BC2
CAGGTGTCGTGAAGCGGCCGCacgcgtCCGCGGGTAGATCC-----------CACCATGAGACAGGTCAGCGTTCCACACggatccGTGAGCAAGGGCGAGGAGCTGTTCACCGGGGTGG	11	0	11	0.0601323	FALSE	FALSE	BC2
CAGGTGTCGTGAAGCGGCCGCacgcgtCCGCGGGTAGATCCA-------------------------------------------GAGCAAGGGCGAGGAGCTGTTCACCGGGGTGGTGC	43	0	43	0.0601323	FALSE	FALSE	BC2
CAGGTGTCGTGAAGCGGCCGCacgcgtCCGCGGGTAGAT--------------------------------GTTCCACACggatccGTGAGCAAGGGCGAGGAGCTGTTCACCGGGGTGG	32	0	32	0.0601323	FALSE	FALSE	BC2
CAGGTGTCGTGAAGCGGCCGCacgcgtCCGCGGGTAGAT----------------------------------------------GAGCAAGGGCGAGGAGCTGTTCACCGGAGTGGTGC	46	0	46	0.0601323	FALSE	FALSE	BC2
CAGGTGTCGTGAAGCGGCCGCacgcgtCCGCGGGTAGAGCCAC--------------------AGGTCAGCGTTCCACACggatccGTGAGCAAGGGCGAGGAGCTGTTCACCGGGGTGG	20	0	20	0.0601323	FALSE	FALSE	BC2
CAGGTGTCGTGAAGCGGCCGCacgcgtCCGCGGGTAGAGACAGGTC-----------------AGGTCAGCGTTCCACACggatccGTGAGCAAGGGCGAGGAGCTGTTCACCGGGGTGG	17	0	17	0.0601323	FALSE	FALSE	BC2
CAGGTGTCGTGAAGCGGCCGCacgcgtCCGCGGGTAGAG-----------GTCAGCGTTCCGACAGGTCAGCGTTCCACACggatccGTGAGCAAGGGCGAGGAGCTGTTCACCGGGGTG	11	1	10	0.0601323	FALSE	FALSE	BC2
CAGGTGTCGTGAAGCGGCCGCacgcgtCCGCGGGTAGA----CGGCTGTAGCCACCATGAGACAGGTCACAGGTCAGCGTTCCACACggatccGTGAGCAAGGGCGAGGAGCTGTTCACC	4	0	4	0.0601323	FALSE	FALSE	BC2
CAGGTGTCGTGAAGCGGCCGCacgcgtCCGCGGGTAGA-----------------CATGAGACAGGTCAGCGTTCCACACggatccGTGAGCAAGGGCGAGGAGCTGTTCACCGGGGTGG	17	0	17	0.0601323	FALSE	FALSE	BC2
CAGGTGTCGTGAAGCGGCCGCacgcgtCCGCGGGTAGA--------------------GAGACAGGTCAGCGTTCCACACggatccGTGAGCAAGGGCGAGGAGCTGTTCACCGGGGTGG	20	0	20	0.0601323	FALSE	FALSE	BC2
CAGGTGTCGTGAAGCGGCCGCacgcgtCCGCGGGTAGA-------------------------AGGTCAGCGTTCCACACggatccGTGAACAAGGGCGAGGAGCTGTTCACCGGGGTGG	25	0	25	0.0601323	FALSE	FALSE	BC2
CAGGTGTCGTGAAGCGGCCGCacgcgtCCGCGGGTAGA-----------------------------CAGCGTTCCACACggatccGTGAGCAAGGGCGAGGAGCTGTTCACCGGGGTGG	29	0	29	0.0601323	FALSE	FALSE	BC2
CAGGTGTCGTGAAGCGGCCGCacgcgtCCGCGGGTAGA-------------------------------GCGTTCCACACggatccGTGAGCAAGGGCGAGGAGCTGTTCACCGGGGTGG	31	0	31	0.0601323	FALSE	FALSE	BC2
CAGGTGTCGTGAAGCGGCCGCacgcgtCCGCGGGTAGA---------------------------------GATCC-------GTGTGCAAGGGCGAGGAGCTGTTCACCGGGGTGGTGC	40	0	40	0.0601323	FALSE	FALSE	BC2
CAGGTGTCGTGAAGCGGCCGCacgcgtCCGCGGGTAGA--------------------------------------ACACggatccGTGAGCAAGGGCGAGGAGCTGTTCACCGGGGTGG	38	0	38	0.0601323	FALSE	FALSE	BC2
CAGGTGTCGTGAAGCGGCCGCacgcgtCCGCGGGTAGA--------------------------------------------CGTGAGCAAGGGCGAGGAGCTGTTCACCGGGGTGGTGC	44	0	44	0.0601323	FALSE	FALSE	BC2
CAGGTGTCGTGAAGCGGCCGCacgcgtCCGCGGGTAGA--------------------------------------------------CAAGGGCGAGGAACTGTTCACCGGGGTGGTGC	50	0	50	0.0601323	FALSE	FALSE	BC2
CAGGTGTCGTGAAGCGGCCGCacgcgtCCGCGGGTAG-TCAGCGT------------TCCGACAGGTCAGCGTTCCACACggatccGTGAGCAAGGGCGAGGAGCTGTTCACCGGGGTGG	13	0	13	0.0601323	FALSE	FALSE	BC2
CAGGTGTCGTGAAGCGGCCGCacgcgtCCGCGGGTAGATCCA-------------------------------TCCACACggatccGTGAGCAAGGGCGAGGAGCTGTTCACCGGGGTGG	31	0	31	0.0601323	FALSE	FALSE	BC2
CAGGTGTCGTGAAGCGGCCGCacgcgtCCGCGGGTAGATCCA-----------------------------GTTCCACACggatccGTGAGCAAGGGCGAGGAGCTGTTCACCGGGGTGG	29	0	29	0.0601323	FALSE	FALSE	BC2
CAGGTGTCGTGAAGCGGCCGCacgcgtCCGCGGGTAGATCCA--------------------------AGCGTTCCACACggatccGTGAGCAAGGGCGAGGAGCTGTTCACCGGGGTGG	26	0	26	0.0601323	FALSE	FALSE	BC2
CAGGTGTCGTGAAGCGGCCGCacgcgtCCGCGGGTAGATCCACG-----------------ACAGGTCAGCGTTCCACACggatccGTGAGCAAGGGCGAGGAGCTGTTCACCGGGGTGG	17	0	17	0.0601323	FALSE	FALSE	BC2
CAGGTGTCGTGAAGCGGCCGCacgcgtCCGCGGGTAGATCCACGGCC-------------------------------------------AGGGCGAGGAGCTGTTCACCGGGGTGGTGC	43	0	43	0.0601323	FALSE	FALSE	BC2
CAGGTGTCGTGAAGCGGCCGCacgcgtCCGCGGGTAGATCCACGGC------CACCATGAGACAGGTCACggatcc-------GTGAGCAAGGGCGAGGAGCTGTTCACCGGGGTGGTGC	13	0	13	0.0601323	FALSE	FALSE	BC2
CAGGTGTCGTGAAGCGGCCGCacgcgtCCGCGGGTAGATCCACGGC---------------ACGGATC--------------CGTGAGCAAGGGCGAGGAGCTGTTCACCGGGGTGGTGC	29	0	29	0.0601323	FALSE	FALSE	BC2
CAGGTGTCGTGAAGCGGCCGCacgcgtCCGCGGGTAGATCCACGGC----------------------------CCACACggatccGTGAGCAAGGGCGAGGAGCTGTTCACCGGGGTGG	28	0	28	0.0601323	FALSE	FALSE	BC2
CAGGTGTCGTGAAGCGGCCGCacgcgtCCGCGGGTAGATCCACGGC-------------------------------------------------GAGGAGCTGTTCACCGGGGTGGTGC	49	0	49	0.0601323	FALSE	FALSE	BC2
CAGGTGTCGTGAAGCGGCCGCacgcgtCCGCGGGTAGATCCACGGATC----------------------------------CGTGAGCAAGGGCGAGGAGCTGCTCACCGGGGTGGTGC	34	0	34	0.0601323	FALSE	FALSE	BC2
CAGGTGTCGTGAAGCGGCCGCacgcgtCCGCGGGTAGATCCACGG--------------AGACAGGTCAGCGTTCCACACggatccGTGAGCAAGGGCGAGGAGCTGTTCACCGGGGTGG	14	0	14	0.0601323	FALSE	FALSE	BC2
CAGGTGTCGTGAAGCGGCCGCacgcgtCCGCGGGTAGATCCACGG-------------------GGTCAGCGTTCCACACggatccGTGAGCAAGGGCGAGGAGCTGTTCACCGGGGTGG	19	0	19	0.0601323	FALSE	FALSE	BC2
CAGGTGTCGTGAAGCGGCCGCacgcgtCCGCGGGTAGATCCACGG--------------------GTCAGCGTTCCACACggatccGTGAGCAAGGGCGAGGAGCTGTTCACCGGGGTGG	20	0	20	0.0601323	FALSE	FALSE	BC2
CAGGTGTCGTGAAGCGGCCGCacgcgtCCGCGGGTAGATCCACGG-------------------------------ACACggatccGTGAGCAAGGGCGAGGAGCTGTTCACCGGGGTGG	31	0	31	0.0601323	FALSE	FALSE	BC2
CAGGTGTCGTGAAGCGGCCGCacgcgtCCGCGGGTAGATCCACGG--------------------------------------GTGAGCAAGGGCGAGGAGCTGTTCACCGGGGTGGTGC	38	0	38	0.0601323	FALSE	FALSE	BC2
CAGGTGTCGTGAAGCGGCCGCacgcgtCCGCGGGTAGATCCACG-----ATCC------------------------------GTGAGCAAGGGCGAGGAGCTGTTCACCGGGGTGGTGC	35	0	35	0.0601323	FALSE	FALSE	BC2
CAGGTGTCGTGAAGCGGCCGCacgcgtCCGCGGGTAGATCCACG-----------------ACGGATC--------------CGTGAGCAAGGGCGAGGAGCTGTTCACCGGGGTGGTGC	31	0	31	0.0601323	FALSE	FALSE	BC2
CAGGTGTCGTGAAGCGGCCGCacgcgtCCGCGGGTAGATCCACG----------------------TCAGCGTTCCACACggatccGTGAGCAAGGGCGAGGAGCTGTTCACCGGGGTGG	22	0	22	0.0601323	FALSE	FALSE	BC2
CAGGTGTCGTGAAGCGGCCGCacgcgtCCGCGGGTAGATCCA----------------------GGTCAGCGTTCCACACggatccGTGAGCAAGGGCGAGGAGCTGTTCACCGGGGTGG	22	0	22	0.0601323	FALSE	FALSE	BC2
CAGGTGTCGTGAAGCGGCCGCacgcgtCCGCGGGTAGATCCACG--------------------------------ACACggatccGTGAGCAAGGGCGAGGAGCTGTTCACCGGGGTGG	32	0	32	0.0601323	FALSE	FALSE	BC2
CAGGTGTCGTGAAGCGGCCGCacgcgtCCGCGGGTAGATCCACAGCC--------------------------TCCACACggatccGTGAGCAAGGGCGAGGAGCTGTTCACCGGGGTGG	26	0	26	0.0601323	FALSE	FALSE	BC2
CAGGTGTCGTGAAGCGGCCGCacgcgtCCGCGGGTAGATCCAC-------------------CAGGTCAGCGTTCCACACggatccGTGAGCAAGGGCGAGGAGCTGTTCACCGGGGTGG	19	0	19	0.0601323	FALSE	FALSE	BC2
CAGGTGTCGTGAAGCGGCCGCacgcgtCCGCGGGTAGATCCAC-------------------------AGCGTTCCACGCggatccGTGAGCAAGGGCGAGGAGCTGTTCACCGGGGTGG	25	0	25	0.0601323	FALSE	FALSE	BC2
CAGGTGTCGTGAAGCGGCCGCacgcgtCCGCGGGTAGATCCAC-----------------------------TTCCACACggatccGTGAGCAAGGGCGAGGAGCTGTTCACCGGGGTGG	29	0	29	0.0601323	FALSE	FALSE	BC2
CAGGTGTCGTGAAGCGGCCGCacgcgtCCGCGGGTAGATCCAC-------------------------------------------AGCAAGGGCGAGGAGCTGTTCACCGGGGTGGTGC	43	0	43	0.0601323	FALSE	FALSE	BC2
CAGGTGTCGTGAAGCGGCCGCacgcgtCCGCGGGTAGATCCAC----------------------------------------------AAGGGCGAGGAGCTGTTCACCGGGGTGGTGC	46	0	46	0.0601323	FALSE	FALSE	BC2
CAGGTGTCGTGAAGCGGCCGCacgcgtCCGCGGGTAGATCCAATCC-------------------------------------GTGAGCAAGGGCGAGGAGCTGTTCACCGGGGTGGTGC	37	0	37	0.0601323	FALSE	FALSE	BC2
CAGGTGTCGTGAAGCGGCCGCacgcgtCCGCGGGTAGATCCA--GCTGTAGCCACCATGAGACGGCTGTAGCACCATGAGACAGGTCAGCGTTCCACACggatccGTGAGCAAGGGCGAG	2	19	17	0.0601323	FALSE	FALSE	BC2
CAGGTGTCGTGAAGCGGCCGCacgcgtCCGCGGGTAGATCCA--GCTGTA------------CAGGTCAGCGTTCCACACggatccGTGAGCAAGGGCGAGGAGCTGTTCACCGGGGTGG	14	0	14	0.0601323	FALSE	FALSE	BC2
CAGGTGTCGTGAAGCGGCCGCacgcgtCCGCGGGTAGATCCA-----------ACCATGAGACAGGTCAGTAGATCCAACCA---TGAGACAGG------------TCAGCGTGGCTGTA	26	0	26	0.0601323	FALSE	FALSE	BC2
CAGGTGTCGTGAAGCGGCCGCacgcgtCCGCGGGTAGATCCA----------------GAGACAGGTCAGCGTTCCACACggatccGTGAGCAAGGGCGAGGAGCTGTTCACCGGGGTGG	16	0	16	0.0601323	FALSE	FALSE	BC2
CAGGTGTCGTGAAGCGGCCGCacgcgtCCGCGGGTAGATCCA-----------------AGACAGGTCAGCGTTCCACACggatccGTGAGCAAGGGCGAGGAGCTGTTCACCGGGGTGG	17	0	17	0.0601323	FALSE	FALSE	BC2
CAGGTGTCGTGAAGCGGCCGCacgcgtCCGCGGGTAG---CACGGATC----------------------------------CGTGAGCAAGGGCGAGGAGCTGTTCACCGGGGTGGTGC	37	0	37	0.0601323	FALSE	FALSE	BC2
CAGGTGTCGTGAAGCGGCCGCacgcgtCCGCGGGTAG--------CTGTAGCCACCATGAGACAGGTCAGCGTTCCACACggatccGTGAGCAAGGGCGAGGAGCTGTTCACCGGGGTGG	8	0	8	0.0601323	FALSE	FALSE	BC2
CAGGTGTCGTGAAGCGGCCGCacgcgtCCGCGGGTAG-----------------CCATGAGACAGGTCAGCGTTCCACACggatccGTGAGCAAGGGCGAGGAGCTGTTCACCGGGGTGG	17	0	17	0.0601323	FALSE	FALSE	BC2
CAGGTGTCGTGAAGCGGCCGCacgcgtCCG-----------------------------AGACAGGTCAGCGTTCCACACggatccGTGAGCAAGGGCGAGGAGCTGTTCACCGGGGTGG	29	0	29	0.0601323	FALSE	FALSE	BC2
CAGGTGTCGTGAAGCGGCCGCacgcgtCCGCGG------------CTGTAGC-------------------GTTCCACACggatccGTGAGCAAGGGCGAGGAGCTGTTCACCGGGGTGG	31	0	31	0.0601323	FALSE	FALSE	BC2
CAGGTGTCGTGAAGCGGCCGCacgcgtCCGCGG-----------------------------------------CCACACggatccGTGAGCAAGGGCGAGGAGCTGTTCACCGGGGTGG	41	0	41	0.0601323	FALSE	FALSE	BC2
CAGGTGTCGTGAAGCGGCCGCacgcgtCCGCGG-------------------------------------------------------CAAGGGCGAGGAGCTGTTCACCGGGGTGGTGC	55	0	55	0.0601323	FALSE	FALSE	BC2
CAGGTGTCGTGAAGCGGCCGCacgcgtCCGCGC----------------------------ACAGGTCAGCGTTCCACACggatccGTGAGCAAGGGCGAGGAGCTGTTCACCGGGGTGG	28	0	28	0.0601323	FALSE	FALSE	BC2
CAGGTGTCGTGAAGCGGCCGCacgcgtCCGCG----------------------------------TCAGCGTTCCACACggatccGTGAGCAAGGGCGAGGAGCTGTTCACCGGGGTGG	34	0	34	0.0601323	FALSE	FALSE	BC2
CAGGTGTCGTGAAGCGGCCGCacgcgtCCGCG--------------------------------------CGTTCCACACggatccGTGAGCAAGGGCGAGGAGCTGTTCACCGGGGTGG	38	0	38	0.0601323	FALSE	FALSE	BC2
CAGGTGTCGTGAAGCGGCCGCacgcgtCCGCCG----------------------------ACAGGTCAGCGTTCCACACggatccGTGAGCAAGGGCGAGGAGCTGTTCACCGGGGTGG	28	0	28	0.0601323	FALSE	FALSE	BC2
CAGGTGTCGTGAAGCGGCCGCacgcgtCCGC--------------------------------AGGTCAGCGTTCCACACggatccGTGAGCAAGGGCGAGGAGCTGTTCACCGGGGTGG	32	0	32	0.0601323	FALSE	FALSE	BC2
CAGGTGTCGTGAAGCGGCCGCacgcgtCCGC-------------------------------------AGCGTTCCACACggatccGTGAGCAAGGGCGAGGAGCTGTTCACCGGGGTGG	37	0	37	0.0601323	FALSE	FALSE	BC2
CAGGTGTCGTGAAGCGGCCGCacgcgtCCG----TAGATCCACGGCTGTAGCCACCATGAGACAGGTCAGCGTTCCACACggatccGTGAGCAAGGGCGAGGAGCTGTTCACCGGGGTGG	4	0	4	0.0601323	FALSE	FALSE	BC2
CAGGTGTCGTGAAGCGGCCGCacgcgtCCG--------------------------ATGAGACAGGTCAGCGTTCCACACggatccGTGAGCAAGGGCGAGGAGCTGTTCACCGGGGTGG	26	0	26	0.0601323	FALSE	FALSE	BC2
CAGGTGTCGTGAAGCGGCCGCacgcgtCCG----------------------------------------------ACACggatccGTGAGCAAGGGCGAGGAGCTGTCCACCGGGGTGG	46	0	46	0.0601323	FALSE	FALSE	BC2
CAGGTGTCGTGAAGCGGCCGCacgcgtCCGCGG---------CGGCTGTAGCCACCATGAGACAGGTCAGCGTTCCAGACAGGTCAGCGTTCCACACggatccGTGAGCAAGGGCGAGGA	9	17	8	0.0601323	FALSE	FALSE	BC2
CAGGTGTCGTGAAGCGGCCGCacgcgtCCATG-----------------AGCCACCATGAGACAGGTCAGCGTTCCACACggatccGTGAGCAAGGGCGAGGAGCTGTTCACCGGGGTGG	17	0	17	0.0601323	FALSE	FALSE	BC2
CAGGTGTCGTGAAGCGGCCGCacgcgtCCAC----------ACGG---------------------TCAGCGTTCCACACggatccGTGAGCAAGGGCGAGGAGCTGTTCACCGGGGTGG	31	0	31	0.0601323	FALSE	FALSE	BC2
CAGGTGTCGTGAAGCGGCCGCacgcgtCC------------ACGGCTGTAGCCAC------ACGGATC--------------CGTGAGCAAGGGCGAGGAGCTGTTCACCGGGGTGGTGC	32	0	32	0.0601323	FALSE	FALSE	BC2
CAGGTGTCGTGAAGCGGCCGCacgcgtCC------------ACGGCTGTAGCCAC----------------GTTCCACACggatccGTGAGCAAGGGCGAGGAGCTGTTCACCGGGGTGG	28	0	28	0.0601323	FALSE	FALSE	BC2
CAGGTGTCGTGAAGCGGCCGCacgcgtCC-----------------------CACCATGAGACAGGTCAGCGTTCCACACggatccGTGAGCAAGGGCGAGGAGCTGTTCACCGGGGTGG	23	0	23	0.0601323	FALSE	FALSE	BC2
CAGGTGTCGTGAAGCGGCCGCacgcgtCC------------------------ACCATGAGACAGGTCAGC----CACACggatccGTGAGCAAGGGCGAGGAGCTGTTCGCCGGGGTGG	28	0	28	0.0601323	FALSE	FALSE	BC2
CAGGTGTCGTGAAGCGGCCGCacgcgtCC----------------------------------------------CACACggatccGTGAGCAAGGGCGAGGAGCTGTTCACCGGGGTGG	46	0	46	0.0601323	FALSE	FALSE	BC2
CAGGTGTCGTGAAGCGGCCGCacgcgtCAGCG----------------TTCCCACCATGAGACAGGTCAGCGTTCCACACggatccGTGAGCAAGGGCGAGGAGCTGTTCACCGGGGTGG	16	0	16	0.0601323	FALSE	FALSE	BC2
CAGGTGTCGTGAAGCGGCCGCacgcgtCCGCGG-------CACGGATC----------------------------------CGTGAGCAAGGGCGAGGAGCTGTTCACCGGGGTGGTGC	41	0	41	0.0601323	FALSE	FALSE	BC2
CAGGTGTCGTGAAGCGGCCGCacgcgtCCGCGGGTAG-------------------------CAGGTCAGCGTTCCACACggatccGTGAGCAAGGGCGAGGAGCTGTTCACCGGGGTGG	25	0	25	0.0601323	FALSE	FALSE	BC2
CAGGTGTCGTGAAGCGGCCGCacgcgtCCGCGGGT----------------------------------------------------GCAAGGGCGAGGAGCTGTTCACCGGGGTGGTGC	52	0	52	0.0601323	FALSE	FALSE	BC2
CAGGTGTCGTGAAGCGGCCGCacgcgtCCGCGGGTAG-----------------------------TCAGCGTTCCACACggatccGTGAGCAAGGGCGAGGAGCTGTTCACCGGGGTGG	29	0	29	0.0601323	FALSE	FALSE	BC2
CAGGTGTCGTGAAGCGGCCGCacgcgtCCGCGGGTAG----------------------------------GTTCCACACggatccGTGAGCAAGGGCGAGGAGCTGTTCACCGGGGTGG	34	0	34	0.0601323	FALSE	FALSE	BC2
CAGGTGTCGTGAAGCGGCCGCacgcgtCCGCGGGTAG-----------------------------------TTCCACACggatccGTGAGCAAGGGCGAGGAGCTGTTCACCGGGGTGG	35	0	35	0.0601323	FALSE	FALSE	BC2
CAGGTGTCGTGAAGCGGCCGCacgcgtCCGCGGGTA------CGGC-------ACCATGAGACAGGTCAGCGTTCCACACggatccGTGAGCAAGGGCGAGGAGCTGTTCACCGGGGTGG	13	0	13	0.0601323	FALSE	FALSE	BC2
CAGGTGTCGTGAAGCGGCCGCacgcgtCCGCGGGTA-------------------CATGAGACAGGTCAGCGTTCCACACggatccGTGAGCAAGGGCGAGGAGCTGTTCACCGGGGTGG	19	0	19	0.0601323	FALSE	FALSE	BC2
CAGGTGTCGTGAAGCGGCCGCacgcgtCCGCGGGT-GAGACAGGTCAG-------CGTTCGACAGGTCAGCGTTCCACACggatccGTGAGCAAGGGCGAGGAGCTGTTCACCGGGGTGG	8	0	8	0.0601323	FALSE	FALSE	BC2
CAGGTGTCGTGAAGCGGCCGCacgcgtCCGCGGGT----CCACGGCTGTAGCCACCATGAGACAGGTCAGCGTTCCACACggatccGTGAGCAAGGGCGAGGAGCTGTTCACCGGGGTGG	4	0	4	0.0601323	FALSE	FALSE	BC2
CAGGTGTCGTGAAGCGGCCGCacgcgtCCGCGGGT-----------------------GAGACAGGTCAGCGTTCCACACggatccGTGAGCAAGGGCGAGGAGCTGTTCACCGGGGTGG	23	0	23	0.0601323	FALSE	FALSE	BC2
CAGGTGTCGTGAAGCGGCCGCacgcgtCCGCGGGT--------------------------------------TCCACACGGGTCCGTGAGCAAGGGCGAGGAGCTGTTCACCGGGGTGG	38	0	38	0.0601323	FALSE	FALSE	BC2
CAGGTGTCGTGAAGCGGCCGCacgcgtCCGCGGGT--------------------------------------------------------GGGCGAGGAGCTGTTCACCGGGGTGGTGC	56	0	56	0.0601323	FALSE	FALSE	BC2
CAGGTGTCGTGAAGCGGCCGCacgcgtCCGCGG-------CACGGATC----------------------------------CGTGAGCAAGGGTGAGGAGCTGTTCACCGGGGTGGTGC	41	0	41	0.0601323	FALSE	FALSE	BC2
CAGGTGTCGTGAAGCGGCCGCacgcgtCCGCGGGT-----------------------------------------------------------------GCTGTTCACCGGGGTGGTGC	65	0	65	0.0601323	FALSE	FALSE	BC2
CAGGTGTCGTGAAGCGGCCGCacgcgtCCGCGGGG-GATCC------------------------------------------GTGAGCAAGGGCGAGGAGCTGTTCACCGGGGTGGTGC	43	0	43	0.0601323	FALSE	FALSE	BC2
CAGGTGTCGTGAAGCGGCCGCacgcgtCCGCGGGC-----------------------------------------------CGTAAGCAAGGGCGAGGAGCTGTTCACCGGGGTGGTGC	47	0	47	0.0601323	FALSE	FALSE	BC2
CAGGTGTCGTGAAGCGGCCGCacgcgtCCGCGGG--------------------CCATGAGACAGGTCAGCGTTCCACACggatccGTGAGCAAGGGCGAGGAGCTGTTCACCGGGGTGG	20	0	20	0.0601323	FALSE	FALSE	BC2
CAGGTGTCGTGAAGCGGCCGCacgcgtCCGCGGG-------------------------AGACAGGTCAGCGTTCCACACggatccGTGAGCAAGGGCGAGGAGCTGTTCACCGGGGTGG	25	0	25	0.0601323	FALSE	FALSE	BC2
CAGGTGTCGTGAAGCGGCCGCacgcgtCCGCGGG-------------------------------GTCAGCGTTCCACACggatccGTGAGCAAGGGCGAGGAGCTGTTCACCGGGGTGG	31	0	31	0.0601323	FALSE	FALSE	BC2
CAGGTGTCGTGAAGCGGCCGCacgcgtCCGCGGCAGGAAC-------GTAGCCACCATGAGACAGGTCAGCGTTCCACACggatccGTGAGCAAGGGCGAGGAGCTGTTCACCGGGGTGG	7	0	7	0.0601323	FALSE	FALSE	BC2
CAGGTGTCGTGAAGCGGCCGCacgcgtCCGCGGC-AGGTCAGCGGCTGTAGCCACCATGAGACAGGTCAGCGTTCCACACggatccGTGAGCAAGGGCGAGGAGCTGTTCACCGGGGTGG	1	0	1	0.0601323	FALSE	FALSE	BC2
CAGGTGTCGTGAAGCGGCCGCacgcgtCCGCGGATAGATCCAC-------------------------------------------AGCAAGGGCGAGGAGCTGTTCACCGGGGTGGTGC	43	0	43	0.0601323	FALSE	FALSE	BC2
CAGGTGTCGTGAAGCGGCCGCacgcgtCCGCGG-TGGATC---------------------ACAGGTCAGCGTTCCACACggatccGTGAGCAAGGGCGAGGAGCTGTTCACCGGGGTGG	22	0	22	0.0601323	FALSE	FALSE	BC2
CAGGTGTCGTGAAGCGGCCGCacgcgtCCGCGG-TAGATCCACGGCTGTAGCCACCATGAGACAGGTCAGCGTTCCACACggatccGTGAGCAAGGGCGAGGAGCTGTTCACCGGGGTGG	1	0	1	0.0601323	FALSE	FALSE	BC2
CAGGTGTCGTGAAGCGGCCGCacgcgtCCGCGG----ATCC------------------------------------------GTGGGCAAGGGCGAGGAGCTGTTCACCGGGGTGGTGC	46	0	46	0.0601323	FALSE	FALSE	BC2
CAGGTGTCGTGAAGCGGCCGCacgcgtCCGCGG----ATCC------------------------------------------GAGAGCAAGGGCGAGGAGCTGTTCACCGGGGTGGTGC	46	0	46	0.0601323	FALSE	FALSE	BC2
CAGGTGTCGTGAAGCGGCCGCacgcgtCCGCGG------CCACGGATC----------------------------------CGTGAGCAAGGGCGAGGAGCTGTTCACCGGGGTGGTGC	40	0	40	0.0601323	FALSE	FALSE	BC2
CAGGTGTCGTGAAGCGGCCGCacgcgtCCGCGGGTAGATCCACGGCTGTAGCCACCATGAGACAGGTCAGCGTTCCACACggatccGTGAGCAAGGGCGAGGAGCTGTTCACCGGGGTGG	0	0	0	0.300661	TRUE	FALSE	BC2
GGTGTCGTGAAGCGGCCGCacgcgtCCGCTCGACTATTTCCACT-CTGT-GCCACCATGGTCGACTATCTCGAAGCATTCCAGCGCGGTAGCggatccGTGAGTAAGGGCGAGGAGCTGT	2	2	0	0.300661	TRUE	FALSE	BC2
CAGGTGTCGTGAAGCGGCCGCacgcgtCCG------------------------------------------------------TGAGCAAGGGCGAGGAGCTGTTCACCGGGGTGGTGC	54	0	54	0.240529	TRUE	FALSE	BC2
CAGGTGTCGTGAAGCGGCCGCACggatccG------------------------------------------------------TGAGCAAGGGCGAGGAGCTGTTCACCGGGGTGGTGC	54	0	54	0.180397	TRUE	FALSE	BC2
CAGGTGTCGT-----------------------------------CTGT-GCCACCATG------------------------GTGAGCAAGGGCGAGGAGCTGTTCACCGGCGTGGTGC	60	0	60	0.180397	TRUE	FALSE	BC2
CAGGTGTCGTGAAGCGGCCGCacgcgtCCGCGGGTAGATCCACGGCTGTAGCCACCATGAGACAGGTCAGCGTTCCGTTCCACACggatccGTGAGCAAGGGCGAGGAGCTGTTCACCGG	0	0	0	0.180397	TRUE	FALSE	BC2
CAGGTGTCGTGAAGCGGCCGCacgcgtCCGCGGGTAGATCCACGGCTGTAGCCACCATGAGACAGGTCAGCGTTCGTTCCACACggatccGTGAGCAAGGGCGAGGAGCTGTTCACCGGG	0	0	0	0.120265	TRUE	FALSE	BC2
CAGGTGTCGTGAAGCGGCCGCacgcgtCCGCGGGTAGATCCACGGCTGTAGCCACCATGAGACAGGTCAGCGTTCCACggatccGTGAGCAAGGGCGAGGAGCTGTTCACCGGGGTGGTG	0	0	0	0.120265	TRUE	FALSE	BC2
CAGGTGTCGTGAAGCGGCCGCacgcgtCCGCGGGTAGATCCACGGCTGTAG---------------------------------------------------------------------	69	0	69	0.120265	TRUE	FALSE	BC2
CAGGTGTCGTGTACAA-------------------AAAAGCA-GGCTGT-GCCACCATG------------------------GTGAGCAAGGGCGAGGAGCTGTTCACCGGCGTGGTGC	45	0	45	0.120265	TRUE	FALSE	BC2
AGGTGTCGTGAAGCGGCCGCacgcgtCCGCGGGTAggatcc------------------------------------------GTGAGCAAGGGCGAGGAGCTGTTCACCGGGGTGGTGC	42	0	42	0.120265	TRUE	FALSE	BC2
GGTGTCGTGAAGCGGCCGCacgcgtCCGCGGGTACggatcc------------------------------------------GTGAGCAAGGGCGAGGAGCTGTTCACCGGGGTGGTGC	42	0	42	0.120265	TRUE	FALSE	BC2
TGTCGTGAAGCGAGCAAGGGCGAGGAGCTGTTCGTAGATCCACGGC------------------------------ACACggatccGTGAGCAAGGGCGAGGAGCTGTTCACCGGGGTGG	30	0	30	0.120265	TRUE	FALSE	BC2
CAGGTGTCGTGAAGCGGCCGCacgcgtCCGCGGGTAGATCCACGGCTGTAGCCACCATGAGACAGGTA---GATCCACggatccGTGAGCAAGGGCGAGGAGCTGTTCACCGGGGTGGTG	3	0	3	0.0601323	TRUE	FALSE	BC2
CAGGTGTCGTGAAGCGGCCGCacgcgtCCGCGGGTAGATCCACGGCTGTAGCCACCATGAGACAAGTCAGCGTTCC-CAC--CATGAGACAGGTCAGCGTGAGACAGGTCAGCG------	9	0	9	0.0601323	TRUE	FALSE	BC2
CAGGTGTCGTGAAGCGGCCGCacgcgtCCGCGGGTAGATCCACGGCTGTAGCCACCATGAGACAGGGAA-----CTCCACGGCTGTAGCCACCATGAG---------ACAGGT-------	21	0	21	0.0601323	TRUE	FALSE	BC2
CAGGTGTCGTGAAGCGGCCGCacgcgtCCGCGGGTAGATCCACGGCTGTAGCCACCATGAGACAGAACGGTAGATCC------CGTGAGCAAGGGCGAGGAGCTGTTCACCGGGGTGGTG	6	0	6	0.0601323	TRUE	FALSE	BC2
CAGGTGTCGTGAAGCGGCCGCacgcgtCCGCGGGTAGATCCACGGCTGTAGCCACCATGAG---GGTCAGCGTTCCCACACggatccGTGAGCAAGGGCGAGGAGCTGTTCACCGGGGTG	3	0	3	0.0601323	TRUE	FALSE	BC2
CAGGTGTCGTGAAGCGGCCGCacgcgtCCGCGGGTAGATCCACGGCTGTAGCCACCATC------------------CACGGCTGTGAGCAAGGGCGAGGAGCTGTTCACCGGGGTGGTG	18	0	18	0.0601323	TRUE	FALSE	BC2
CAGGTGTCGTTTACAA-------------------AAAAGCA-GGCTGT-GCCACCATG------------------------GTGAGCAAGGGCGAGGAGCTGTTCACCGGCGTGGTGC	45	0	45	0.0601323	TRUE	FALSE	BC2
CTGGTGTCGTGAAGCGACCGCacgcgtCCGCGGGTAGATCCAC------------CATGAGACAGGTCAGGTCAGCGTTCCACACggatccGTGAGCAAGGGCGAGGAGCTGTTCACCGG	12	0	12	0.0601323	TRUE	FALSE	BC2
GAAGCGGCCGCacgcgtCCGCGGGTAGCGTTCCGTAGATCCACGGCTGTAGCCACCATGAGACAGGTCAGCGTTCCACACggatccGTGAGCAAGGGCGAGGAGCTGTTCACCGGGGTGG	0	0	0	0.0601323	TRUE	FALSE	BC2
GCCGCacgcgtCCGCACAGGTCAGCGTTGACAGGTAGATCCACGGCTGTAGCCACCATGAGACAGGTCAGCGTTCCACACggatccGTGAGCAAGGGCGAGGAGCTGTTCACCGGGGTGG	0	0	0	0.0601323	TRUE	FALSE	BC2
GCCGCacgcgtCCGCGGGTAGATCCAGCGTTCCGTAGATCCACGGCTGTAGCCACCATGAGACAGGTCAGCGTTCCACACggatccGTGAGCAAGGGCGAGGAGCTGTTCACCGGGGTGG	0	0	0	0.0601323	TRUE	FALSE	BC2
GTCGTGAAGCGGCCGCacgcgtCCGCGGGTAG--CCACCATGAGACAGGAAC-ACCATGAGACAGGTCAGCGTTCCACACggatccGTGAGCAAGGGCGAGGAGCTGTTCACCGGGGTGG	3	0	3	0.0601323	TRUE	FALSE	BC2
GTCGTGAAGCGGCCGCacgcgtCCGCGGGTAGAGTAGATCCACGGCTGTAGCCACCATGAGACAGGTCAGCGTTCCACACggatccGTGAGCAAGGGCGAGGAGCTGTTCACCGGGGTGG	0	0	0	0.0601323	TRUE	FALSE	BC2
GTCGTGAAGCGGCCGCacgcgtCCGCGGGTAGTGTAGATCCACGGCTGTAGCCACCATGAGACAGGTCAGCGTTCCACACggatccGTGAGCAAGGGCGAGGAGCTGTTCACCGGGGTGG	0	0	0	0.0601323	TRUE	FALSE	BC2
GTGAAGCGGCCGCACGAGACAGGTCAGCGTTCCGTAGATCCACGGCTGTAGCCACCATGAGACAGGTCAGCGTTCCACACggatccGTGAGCAAGGGCGAGGAGCTGTTCACCGGGGTGG	0	0	0	0.0601323	TRUE	FALSE	BC2
GTGAAGCGGCCGCacgcgtCCGCGGGTAGCCACCTAGATCCACGGCTGTAGCCACCATGAGACAGGTCAGCGTTCCACACggatccGTGAGCAAGGGCGAGGAGCTGTTCACCGGGGTGG	0	0	0	0.0601323	TRUE	FALSE	BC2
TGTCGTGAAGCGGCCGCACCATGAGACAGGTCAGTAGATCCACGGCTGTAGCCACCATGAGACAGGTCAGCGTTCCACACggatccGTGAGCAAGGGCGAGGAGCTGTTCACCGGGGTGG	0	0	0	0.0601323	TRUE	FALSE	BC2
TGTCGTGAAGCGGCCGCacgcgtCCGCGGGTAGACAGGTCAGCGTCT----CCACCATGAGACAGGTCAGCGTTCCAC--GGCTGTAGCCA---CCATGAGACAGGTCAGCG------TC	15	0	15	0.0601323	TRUE	FALSE	BC2
TGTCGTGAAGCGGCCGCacgcgtCCGCGGGTAGATCCACGGCTGGCTGTAGCCACC---------------------------GTGAGCAAGGGCGAGGAGCTGTTCACCGGGGTGGTGC	27	0	27	0.0601323	TRUE	FALSE	BC2
GGTGTCGTGTAGCGGCCGCacgcgtCCGTGAGCAAggatcc------------------------------------------GTGAGCAAGGGCGAGGAGCTGTTCACCGGGGTGGTGC	42	0	42	0.0601323	TRUE	FALSE	BC2
GGTGTCGTGAAGCGGCCGCACGTAGATCCACGGCTGT---CACGGCTGTAGCCACCATGAGACAGGTCAGCGTTCCACACggatccGTGAGCAAGGGCGAGGAGCTGTTCACCGGGGTGG	3	0	3	0.0601323	TRUE	FALSE	BC2
GGTGTCGTGAAGCGGCCGCacgcgtCCGCGGGTACCGATCCACGGCTGTAGCCACCATGAGACAGGTCAGCGTTCCACACggatccGTGAGCAAGGGCGAGGAGCTGTTCACCGGGGTGG	0	0	0	0.0601323	TRUE	FALSE	BC2
GGTGTCGTGAAGCGGCCGCacgcgtCCGCGAGCAAggatcc------------------------------------------GTGAGCAAGGGCGAGGAGCTGTTCACCGGGGTGGTGC	42	0	42	0.0601323	TRUE	FALSE	BC2
GGTGTCGTGAAGCGGCCGCacgcgtCCGCGGGTACAGATCCACGGCTGTAGCCACCATGAGACAGGTCAGCGTTCCACACggatccGTGAGCAAGGGCGAGGAGCTGTTCACCGGGGTGG	0	0	0	0.0601323	TRUE	FALSE	BC2
GGTGTCGTGAAGCGGCCGCacgcgtGAGCAAGGGCggatcc------------------------------------------GTGAGCAAGGGCGAGGAGCTGTTCACCGGGGTGGTGC	42	0	42	0.0601323	TRUE	FALSE	BC2
GGTGTCGTGAAGCGGCCGCacgcgtCCGCGGGTAGATCCACGGCTGTAGTAGCACCATGAGACAGGTCAGCGTTggatccG---TGAGCAAGGGCGAGGAGCTGTTCACCGGGGTGGTGC	3	0	3	0.0601323	TRUE	FALSE	BC2
GGTGTCGTGAAGCGGCCGCacgcgtCCGCGGGTAGATCCAGCCACCATGAGACAGTATGAGACAGGTCAGCGTTCCACACggatccGTGAGCAAGGGCGAGGAGCTGTTCACCGGGGTGG	0	0	0	0.0601323	TRUE	FALSE	BC2
GGTGTCGTGAAGCGGCCGCacgcgtCCGCGGGTAGCGTTCCACGGCTGTAGCCACCATGAGACAGGTCAGCGTTCCACACggatccGTGAGCAAGGGCGAGGAGCTGTTCACCGGGGTGG	0	0	0	0.0601323	TRUE	FALSE	BC2
CAGGTGTCGTGAAGCGGCCGTA----------------------GCTACAGCCA---TGAGACAGG--AGCGTTCCACACggatccGTGAGCAAGGGCGAGGAGCTGTTCACCGGGGTGG	27	0	27	0.0601323	TRUE	FALSE	BC2
CAGGTGTCGTGAAGCGGCCGCacgcgtCCGCGGGTAGATCCACGGCTGTAGCCACCATGAGACAGGTCAGCGTTCTCCACACggatccGTGAGCAAGGGCGAGGAGCTGTTCACCGGGGT	0	0	0	0.0601323	TRUE	FALSE	BC2
CAGGTGTCGTGAAGCGGCCGCacgcgtCCGCGGGTAGATCCACGGCTGTAGCCACCATGAGACAGGTCAGCGTTCCTTCCACACggatccGTGAGCAAGGGCGAGGAGCTGTTCACCGGG	0	0	0	0.0601323	TRUE	FALSE	BC2
CAGGTGTCGTGAAGCGGCCGCacgcgtCCGCGGGTAGATCCACGGCTGTAGCCACCATGAGACAGGTCAGCGTTCCTGTAGCCACCCGTGAGCAAGGGCGAGGAGCTGTTCACCGGGGTG	0	0	0	0.0601323	TRUE	FALSE	BC2
CAGGTGTCGTGAAGCGGCCGCacgcgtCCGCGGGTAGATCCACGGCTGTAGCCACCATGAGACAGGTCAGCGTTCAGCGTTCCACACggatccGTGAGCAAGGGCGAGGAGCTGTTCACC	0	0	0	0.0601323	TRUE	FALSE	BC2
CAGGTGTCGTGAAGCGGCCGCacgcgtCCGCGGGTAGATCCACGGCTGTAGCCACCATGAGACAGGTCAGCCACCATGAGACAGATCCGTGAGCAAGGGCGAGGAGCTGTTCACCGGGGT	0	0	0	0.0601323	TRUE	FALSE	BC2
CAGGTGTCGTGAAGCGGCCGCacgcgtCCGCGGGTAGATCCACGGCTGTAGCCACCATGAGACAGGTCAGCGCAGCGTTCCACACggatccGTGAGCAAGGGCGAGGAGCTGTTCACCGG	0	0	0	0.0601323	TRUE	FALSE	BC2
CAGGTGTCGTGAAGCGGCCGCacgcgtCCGCGGGTAGATCCACGGCTGTAGCCACCATGAGACAGGTCAGCGTAGATCCACGGCTCCACACggatccGTGAGCAAGGGCGAGGAGCTGTT	0	0	0	0.0601323	TRUE	FALSE	BC2
CAGGTGTCGTGAAGCGGCCGCacgcgtCCGCGGGTAGATCCACGGCTGTAGCCACCATGAGACAGGTCAGCGTTCC-CACGGCTGTAGCCAGGTC----AGC-GTTCCCACGGCTGTAGC	6	0	6	0.0601323	TRUE	FALSE	BC2
CAGGTGTCGTGAAGCGGCCGCacgcgtCCGCGGGTAGATCCACGGCTGTAGCCACCATGAGACAGGTCAGCGTTCCAGCCACCATCCGTGAGCAAGGGCGAGGAGCTGTTCACCGGGGTG	0	0	0	0.0601323	TRUE	FALSE	BC2
CAGGTGTCGTGAAGCGGCCGCacgcgtCCGCGGGTAGATCCACGGCTGTAGCCACCATGAGACAGGTCAGCGTTCCAGGTCGTTCCACACggatccGTGAGCAAGGGCGAGGAGCTGTTC	0	0	0	0.0601323	TRUE	FALSE	BC2
CAGGTGTCGTGAAGCGGCCGCacgcgtCCGCGGGTAGATCCACGGCTGTAGCCACCATGAGACAGGTCAGCGTTCCCCACCGTTCCACACggatccGTGAGCAAGGGCGAGGAGCTGTTC	0	0	0	0.0601323	TRUE	FALSE	BC2
CAGGTGTCGTGAAGCGGCCGCacgcgtCCGCGGGTAGATCCACGGCTGTAGCCACCATGAGACAGGTCAGCGTTCCCCATGACACggatccGTGAGCAAGGGCGAGGAGCTGTTCACCGG	0	0	0	0.0601323	TRUE	FALSE	BC2
CAGGTGTCGTGAAGCGGCCGCACGTGTA-GCG-----------------AGACAGCATGAGACAGGTCAGCGTTCCACACggatccGTGAGCAAGGGCGAGGAGCTGTTCACCGGGGTGG	18	0	18	0.0601323	TRUE	FALSE	BC2
CAGGTGTCGTGAAGCGGCCGCacgcgtCCGCGGGTAGATCCC-------AGCCACCATGAGACGGATC--------------CGTGAGCAAGGGCGAGGAGCTGTTCACCGGGGTGGTGC	21	0	21	0.0601323	TRUE	FALSE	BC2
CAGGTGTCGTGAAGCGGCCGCACGCG-------GTAGATCCACGGCTGTAG--------------------GTTCCACACggatccGTGAGCAAGGGCGAGGAGCTGTTCACCGGGGTGG	27	0	27	0.0601323	TRUE	FALSE	BC2
CAGGTGTCGTGAAGCGGCCGCACGC---------------------TGGACCTGCCATGAGACAGGTCAGCGTTTTCCACACggatccGTGAGCAAGGGCGAGGAGCTGTTCACCGGGGT	21	0	21	0.0601323	TRUE	FALSE	BC2
CAGGTGTCGTGAAGCGGC----------------------------------------GA-----GTCAGCGTTCCACACggatccGTGAGCAAGGGCGAGGAGCTGTTCACCGGGGTGG	45	0	45	0.0601323	TRUE	FALSE	BC2
CAGGTGTCGT---------------------------------------------------------CAGCGTTCCCCACACggatccGTGAGCAAGGGCGAGGAGCTGTTCACCGGGGT	57	0	57	0.0601323	TRUE	FALSE	BC2
AGGTGTCGTGAAGCGGCCGCacgcgtCCGCGGGTAGATCC------GTCAGCCACCATGAGACTGGTCAGCGTTCCACACggatccGTGAGCAAGGGCGAGGAGCTGTTCACCGGGGTGG	6	0	6	0.0601323	TRUE	FALSE	BC2
AGGTGTCGTGAAGCGGCCGCacgcgtCCGCGGGTAGATCC------GTCAGCCACCATGAGACAGGTCAGCGTTCCACACggatccGTGAGCAAGGGCGAGGAGCTGTTCACCGGGGTGG	6	0	6	0.0601323	TRUE	FALSE	BC2
AGGTGTCGTGAAGCGGCCGCacgcgtCAGCGTTCCAGATCCACGGCTGTAGCCACCATGAGACAGGTCAGCGTTCCACACggatccGTGAGCAAGGGCGAGGAGCTGTTCACCGGGGTGG	0	0	0	0.0601323	TRUE	FALSE	BC2
AGGTGTCGTGAAGCGGCCGCACGC---------------CACGGCTGTTAGCCACCATGAGACAGGTCAGCGTTCCACACggatccGTGAGCAAGGGCGAGGAGCTGTTCACCGGGGTGG	15	0	15	0.0601323	TRUE	FALSE	BC2
CAGGTGTCGTGAAGCGGCCGCacgcgtCCGCGGGTAGATCCACGG--------------------------GATCC-------GTGAGCAAGGGCGAGGAGCTGTTCACCGGGGTGGTGC	33	0	33	0.0601323	TRUE	FALSE	BC2
CAGGTGTCGTGAAGCGGCCGCacgcgtCCGCGGGTAGATCCACCAT----GCCACCATGAGACAGGTCAGCGTTGAGACAGGTCAGCGTTCCACACggatccGTGAGCAAGGGCGAGGAG	4	16	12	0.0601323	TRUE	FALSE	BC2
CAGGTGTCGTGAAGCGGCCGCacgcgtCC----------------------CCCCTA--------------------------------------GAGGAGCTGTTCACCGGGGTGGTGC	60	0	60	0.0601323	TRUE	FALSE	BC2
CAGGTGTCGTGAAGCGGCCGCacgcgtCCGCGG------------CTGTAGCCACCATGAGAC------------CACACggatccGTGAGCAAGGGCGAGGAGCTGTTCACCGGGGTGG	24	0	24	0.0601323	TRUE	FALSE	BC2
CAGGTGTCGTGAAGCGGCCGCacgcgtCCGCGGGTAG---------------------------------CGTTCCACACggatccGTGAGCAAGGGCGAGGAGCTGTTCACCGGGGTGG	33	0	33	0.0601323	TRUE	FALSE	BC2
CAGGTGTCGTGAAGCGGCCG----------------------------------------------------------------TGAGCAAGGGCGAGGAGCTGTTCACCGGGGTGGTGC	64	0	64	4.44979	FALSE	TRUE	BC2
CAGGTGTCGTGAAG----------------------------------------------------------------------TGAGCAAGGGCGAGGAGCTGTTCACCGGGGTGGTGC	70	0	70	0.962117	FALSE	TRUE	BC2
CAGGTGTCGTGAAGCGGCCGCACGC----------------------------------------------------------------AAGGGCGAGGAGCTGTTCACCGGGGTGGTGC	64	0	64	0.962117	FALSE	TRUE	BC2
CAGGTGTCGTGAAGCGGCCGCATCCGT----------------------------------------------------------GAGCAAGGGCGAGGAGCTGTTCACCGGGGTGGTGC	58	0	58	0.841852	FALSE	TRUE	BC2
CAGGTGTCGTGAATC-------------------------------------------------------------------CGTGAGCAAGGGCGAGGAGCTGTTCACCGGGGTGGTGC	67	0	67	0.661455	FALSE	TRUE	BC2
CAGGTGTCGTGAAGCGGCCGCA--------------------------------------------------------------------AGGGCGAGGAGCTGTTCACCGGGGTGGTGC	68	0	68	0.601323	FALSE	TRUE	BC2
CAGGTGTCGTGAAGCGGCC-----------------------------------------------------------------TGAGCAAGGGCGAGGAGCTGTTCACCGGGGTGGTGC	65	0	65	0.601323	FALSE	TRUE	BC2
CAGGTGTCGTGAAGCGGCCGCACG--------------------------------------------------------------AGCAAGGGCGAGGAGCTGTTCACCGGGGTGGTGC	62	0	62	0.541191	FALSE	TRUE	BC2
CAGGTGTCGTGATCCG--------------------------------------------------------------------TGAGCAAGGGCGAGGAGCTGTTCACCGGGGTGGTGC	68	0	68	0.481058	FALSE	TRUE	BC2
CAGGTGTCGTGAAGCGGCCGCACGCG----------------------------------------------------------------------AGGAGCTGTTCACCGGGGTGGTGC	70	0	70	0.300661	FALSE	TRUE	BC2
CAGGTGTCGTGAAG----------------------GATCC------------------------------------------GTGAGCAAGGGCGAGGAGCTGTTCACCGGGGTGGTGC	64	0	64	0.240529	FALSE	TRUE	BC2
CAGGTGTCGTGAAGCGGCCGCACGCG-----------ATCC------------------------------------------GTGAGCAAGGGCGAGGAGCTGTTCACCGGGGTGGTGC	53	0	53	0.240529	FALSE	TRUE	BC2
CAGGTGTCGTGAAGCGGCCGCacgcgt----------------------------------------------------------GAGCAAGGGCGAGGAGCTGTTCACCGGGGTGGTGC	58	0	58	0.240529	FALSE	TRUE	BC2
CAGGTGTCGTGAAGCGGCCGCATG-------------ATCC------------------------------------------GTGAGCAAGGGCGAGGAGCTGTTCACCGGGGTGGTGC	55	0	55	0.240529	FALSE	TRUE	BC2
CAGGTGTCGTGAAGCGGCC-------------------------------------ATGAGACAGGTCAGCGTTCCACACggatccGTGAGCAAGGGCGAGGAGCTGTTCACCGGGGTGG	37	0	37	0.240529	FALSE	TRUE	BC2
CAGGTGTCGTGAAGCGGAC--ACggatccG------------------------------------------------------TGAGCAAGGGCGAGGAGCTGTTCACCGGGGTGGTGC	56	0	56	0.240529	FALSE	TRUE	BC2
CAGGTGTCGTGAAGCGGCCGC--------------------------------------------------------------GTGAGCAAGGGCGAGGAGCTGTTCACCGGGGTGGTGC	62	0	62	0.180397	FALSE	TRUE	BC2
CAGGTGTCGTGAAGCGGCCGCACCCGT----------------------------------------------------------GAGCAAGGGCGAGGAGCTGTTCACCGGGGTGGTGC	58	0	58	0.180397	FALSE	TRUE	BC2
CAGGTGTCGTGAAGCGGCC----------------------------------------------------------------------AAGGGCGAGGAGCTGTTCACCGGGGTGGTGC	70	0	70	0.180397	FALSE	TRUE	BC2
CAGGTGTCGTGAAGCGGCCGCACGTG----------GATCC------------------------------------------GTGAGCAAGGGCGAGGAGCTGTTCACCGGGGTGGTGC	52	0	52	0.180397	FALSE	TRUE	BC2
CAGGTGTCGTGAAGCGCCCG----------------------------------------------------------------TGAGCAAGGGCGAGGAGCTGTTCACCGGGGTGGTGC	64	0	64	0.180397	FALSE	TRUE	BC2
CAGGTGTCGTGAAGCGGCCGCACACGA----------------------------------------------------------GAGCAAGGGCGAGGAGCTGTTCACCGGGGTGGTGC	58	0	58	0.180397	FALSE	TRUE	BC2
CAGGTGTCGTGAA----CCACACggatccG------------------------------------------------------TGAGCAAGGGCGAGGAGCTGTTCACCGGGGTGGTGC	58	0	58	0.120265	FALSE	TRUE	BC2
CAGGTGTCGTGA-----CCACACggatccG------------------------------------------------------TGAGCAAGGGCGAGGAGCTGTTCACCGGGGTGGTGC	59	0	59	0.120265	FALSE	TRUE	BC2
CAGGTGTCGTGAA-------CACggatccG------------------------------------------------------TGAGCAAGGGCGAGGAGCTGTTCACCGGGGTGGTGC	61	0	61	0.120265	FALSE	TRUE	BC2
CAGGTGTCGTG-------------------------------------------------------------------------TGAGCAAGGGCGAGGAGCTGTTCACCGGGGTGGTGC	73	0	73	0.120265	FALSE	TRUE	BC2
CAGGTGTCGTGAAGCGGCCG-----------------ATCC------------------------------------------GTGAGCAAGGGCGAGGAGCTGTTCACCGGGGTGGTGC	59	0	59	0.120265	FALSE	TRUE	BC2
CAGGTGTCGTGAAGCGTC-----------------------------------------------------------------GTGAGCAAGGGCGAGGAGCTGTTCACCGGGGTGGTGC	65	0	65	0.120265	FALSE	TRUE	BC2
CAGGTGTCGTGAAGCGGCCGCA----------------------------------------------------------------AGCAAGGGCGAGGAGCTGTTCACCGGGGTGGTGC	64	0	64	0.120265	FALSE	TRUE	BC2
CAGGTGTCGTGT--------------------------------------GCCACCATG------------------------GTGAGCAAGGGCGAGGAGCTGTTCACCGGCGTGGTGC	62	0	62	0.0601323	FALSE	TRUE	BC2
CAGGTGTCGTGT--------------------------------------GCCACCATG------------------------GTGAGCAAGGGCGAGGAGCTTGTTCACCGGCGTGGGT	62	0	62	0.0601323	FALSE	TRUE	BC2
CAGGTGTCGTGTAGCG--------------------------------------------------------------------TGAGCAAGGGCGAGGAGCTGTTCACCGGGGTGGTGC	68	0	68	0.0601323	FALSE	TRUE	BC2
CAGGTGTCGTGTAGCGGCCG----------------------------------------------------------------TGAGCAAGGGCGAGGAGCTGTTCACCGGGGTGGTGC	64	0	64	0.0601323	FALSE	TRUE	BC2
CAGGTGTCGTGTAGGG--------------------------------------------------------------------TGAGCAAGGGCGAGGAGCTGTTCACCGGGGTGGTGC	68	0	68	0.0601323	FALSE	TRUE	BC2
CAGGTGTCTTGAAGCGGCCGCACGC-------------------------------------------AGCGTTCCACACGGACCCGTGAGCAAGGGCGGGGAGCTGTTCACCGGGGTGG	43	0	43	0.0601323	FALSE	TRUE	BC2
CAGGTGTCGTGAAGCT----CACggatccG------------------------------------------------------TGAGCAAGGGCGAGGAGCTGTTCACCGGGGTGGTGC	58	0	58	0.0601323	FALSE	TRUE	BC2
CAGGTGTCGTGAAGCGTCCG----------------------------------------------------------------TGAGCAAGGGCGAGGAGCTGTTCACCGGGGTGGTGC	64	0	64	0.0601323	FALSE	TRUE	BC2
CAGGTGTCGTGAAGGTGT--------------------------------GCCACCATG------------------------GTGAGCAAGGGCGAGGAGCTGTTCACCGGCGTGGTGC	56	0	56	0.0601323	FALSE	TRUE	BC2
CAGGTGTCGTGAAGTGGCCGCACG-------------ATCC------------------------------------------GTGAGCAAGGGCGAGGAGCTGTTCACCGGGGTGGTGC	55	0	55	0.0601323	FALSE	TRUE	BC2
CAGGTGTCGTGAATCGGCCGCACACGA----------------------------------------------------------GAGCAAGGGCGAGGAGCTGTTCACCGGGGTGGTGC	58	0	58	0.0601323	FALSE	TRUE	BC2
CAGGTGTCGTGAGGCGGCC-----------------------------------------------------------------TGAGCAAGGGCGAGGAGCTGTTCACCGGGGTGGTGC	65	0	65	0.0601323	FALSE	TRUE	BC2
GGCCGCacgcgtCCGCGGGTAGATCCACGGCTGTAGCCACCACGGCTGTAGCCACCATGAGACAGGTCAGCGATCC-------GTGAGCAAGGGCGAGGAGCTGTTCACCGGGGTGGTGC	7	0	7	0.0601323	FALSE	TRUE	BC2
TAGGTGTCGTGAAG----------------------------------------------------------------------TGAGCAAGGGCGAGGAGCTGTTCACCGGGGTGGTGC	70	0	70	0.0601323	FALSE	TRUE	BC2
CAGGTGTCGTGAAGCGGCCGCATCCGT----------------------------------------------------------GAGCAAGGGCGAGGAGCCGTTCACCGGGGTGGTGC	58	0	58	0.0601323	FALSE	TRUE	BC2
CAGGTGTCGTGAAGCGGCCGCTC-----------------------------------------------------------CGTGAGCAAGGGCGAGGAGCTGTTCACCGGGGTGGTGC	59	0	59	0.0601323	FALSE	TRUE	BC2
CAGGTGTCGTGAAGCGGCCGCTCACG----------GATCC------------------------------------------GTGAGCAAGGGCGAGGAGCTGTTCACCGGGGTGGTGC	52	0	52	0.0601323	FALSE	TRUE	BC2
CAGGTGTCGTGAAGCGGCCGCAC--------------------------------------ACAGGTCAGCGTTCCACACGGATACGTGAGCAAGGGCGAGGAGCTGTTCACCGGGGTGG	38	0	38	0.0601323	FALSE	TRUE	BC2
CAGGTGTCGTGAAGCGGCCGCACACG----------GATCC------------------------------------------GTGAGCAAGGGCGAGGAGCTGTTCACCGGAGTGGTGC	52	0	52	0.0601323	FALSE	TRUE	BC2
CAGGTGTCGTGAAGCGGCCGCACACGGACCCG----------------------------------------------------TGAGCAAGGGCGAGGAGCTGTTCACCGGGGTGGTGC	52	0	52	0.0601323	FALSE	TRUE	BC2
CAGGTGTCGTGAAGCGGCCGCACG--------------------------------------------------------------AGCAAGGGCGAGGAGCTGTTCACCAGGGTGGTGC	62	0	62	0.0601323	FALSE	TRUE	BC2
CAGGTGTCGTGAAGCGGCCGCACG--------------------------------------------------------------AGCAAGGGCGAGGAGCTGTTCACCGGGGTGGCGC	62	0	62	0.0601323	FALSE	TRUE	BC2
CAGGTGTCGTGAAGCGGCCGCA-----------------------------------------------------------------GCAAGGGCGAGGAGCTGTTCACCGGGGTGGTGC	65	0	65	0.0601323	FALSE	TRUE	BC2
CAGGTGTCGTGAAGCGGCCG----------------GATCC------------------------------------------GTGAGCAAGGGCGAGGAGCTGTCCACCGGGGTGGTGC	58	0	58	0.0601323	FALSE	TRUE	BC2
CAGGTGTCGTGAAGCGGCCCC--------------------------------------------------------------GTGAGCAAGGGCGAGGAGCTGTTCACCGGGGTGGTGC	62	0	62	0.0601323	FALSE	TRUE	BC2
CAGGTGTCGTGAAGCGGCC--ACggatccG------------------------------------------------------TGAGCAAGGGCGAGGAGCTGTTCACCGGGGTGGTGC	56	0	56	0.0601323	FALSE	TRUE	BC2
CAGGTGTCGTGAAGCGGCC----------------AGGTCA-------TAGCCACCATGAGACAGGTCAGCGTTCCGCACAGATCCGTGAGCAAGGGCGAGGAGCTGTTCACCGGGGTGG	23	0	23	0.0601323	FALSE	TRUE	BC2
CAGGTGTCGTGAAGCGGCATC------------------------------------TGAAGCGGATC--------------CGTGAGCAAGGGCGAGGAGCTGTTCACCGGGGTGGTGC	50	0	50	0.0601323	FALSE	TRUE	BC2
CAGGTGTCGTGAAGCGGCCGCACGCG-----------ATCC------------------------------------------GTGAGCAAGGGCGAGGAGCTGTTCGCCGGGGTGGTGC	53	0	53	0.0601323	FALSE	TRUE	BC2
CAGGTGTCGTGAAGCGGCCGCacgcgt-----------------------------------------------------------AGCAAGGGCGAGGAGCTGTTCACCGGGGTGGTGC	59	0	59	0.0601323	FALSE	TRUE	BC2
CAGGTGTCGTGAAGCGGCCGCACGCG----------------------------------------------------------------AGGGCGAGGAGCTGTTCACCGGGGTGGTGC	64	0	64	0.0601323	FALSE	TRUE	BC2
CAGGTGTCGTGAAGCGGCCGCACGCG----------------------------------------------------------------------AGGAGCTGTTCACCGGGGTAGTGC	70	0	70	0.0601323	FALSE	TRUE	BC2
CAGGTGTCGTGAAGCGGCCGCACGCCTC-------------ACGGATC----------------------------------CGTGAGCAAGGGCGAGGAGCTGTTCACCGGGGTGGTGC	47	0	47	0.0601323	FALSE	TRUE	BC2
CAGGTGTCGTGAAGCGGCCGCACGC----------------------------------------------------------------AAGGGCGAGGAGCTGTTCACCGGGGTGGTGT	64	0	64	0.0601323	FALSE	TRUE	BC2
CAGGTGTCGT------------------------------------TGT-GCCACCATG------------------------GTGAGCAAGGGCGAGGAGCTGTTCACCGGCGTGGTGC	61	0	61	0.0601323	FALSE	TRUE	BC2
CAGGTGTCGT-----------------------------------------CCGCCATG------------------------GTGAGCAAGGGCGAGGAGCTGTTCACCGGCGTGGTGC	65	0	65	0.0601323	FALSE	TRUE	BC2
CAGGTGTCGT-----------------------------------------CCACCATG------------------------GTGAGCAAGGGCGAGGAGCTGTTCACCGGCGTGGTGC	65	0	65	0.0601323	FALSE	TRUE	BC2
CAGGTGTCGT-------------------------------------------ACCATG------------------------GTGAGCAAGGGCGAGGAGCTGTTCACCGGCGTGGTGC	67	0	67	0.0601323	FALSE	TRUE	BC2
CAGGTGTCGT-------------------------------------------ACCATG------------------------GTGAGCAAGGGCGAGGAGCTGTTCACCGGCGTGGCTG	67	0	67	0.0601323	FALSE	TRUE	BC2
CAGGTATCGTGAAGCGTC-----------------------------------------------------------------GTGAGCAAGGGCGAGGAGCTGTTCACCGGGGTGGTGC	65	0	65	0.0601323	FALSE	TRUE	BC2
CAGGT--CGTGA-----CCACACggatccG------------------------------------------------------TGAGCAAGGGCGAGGAGCTGCTCACCGGGGTGGTGC	61	0	61	0.0601323	FALSE	TRUE	BC2
CAGGTGTCGTG----------------------------------------------TGAGACAGGTCAGCGTTCCGTTCCACACggatccGTGAGCAAGGGCGAGGAGCTGTTCACCGG	46	0	46	0.0601323	FALSE	TRUE	BC2
CAGGTGTCGTG----------------------------------------CCACCATG------------------------GTGAGCAAGGGCGAGGAGCTGTTCACCGGCGTGGTGC	64	0	64	0.0601323	FALSE	TRUE	BC2
CAGGTGTCGTGAAGCGGACGCACACG----------GATCC------------------------------------------GTGGGCAAGGGCGAGGAGCTGTTCACCGGGGTGGTGC	52	0	52	0.0601323	FALSE	TRUE	BC2
CAGGTGTCGTGAAGCGGACG----------------GATCC------------------------------------------GTGAGCAAGGGCGAGGAGCTGTTCACCGGGGTGGTGC	58	0	58	0.0601323	FALSE	TRUE	BC2
CAGGTGTCGTGAAGCGCCCG----------------------------------------------------------------TGAGCAAGGGCGAGGAGCCGTTCACCGGGGTGGTGC	64	0	64	0.0601323	FALSE	TRUE	BC2
CAGGTGTCGTGAAGC-------------------------------------------------------------------------CAAGGGCGAGGAGCTGTTCACCGGGGTGGTGC	73	0	73	0.0601323	FALSE	TRUE	BC2
CAGGTGTCGTGAAG----------------------GATCC------------------------------------------GTGAGCAAAGGCGAGGAGCTGTTCACCGGGGTGGTGC	64	0	64	0.0601323	FALSE	TRUE	BC2
CAGGTGTCGTGAAG-----------------------ATCCACGGCTGTAGCCACCATGAGACAGGTCAGCGTTCC------CGTGAGCAAGGGCGAGGAGCTGTTCACCGGGGTGGTGC	29	0	29	0.0601323	FALSE	TRUE	BC2
CAGGTGTCGTGAAG----------------------------------------------------------------------TGAGCAAGGGCGAGGAGCTGTTCGCCGGGGTGGTGC	70	0	70	0.0601323	FALSE	TRUE	BC2
CAGGTGTCGTGAACCG--------------------------------------------------------------------TGAGCAAGGGCGAGGAGCTGTTCACCGGGGTGGTGC	68	0	68	0.0601323	FALSE	TRUE	BC2
CAGGTGTCGTGA-----CCACACggatccG------------------------------------------------------TGAGCAAGGGCGAGGAGCTGTTCGCCGGGGTGGTGC	59	0	59	0.0601323	FALSE	TRUE	BC2
CAGGTGTCGTGA--------------TCCGCG------------------------------------------------------AGCAAGGGCGAGGAGCTGTTCACCGGGGTGGTGC	68	0	68	0.0601323	FALSE	TRUE	BC2
CAGGTGTCGTGAAGCGGCCGCacgcgtCA-----------------------------------------------------CGTGAACA---GCGAGGAGCTGTTCACCGGGGTGGTGC	56	0	56	0.0601323	FALSE	TRUE	BC2
CAGGTGTCGTGAAGCGGCCGCacgcgtCCGC-------------------------------------------------------AGCAAGGGCGAGGAGCTGTTCACCGGGGTGGTGC	55	0	55	0.0601323	FALSE	TRUE	BC2
CAGGTGTCGTGAAGCGGCCGCacgcgtCCGC----------------------------------------------------------AAGGGCGAGGAGCTGTTCACCGGGGTGGTGC	58	0	58	0.0601323	FALSE	TRUE	BC2
CAGGTGTCGTGAAGCGGCCGCacgcgtCCACGGGTA----CACGGATC----------------------------------CGTGAGCAAGGGCGAGGAGCTGTTCACCGGGGTGGTGC	38	0	38	0.0601323	FALSE	TRUE	BC2
CAGGTGTCGTGAAGCGGCCGCacgcgtCC---------------------------ATGAGACAGGTCAGCG--------------AGCAAGGGCGAGGAGCTGTTCACCGGGGTGGTGC	41	0	41	0.0601323	FALSE	TRUE	BC2
CAGGTGTCGTGAAGCGGCCGCacgcgtCAG----------------------------GAGACAGGTCAGCGTTCCACACGGACCCGTGAGCAAGGGCGAGGAGCTGTTCACCGGGGTGG	28	0	28	0.0601323	FALSE	TRUE	BC2
CAGGTGTCGTGAAGCGGCCGCacgcgtCCGCGGGTAG---------------------------------CGATCC-------GTGAGCAAGGGCGAGGAGCTGTTCACCGGGGTGGTGC	40	0	40	0.0601323	FALSE	TRUE	BC2
CAGGTGTCGTGAAGCGGCCGCacgcgtCCGCGGGTAG-----------------------------------------------TGAGCAAGGGCGAGGAGCAGTTCACCGGGGTGGTGC	47	0	47	0.0601323	FALSE	TRUE	BC2
CAGGTGTCGTGAAGCGGCCGCacgcgtCCGCGGGTA-ATCC------------------------------------------GTGAGCAAGGGCGAGGAGCTGTTCACCGGGGTGGTGC	43	0	43	0.0601323	FALSE	TRUE	BC2
CAGGTGTCGTGAAGCGGCCGCacgcgtCCGCGGGTA----------------------------------------------CGTGAGCAAGGGCGAGGAGCTGTTCACCGGGGTGGTGC	46	0	46	0.0601323	FALSE	TRUE	BC2
CAGGTGTCGTGAAGCGGCCACACggatccG------------------------------------------------------TGAGCAAGGGCGAGGAGCTGTTCACCGGGGTGGTGC	54	0	54	0.180397	TRUE	TRUE	BC2
CAGGTGTCGTGAAGCGGCCGCACG------------------------------------------------------------TGAGCAAGGGCGAGGAGCTGTTCACCGGGGTGGTGC	60	0	60	0.120265	TRUE	TRUE	BC2
CAGGTGTCGTGAAGCGGCCGCAC-----------------------TGTAGCCACG---------------GATCC-------GTGAGCAAGGGCGAGGAGCTGTTCACCGGGGTGGTGC	45	0	45	0.0601323	TRUE	TRUE	BC2
CAGGTGTCGTGAAGCGGCCGCacgcgt------------------------------------------------------------GCAAGGGCGAGGAGCTGTTCACCGGGGTGGTGC	60	0	60	0.0601323	TRUE	TRUE	BC2
CAGGTGTCGTA-----GTTGTACAAAAAAGCAGGTGT-------------GCCACCATG------------------------GTGAGCAAGGGCGAGGAGCTGTTCACCGGCGTGGTGC	42	0	42	0.0601323	TRUE	TRUE	BC2
CAGGTGTCGT--AGCAG---------------------------GCTGT-GCCACCATG------------------------GTGAGCAAGGGCGAGGAGCTGTTCACCGGCGTGGTGC	54	0	54	0.0601323	TRUE	TRUE	BC2
CAG-TGTCGT-----------------------------------------CCACCATG------------------------GTGAGCAAGGGCGAGGAGCTGTTCACCGGCGTGGTGC	66	0	66	0.0601323	TRUE	TRUE	BC2
AGGTGTCGTGAAGCGGCCGCATGCGTCCGCGGGTAAGATCCACGGCTGTAGCCACCATGAGACAGGTCAGCGTTCCACACggatccGTGAGCAAGGGCGAGGAGCTGTTCACCGGGGTGG	0	0	0	0.0601323	TRUE	TRUE	BC2
AAGCGGCCGCACGTAGATCCACGGCTGTAGCCACTAGATCCACGGCTGTAGCCACCATGAGACAGGTCAGCGTTCCACACggatccGTGAGCAAGGGCGAGGAGCTGTTCACCGGGGTGG	0	0	0	0.0601323	TRUE	TRUE	BC2
AAGCGGCCGCacgcgtCCGCGGGTAGAGATCCACGGCTGTAGCCGCTGTAGCCACCATGAGACAGGTCAGCGTTCCACACggatccGTGAGCAAGGGCGAGGAGCTGTTCACCGGGGTAG	0	0	0	0.0601323	TRUE	TRUE	BC2
AAGCGGCCGCacgcgtCCACCATGAGACAGGTCAGCGTTCCACGGCTGTAGCCACCATGAGACAGGTCAGCGTTCCACACggatccGTGAGCAAGGGCGAGGAGCTGTTCACCGGGGTGG	0	0	0	0.0601323	TRUE	TRUE	BC2
CAGGTGTCGTG-----------------------------------TGT-GCCACCATG------------------------GTGAGCAAGGGCGAGGAGCTGTTCACCGGCGTGGTGC	60	0	60	0.0601323	TRUE	TRUE	BC2
CAGGTGTCGTGAAGCGGCCGCacgcgtCCGC------------------------CATGAGACAGGT-AGCCACCC-CACGGC-------------------------------TGTAGC	57	0	57	0.0601323	TRUE	TRUE	BC2
CAGGTGTCGTGAAGCGGCCGCacgcgtCCG------------------------------------------------------TGAGCAAGGGCGAGGAGCTGTTCACCGGGGTGGTAC	54	0	54	0.0601323	TRUE	TRUE	BC2
CAGGTGTCGTGAAGCGGCCGCacgcgtCCG------------------------------------------------------------------AGGAGCTGTTCACCGGGGTGGTGC	66	0	66	0.0601323	TRUE	TRUE	BC2
TGTCGTGAAGCGGTGCCCATCCTGGTCGAGCTGGTAGATCCACGGCTGTAGCCACCATGAGACAGGTCAGCGTTCCACACggatccGTGAGCAAGGGCGAGGAGCTGTTCACCGGGGTGG	0	0	0	0.0601323	TRUE	TRUE	BC2

## Sheet: Supplementary Table 2
Supplementary Table 2. Information of the 12K oligonucleotides used for constructing CAPTURE library.
Oligo.sequence	Length(bps)	sgRNA.Sequence	Ontarget.score	Strand
cttccatttcaggtgtcgtgaagcggccgcACGCGTccgCAGTGTACTGTCACTGGAGTgccaccATGgtcgac	74	ACTCCAGTGACAGTACACTG	0.879	upper
cttccatttcaggtgtcgtgaagcggccgcACGCGTccgCGCAGTACTCAACGTCAACGgccaccATGgtcgac	74	CGTTGACGTTGAGTACTGCG	0.8652	upper
cttccatttcaggtgtcgtgaagcggccgcACGCGTccgCCGTGTGTTCATCCGACAGCgccaccATGgtcgac	74	GCTGTCGGATGAACACACGG	0.8649	upper
cttccatttcaggtgtcgtgaagcggccgcACGCGTccgCGTTGTTTTGGATCAGCACCgccaccATGgtcgac	74	GGTGCTGATCCAAAACAACG	0.861	upper
cttccatttcaggtgtcgtgaagcggccgcACGCGTccgCGGTGTTCATTTTCCACCAGgccaccATGgtcgac	74	CTGGTGGAAAATGAACACCG	0.8575	upper
cttccatttcaggtgtcgtgaagcggccgcACGCGTccgCCGTGCATCATTCTTCACCAgccaccATGgtcgac	74	TGGTGAAGAATGATGCACGG	0.8524	upper
cttccatttcaggtgtcgtgaagcggccgcACGCGTccgCGTGGGTCATATGCCATATGgccaccATGgtcgac	74	CATATGGCATATGACCCACG	0.8515	upper
cttccatttcaggtgtcgtgaagcggccgcACGCGTccgCTGTGTATCAGACCGTCCGTgccaccATGgtcgac	74	ACGGACGGTCTGATACACAG	0.8513	upper
cttccatttcaggtgtcgtgaagcggccgcACGCGTccgCATTGCTCGTCACTGTTGTCgccaccATGgtcgac	74	GACAACAGTGACGAGCAATG	0.8505	upper
cttccatttcaggtgtcgtgaagcggccgcACGCGTccgCGTTGTTGGTATATTTCACCgccaccATGgtcgac	74	GGTGAAATATACCAACAACG	0.8499	upper
cttccatttcaggtgtcgtgaagcggccgcACGCGTccgTCGTCATCTCTGTGCAACACgccaccATGgtcgac	74	GTGTTGCACAGAGATGACGA	0.8475	upper
cttccatttcaggtgtcgtgaagcggccgcACGCGTccgCGTGGTACACAATTTCACCAgccaccATGgtcgac	74	TGGTGAAATTGTGTACCACG	0.8466	upper
cttccatttcaggtgtcgtgaagcggccgcACGCGTccgCCGTGGTATGTCCTACTCCAgccaccATGgtcgac	74	TGGAGTAGGACATACCACGG	0.8462	upper
cttccatttcaggtgtcgtgaagcggccgcACGCGTccgCATTGCTCTCAGTGCAATTTgccaccATGgtcgac	74	AAATTGCACTGAGAGCAATG	0.8454	upper
cttccatttcaggtgtcgtgaagcggccgcACGCGTccgCGCAGTCAGTTCACCACTTTgccaccATGgtcgac	74	AAAGTGGTGAACTGACTGCG	0.8436	upper
cttccatttcaggtgtcgtgaagcggccgcACGCGTccgCGTGTTTCCAACCACATCAAgccaccATGgtcgac	74	TTGATGTGGTTGGAAACACG	0.8427	upper
cttccatttcaggtgtcgtgaagcggccgcACGCGTccgCGTGGTTCCTTCTACAGCTTgccaccATGgtcgac	74	AAGCTGTAGAAGGAACCACG	0.8405	upper
cttccatttcaggtgtcgtgaagcggccgcACGCGTccgCGTTGCTATCTACCACAAGCgccaccATGgtcgac	74	GCTTGTGGTAGATAGCAACG	0.8389	upper
cttccatttcaggtgtcgtgaagcggccgcACGCGTccgCAGTGTTATCTCATGCGAGTgccaccATGgtcgac	74	ACTCGCATGAGATAACACTG	0.838	upper
cttccatttcaggtgtcgtgaagcggccgcACGCGTccgCAGTGCATTTCATTTTCTCAgccaccATGgtcgac	74	TGAGAAAATGAAATGCACTG	0.8377	upper
cttccatttcaggtgtcgtgaagcggccgcACGCGTccgCGTGGTACTCTACAAGTATCgccaccATGgtcgac	74	GATACTTGTAGAGTACCACG	0.8356	upper
cttccatttcaggtgtcgtgaagcggccgcACGCGTccgTGTGTTTCAGTGCACACAGTgccaccATGgtcgac	74	ACTGTGTGCACTGAAACACA	0.8355	upper
cttccatttcaggtgtcgtgaagcggccgcACGCGTccgCAGTTTATTCCGCCGCATCCgccaccATGgtcgac	74	GGATGCGGCGGAATAAACTG	0.8351	upper
cttccatttcaggtgtcgtgaagcggccgcACGCGTccgCGGTGCTACCTACCAGTTCTgccaccATGgtcgac	74	AGAACTGGTAGGTAGCACCG	0.8341	upper
cttccatttcaggtgtcgtgaagcggccgcACGCGTccgCAGTGTTCAAGTTCCCACTGgccaccATGgtcgac	74	CAGTGGGAACTTGAACACTG	0.8335	upper
cttccatttcaggtgtcgtgaagcggccgcACGCGTccgCGGTGTTTCTTCATGTGTGCgccaccATGgtcgac	74	GCACACATGAAGAAACACCG	0.832	upper
cttccatttcaggtgtcgtgaagcggccgcACGCGTccgCGTGGTCTTTATCCCACTCCgccaccATGgtcgac	74	GGAGTGGGATAAAGACCACG	0.8313	upper
cttccatttcaggtgtcgtgaagcggccgcACGCGTccgCCAGGTACTCAGTACGCTCTgccaccATGgtcgac	74	AGAGCGTACTGAGTACCTGG	0.8306	upper
cttccatttcaggtgtcgtgaagcggccgcACGCGTccgCGGGGTCTTATTATCAACCTgccaccATGgtcgac	74	AGGTTGATAATAAGACCCCG	0.8304	upper
cttccatttcaggtgtcgtgaagcggccgcACGCGTccgCCGGGAAGTTCATCGTCTTGgccaccATGgtcgac	74	CAAGACGATGAACTTCCCGG	0.8297	upper
cttccatttcaggtgtcgtgaagcggccgcACGCGTccgCGTGGAATTGTTGTTCCTACgccaccATGgtcgac	74	GTAGGAACAACAATTCCACG	0.8289	upper
cttccatttcaggtgtcgtgaagcggccgcACGCGTccgCCCGGAAGACTATCCGGAGCgccaccATGgtcgac	74	GCTCCGGATAGTCTTCCGGG	0.8283	upper
cttccatttcaggtgtcgtgaagcggccgcACGCGTccgCCGAGCTCGTGTACCATCTAgccaccATGgtcgac	74	TAGATGGTACACGAGCTCGG	0.8282	upper
cttccatttcaggtgtcgtgaagcggccgcACGCGTccgCGTTTGTCAATCCTCAGGTAgccaccATGgtcgac	74	TACCTGAGGATTGACAAACG	0.8273	upper
cttccatttcaggtgtcgtgaagcggccgcACGCGTccgCTGTGCCACTATATACTCGAgccaccATGgtcgac	74	TCGAGTATATAGTGGCACAG	0.8267	upper
cttccatttcaggtgtcgtgaagcggccgcACGCGTccgCTGTGGTGTTCTGTCACAATgccaccATGgtcgac	74	ATTGTGACAGAACACCACAG	0.8257	upper
cttccatttcaggtgtcgtgaagcggccgcACGCGTccgCAGTGGTCTTTACGAGTTCCgccaccATGgtcgac	74	GGAACTCGTAAAGACCACTG	0.8242	upper
cttccatttcaggtgtcgtgaagcggccgcACGCGTccgCTGTGGAGTCTTTACACCAAgccaccATGgtcgac	74	TTGGTGTAAAGACTCCACAG	0.8224	upper
cttccatttcaggtgtcgtgaagcggccgcACGCGTccgCGTGGTATTACCTCCATCCCgccaccATGgtcgac	74	GGGATGGAGGTAATACCACG	0.8222	upper
cttccatttcaggtgtcgtgaagcggccgcACGCGTccgCTATGTGTCAGGCACGGTACgccaccATGgtcgac	74	GTACCGTGCCTGACACATAG	0.822	upper
cttccatttcaggtgtcgtgaagcggccgcACGCGTccgCTGTGGAGACTCAATGGTTTgccaccATGgtcgac	74	AAACCATTGAGTCTCCACAG	0.821	upper
cttccatttcaggtgtcgtgaagcggccgcACGCGTccgACGTGGTATATCTCACCGTCgccaccATGgtcgac	74	GACGGTGAGATATACCACGT	0.821	upper
cttccatttcaggtgtcgtgaagcggccgcACGCGTccgCACAGGTCTTTGCCGTTCAGgccaccATGgtcgac	74	CTGAACGGCAAAGACCTGTG	0.8205	upper
cttccatttcaggtgtcgtgaagcggccgcACGCGTccgCAGTCATCTCTTTGTCACACgccaccATGgtcgac	74	GTGTGACAAAGAGATGACTG	0.8205	upper
cttccatttcaggtgtcgtgaagcggccgcACGCGTccgCCATGTACTTTTTCGTCAGGgccaccATGgtcgac	74	CCTGACGAAAAAGTACATGG	0.8203	upper
cttccatttcaggtgtcgtgaagcggccgcACGCGTccgCTGTGGAGTTCTCAGCTTCCgccaccATGgtcgac	74	GGAAGCTGAGAACTCCACAG	0.8201	upper
cttccatttcaggtgtcgtgaagcggccgcACGCGTccgCCGTGTGTTCAACTGCACCAgccaccATGgtcgac	74	TGGTGCAGTTGAACACACGG	0.82	upper
cttccatttcaggtgtcgtgaagcggccgcACGCGTccgCCGTGGAACTTCTCGTCACCgccaccATGgtcgac	74	GGTGACGAGAAGTTCCACGG	0.82	upper
cttccatttcaggtgtcgtgaagcggccgcACGCGTccgCGTTCATCTCTCTGGAGAGTgccaccATGgtcgac	74	ACTCTCCAGAGAGATGAACG	0.8199	upper
cttccatttcaggtgtcgtgaagcggccgcACGCGTccgCTGGGTGTTCTCTCAACAACgccaccATGgtcgac	74	GTTGTTGAGAGAACACCCAG	0.8197	upper
cttccatttcaggtgtcgtgaagcggccgcACGCGTccgCGGGGTATCTACATACCACCgccaccATGgtcgac	74	GGTGGTATGTAGATACCCCG	0.8192	upper
cttccatttcaggtgtcgtgaagcggccgcACGCGTccgCGGTGCATTCTACCGTTACAgccaccATGgtcgac	74	TGTAACGGTAGAATGCACCG	0.8189	upper
cttccatttcaggtgtcgtgaagcggccgcACGCGTccgCCGTACATCATTATCCGTTCgccaccATGgtcgac	74	GAACGGATAATGATGTACGG	0.8189	upper
cttccatttcaggtgtcgtgaagcggccgcACGCGTccgCGTCGAACTCTATTCCCAGCgccaccATGgtcgac	74	GCTGGGAATAGAGTTCGACG	0.8188	upper
cttccatttcaggtgtcgtgaagcggccgcACGCGTccgCCGCGCTTTCATCATCACCAgccaccATGgtcgac	74	TGGTGATGATGAAAGCGCGG	0.8187	upper
cttccatttcaggtgtcgtgaagcggccgcACGCGTccgCTATGTATCCTCAGCACTATgccaccATGgtcgac	74	ATAGTGCTGAGGATACATAG	0.8187	upper
cttccatttcaggtgtcgtgaagcggccgcACGCGTccgCATGGTGCAACTATCAGTTCgccaccATGgtcgac	74	GAACTGATAGTTGCACCATG	0.818	upper
cttccatttcaggtgtcgtgaagcggccgcACGCGTccgCAGTGGAACATGTCCTTTATgccaccATGgtcgac	74	ATAAAGGACATGTTCCACTG	0.817	upper
cttccatttcaggtgtcgtgaagcggccgcACGCGTccgCGCCGTTCCCTTTGCATCACgccaccATGgtcgac	74	GTGATGCAAAGGGAACGGCG	0.8163	upper
cttccatttcaggtgtcgtgaagcggccgcACGCGTccgCTGTGGTTCAGGAAGCTCACgccaccATGgtcgac	74	GTGAGCTTCCTGAACCACAG	0.816	upper
cttccatttcaggtgtcgtgaagcggccgcACGCGTccgCGGTGTGGTTACCTGCCTTGgccaccATGgtcgac	74	CAAGGCAGGTAACCACACCG	0.8159	upper
cttccatttcaggtgtcgtgaagcggccgcACGCGTccgCCGTGTACAGACGCTACAATgccaccATGgtcgac	74	ATTGTAGCGTCTGTACACGG	0.8149	upper
cttccatttcaggtgtcgtgaagcggccgcACGCGTccgCGGTGTTACCACAGCACAATgccaccATGgtcgac	74	ATTGTGCTGTGGTAACACCG	0.8145	upper
cttccatttcaggtgtcgtgaagcggccgcACGCGTccgCACCGGTCATTCACTATCACgccaccATGgtcgac	74	GTGATAGTGAATGACCGGTG	0.8142	upper
cttccatttcaggtgtcgtgaagcggccgcACGCGTccgCTCTGGTATCAGGTGTGTCAgccaccATGgtcgac	74	TGACACACCTGATACCAGAG	0.8142	upper
cttccatttcaggtgtcgtgaagcggccgcACGCGTccgCTGTGTACTTCAATGTCATCgccaccATGgtcgac	74	GATGACATTGAAGTACACAG	0.8141	upper
cttccatttcaggtgtcgtgaagcggccgcACGCGTccgCGTGGAACTATCTCCTTGGCgccaccATGgtcgac	74	GCCAAGGAGATAGTTCCACG	0.8141	upper
cttccatttcaggtgtcgtgaagcggccgcACGCGTccgCTGTGTTCTATGGCCGCCCCgccaccATGgtcgac	74	GGGGCGGCCATAGAACACAG	0.8141	upper
cttccatttcaggtgtcgtgaagcggccgcACGCGTccgCCTGGTATTCTCGCTCAAGTgccaccATGgtcgac	74	ACTTGAGCGAGAATACCAGG	0.8139	upper
cttccatttcaggtgtcgtgaagcggccgcACGCGTccgCGTGGATGTCTGCTTTACCAgccaccATGgtcgac	74	TGGTAAAGCAGACATCCACG	0.8135	upper
cttccatttcaggtgtcgtgaagcggccgcACGCGTccgCGTGGTTATACGAAGCCTGTgccaccATGgtcgac	74	ACAGGCTTCGTATAACCACG	0.8133	upper
cttccatttcaggtgtcgtgaagcggccgcACGCGTccgCGAGGGTTTCCTACTGTACAgccaccATGgtcgac	74	TGTACAGTAGGAAACCCTCG	0.813	upper
cttccatttcaggtgtcgtgaagcggccgcACGCGTccgCATTGTTGTCTTGGATGTCAgccaccATGgtcgac	74	TGACATCCAAGACAACAATG	0.8116	upper
cttccatttcaggtgtcgtgaagcggccgcACGCGTccgCGGTCATCTCTACCCAGCCTgccaccATGgtcgac	74	AGGCTGGGTAGAGATGACCG	0.8112	upper
cttccatttcaggtgtcgtgaagcggccgcACGCGTccgCTGTGGGATCATATGGGTTTgccaccATGgtcgac	74	AAACCCATATGATCCCACAG	0.8109	upper
cttccatttcaggtgtcgtgaagcggccgcACGCGTccgCTGTGTACTCATTGGTGTTTgccaccATGgtcgac	74	AAACACCAATGAGTACACAG	0.8106	upper
cttccatttcaggtgtcgtgaagcggccgcACGCGTccgCGCTGGACACTATATGCTGCgccaccATGgtcgac	74	GCAGCATATAGTGTCCAGCG	0.8106	upper
cttccatttcaggtgtcgtgaagcggccgcACGCGTccgCAGTGGTTTTCAGGGAGTTAgccaccATGgtcgac	74	TAACTCCCTGAAAACCACTG	0.8087	upper
cttccatttcaggtgtcgtgaagcggccgcACGCGTccgCAGTGCACTCATACAAGTCTgccaccATGgtcgac	74	AGACTTGTATGAGTGCACTG	0.8082	upper
cttccatttcaggtgtcgtgaagcggccgcACGCGTccgCAGTGGTTTTCAGCGACTTAgccaccATGgtcgac	74	TAAGTCGCTGAAAACCACTG	0.808	upper
cttccatttcaggtgtcgtgaagcggccgcACGCGTccgCCTTGTTATTCGGCATATATgccaccATGgtcgac	74	ATATATGCCGAATAACAAGG	0.8079	upper
cttccatttcaggtgtcgtgaagcggccgcACGCGTccgCCTTGTTACACTACCTTTATgccaccATGgtcgac	74	ATAAAGGTAGTGTAACAAGG	0.8078	upper
cttccatttcaggtgtcgtgaagcggccgcACGCGTccgCTGTGGATCATCACACACACgccaccATGgtcgac	74	GTGTGTGTGATGATCCACAG	0.8077	upper
cttccatttcaggtgtcgtgaagcggccgcACGCGTccgCCGTTCAGGTTTCTCATACAgccaccATGgtcgac	74	TGTATGAGAAACCTGAACGG	0.8075	upper
cttccatttcaggtgtcgtgaagcggccgcACGCGTccgCAGGGATGTCTTTTACTATAgccaccATGgtcgac	74	TATAGTAAAAGACATCCCTG	0.8075	upper
cttccatttcaggtgtcgtgaagcggccgcACGCGTccgCCTGGCAAGTCAATCACCTTgccaccATGgtcgac	74	AAGGTGATTGACTTGCCAGG	0.8075	upper
cttccatttcaggtgtcgtgaagcggccgcACGCGTccgATGTTCTCTTCAAGCAGCAAgccaccATGgtcgac	74	TTGCTGCTTGAAGAGAACAT	0.8073	upper
cttccatttcaggtgtcgtgaagcggccgcACGCGTccgCAGATATCACCATTCACATTgccaccATGgtcgac	74	AATGTGAATGGTGATATCTG	0.8069	upper
cttccatttcaggtgtcgtgaagcggccgcACGCGTccgCTGTGCAATTGTTACACTCCgccaccATGgtcgac	74	GGAGTGTAACAATTGCACAG	0.8066	upper
cttccatttcaggtgtcgtgaagcggccgcACGCGTccgCGTGGGATTGGCTACACTATgccaccATGgtcgac	74	ATAGTGTAGCCAATCCCACG	0.8065	upper
cttccatttcaggtgtcgtgaagcggccgcACGCGTccgCCAGTCACTCTCAATACAGCgccaccATGgtcgac	74	GCTGTATTGAGAGTGACTGG	0.806	upper
cttccatttcaggtgtcgtgaagcggccgcACGCGTccgCGTTGTTCATCTGTCCGATTgccaccATGgtcgac	74	AATCGGACAGATGAACAACG	0.8059	upper
cttccatttcaggtgtcgtgaagcggccgcACGCGTccgCCGTGCGTTATCTGGCCGGTgccaccATGgtcgac	74	ACCGGCCAGATAACGCACGG	0.8056	upper
cttccatttcaggtgtcgtgaagcggccgcACGCGTccgCGGTCTCATTCACGTTCATCgccaccATGgtcgac	74	GATGAACGTGAATGAGACCG	0.8054	upper
cttccatttcaggtgtcgtgaagcggccgcACGCGTccgCGGGGTTATTCTTCTTTCTTgccaccATGgtcgac	74	AAGAAAGAAGAATAACCCCG	0.8048	upper
cttccatttcaggtgtcgtgaagcggccgcACGCGTccgCCGTGGTCCTATACAGCTCCgccaccATGgtcgac	74	GGAGCTGTATAGGACCACGG	0.8047	upper
cttccatttcaggtgtcgtgaagcggccgcACGCGTccgCGTTATACTCTCCTGCACAAgccaccATGgtcgac	74	TTGTGCAGGAGAGTATAACG	0.8045	upper
cttccatttcaggtgtcgtgaagcggccgcACGCGTccgCGGTGCCCCTCTATCGGCTCgccaccATGgtcgac	74	GAGCCGATAGAGGGGCACCG	0.8044	upper
cttccatttcaggtgtcgtgaagcggccgcACGCGTccgCAGTGTGGTTCAGGCTGTCAgccaccATGgtcgac	74	TGACAGCCTGAACCACACTG	0.8041	upper
cttccatttcaggtgtcgtgaagcggccgcACGCGTccgCCGTGGGGTCAAAGTTGTACgccaccATGgtcgac	74	GTACAACTTTGACCCCACGG	0.8041	upper
cttccatttcaggtgtcgtgaagcggccgcACGCGTccgCGGCGAAGTCTACCAGTTGGgccaccATGgtcgac	74	CCAACTGGTAGACTTCGCCG	0.8036	upper
cttccatttcaggtgtcgtgaagcggccgcACGCGTccgCTGGGAATTCTCATGGACCGgccaccATGgtcgac	74	CGGTCCATGAGAATTCCCAG	0.8035	upper
cttccatttcaggtgtcgtgaagcggccgcACGCGTccgCCGTGGACTACTGGAGAGCTgccaccATGgtcgac	74	AGCTCTCCAGTAGTCCACGG	0.8031	upper
cttccatttcaggtgtcgtgaagcggccgcACGCGTccgCATGGCATTTACACTTCGTTgccaccATGgtcgac	74	AACGAAGTGTAAATGCCATG	0.8029	upper
cttccatttcaggtgtcgtgaagcggccgcACGCGTccgCGTTGGTGTTCACCGGCTCTgccaccATGgtcgac	74	AGAGCCGGTGAACACCAACG	0.8029	upper
cttccatttcaggtgtcgtgaagcggccgcACGCGTccgCCGAGAGGTCATTCGTCAGAgccaccATGgtcgac	74	TCTGACGAATGACCTCTCGG	0.8028	upper
cttccatttcaggtgtcgtgaagcggccgcACGCGTccgCGGTGCTCATTTGGAACTCCgccaccATGgtcgac	74	GGAGTTCCAAATGAGCACCG	0.8028	upper
cttccatttcaggtgtcgtgaagcggccgcACGCGTccgCTGTGCTCAGTCATGTACCTgccaccATGgtcgac	74	AGGTACATGACTGAGCACAG	0.8024	upper
cttccatttcaggtgtcgtgaagcggccgcACGCGTccgCCCGGTACATGTACAGTTCAgccaccATGgtcgac	74	TGAACTGTACATGTACCGGG	0.8023	upper
cttccatttcaggtgtcgtgaagcggccgcACGCGTccgCCCGGTTATCAGTTCACACAgccaccATGgtcgac	74	TGTGTGAACTGATAACCGGG	0.8021	upper
cttccatttcaggtgtcgtgaagcggccgcACGCGTccgCTGTGTGTATTATACGGTGCgccaccATGgtcgac	74	GCACCGTATAATACACACAG	0.802	upper
cttccatttcaggtgtcgtgaagcggccgcACGCGTccgCCCGGTGCTCATCTACGAGCgccaccATGgtcgac	74	GCTCGTAGATGAGCACCGGG	0.8013	upper
cttccatttcaggtgtcgtgaagcggccgcACGCGTccgCAGTATTGTCTCTGGCCTACgccaccATGgtcgac	74	GTAGGCCAGAGACAATACTG	0.8006	upper
cttccatttcaggtgtcgtgaagcggccgcACGCGTccgCGGTGGTACATTTACACACGgccaccATGgtcgac	74	CGTGTGTAAATGTACCACCG	0.8006	upper
cttccatttcaggtgtcgtgaagcggccgcACGCGTccgCCATGCAGTCAGTGTCTCCAgccaccATGgtcgac	74	TGGAGACACTGACTGCATGG	0.8004	upper
cttccatttcaggtgtcgtgaagcggccgcACGCGTccgCGCGGATCACCACGTTCACAgccaccATGgtcgac	74	TGTGAACGTGGTGATCCGCG	0.8004	upper
cttccatttcaggtgtcgtgaagcggccgcACGCGTccgCCGTGGTCGCATCTCCCTATgccaccATGgtcgac	74	ATAGGGAGATGCGACCACGG	0.7998	upper
cttccatttcaggtgtcgtgaagcggccgcACGCGTccgCGGTGTCTACTCCGGGCCCCgccaccATGgtcgac	74	GGGGCCCGGAGTAGACACCG	0.7995	upper
cttccatttcaggtgtcgtgaagcggccgcACGCGTccgCTCGGATCTCAGAACGTCTTgccaccATGgtcgac	74	AAGACGTTCTGAGATCCGAG	0.7993	upper
cttccatttcaggtgtcgtgaagcggccgcACGCGTccgCAGGGGAGTCTTTACTCATGgccaccATGgtcgac	74	CATGAGTAAAGACTCCCCTG	0.7992	upper
cttccatttcaggtgtcgtgaagcggccgcACGCGTccgCTGTGTCACAATGTCATCAAgccaccATGgtcgac	74	TTGATGACATTGTGACACAG	0.7992	upper
cttccatttcaggtgtcgtgaagcggccgcACGCGTccgCTGGGGGATTTTTCATTCCAgccaccATGgtcgac	74	TGGAATGAAAAATCCCCCAG	0.7991	upper
cttccatttcaggtgtcgtgaagcggccgcACGCGTccgCGTTATTCATGTGTCAACCTgccaccATGgtcgac	74	AGGTTGACACATGAATAACG	0.799	upper
cttccatttcaggtgtcgtgaagcggccgcACGCGTccgCGGTGCATTCTTTATGCTCAgccaccATGgtcgac	74	TGAGCATAAAGAATGCACCG	0.799	upper
cttccatttcaggtgtcgtgaagcggccgcACGCGTccgCGTTTGTTTTTCTCATCTTCgccaccATGgtcgac	74	GAAGATGAGAAAAACAAACG	0.7983	upper
cttccatttcaggtgtcgtgaagcggccgcACGCGTccgCCGTGTGTATGCGCTGTCAGgccaccATGgtcgac	74	CTGACAGCGCATACACACGG	0.7982	upper
cttccatttcaggtgtcgtgaagcggccgcACGCGTccgCACGGCTACTACACGACGGCgccaccATGgtcgac	74	GCCGTCGTGTAGTAGCCGTG	0.7978	upper
cttccatttcaggtgtcgtgaagcggccgcACGCGTccgCGGTACTCACTCAGCATCAGgccaccATGgtcgac	74	CTGATGCTGAGTGAGTACCG	0.7977	upper
cttccatttcaggtgtcgtgaagcggccgcACGCGTccgCTGTGTTTTATGTGGCAAGCgccaccATGgtcgac	74	GCTTGCCACATAAAACACAG	0.7976	upper
cttccatttcaggtgtcgtgaagcggccgcACGCGTccgCGTGGATTGTCAGTGCTGCTgccaccATGgtcgac	74	AGCAGCACTGACAATCCACG	0.7975	upper
cttccatttcaggtgtcgtgaagcggccgcACGCGTccgCAGTCGAATTTCCCCACTCAgccaccATGgtcgac	74	TGAGTGGGGAAATTCGACTG	0.7975	upper
cttccatttcaggtgtcgtgaagcggccgcACGCGTccgCGTGGCAACTTTATCCCTTAgccaccATGgtcgac	74	TAAGGGATAAAGTTGCCACG	0.797	upper
cttccatttcaggtgtcgtgaagcggccgcACGCGTccgCGGCACATTTCTACCAAATCgccaccATGgtcgac	74	GATTTGGTAGAAATGTGCCG	0.797	upper
cttccatttcaggtgtcgtgaagcggccgcACGCGTccgCTGTCTACTCTGTGGTATTTgccaccATGgtcgac	74	AAATACCACAGAGTAGACAG	0.7968	upper
cttccatttcaggtgtcgtgaagcggccgcACGCGTccgCACAGTTCACCGTTCACCAGgccaccATGgtcgac	74	CTGGTGAACGGTGAACTGTG	0.7966	upper
cttccatttcaggtgtcgtgaagcggccgcACGCGTccgTGGTGTTCTTTACAGCGTCTgccaccATGgtcgac	74	AGACGCTGTAAAGAACACCA	0.7966	upper
cttccatttcaggtgtcgtgaagcggccgcACGCGTccgCAGTTTTGTCTTTCACCATCgccaccATGgtcgac	74	GATGGTGAAAGACAAAACTG	0.7965	upper
cttccatttcaggtgtcgtgaagcggccgcACGCGTccgCTGTGGTGCTATGCGTCGGGgccaccATGgtcgac	74	CCCGACGCATAGCACCACAG	0.7964	upper
cttccatttcaggtgtcgtgaagcggccgcACGCGTccgCGGGTGGATCTCTTCTACTTgccaccATGgtcgac	74	AAGTAGAAGAGATCCACCCG	0.7964	upper
cttccatttcaggtgtcgtgaagcggccgcACGCGTccgCAGTTCAAACTCATCGCCTGgccaccATGgtcgac	74	CAGGCGATGAGTTTGAACTG	0.7962	upper
cttccatttcaggtgtcgtgaagcggccgcACGCGTccgCGGTGTTCACCCTACAAGAAgccaccATGgtcgac	74	TTCTTGTAGGGTGAACACCG	0.7962	upper
cttccatttcaggtgtcgtgaagcggccgcACGCGTccgCGTCTTTGTTATACAGTCTAgccaccATGgtcgac	74	TAGACTGTATAACAAAGACG	0.7961	upper
cttccatttcaggtgtcgtgaagcggccgcACGCGTccgCGTGGTGGTCACTCCACTGCgccaccATGgtcgac	74	GCAGTGGAGTGACCACCACG	0.7961	upper
cttccatttcaggtgtcgtgaagcggccgcACGCGTccgCCCTGGTTGTCTACCAGACTgccaccATGgtcgac	74	AGTCTGGTAGACAACCAGGG	0.796	upper
cttccatttcaggtgtcgtgaagcggccgcACGCGTccgCGGGGTTCAGTTATGGTTGCgccaccATGgtcgac	74	GCAACCATAACTGAACCCCG	0.7957	upper
cttccatttcaggtgtcgtgaagcggccgcACGCGTccgCTTTGCACTCTGTGGGTTACgccaccATGgtcgac	74	GTAACCCACAGAGTGCAAAG	0.7957	upper
cttccatttcaggtgtcgtgaagcggccgcACGCGTccgCAGTGTCTTTACTACGTGTCgccaccATGgtcgac	74	GACACGTAGTAAAGACACTG	0.7953	upper
cttccatttcaggtgtcgtgaagcggccgcACGCGTccgCCGTCGTCTATCATGTCGCAgccaccATGgtcgac	74	TGCGACATGATAGACGACGG	0.795	upper
cttccatttcaggtgtcgtgaagcggccgcACGCGTccgCTGTGGACTACGATCGCTCTgccaccATGgtcgac	74	AGAGCGATCGTAGTCCACAG	0.7947	upper
cttccatttcaggtgtcgtgaagcggccgcACGCGTccgCGTTTCAATCTTATGTTCTTgccaccATGgtcgac	74	AAGAACATAAGATTGAAACG	0.7947	upper
cttccatttcaggtgtcgtgaagcggccgcACGCGTccgCACGGTACTACGTACCGAGCgccaccATGgtcgac	74	GCTCGGTACGTAGTACCGTG	0.7947	upper
cttccatttcaggtgtcgtgaagcggccgcACGCGTccgCACAGTGGTTCATGCATATCgccaccATGgtcgac	74	GATATGCATGAACCACTGTG	0.7944	upper
cttccatttcaggtgtcgtgaagcggccgcACGCGTccgCTGTGTCAGTCCTGCACTATgccaccATGgtcgac	74	ATAGTGCAGGACTGACACAG	0.7944	upper
cttccatttcaggtgtcgtgaagcggccgcACGCGTccgCGGGGATTCCTCATATGCCAgccaccATGgtcgac	74	TGGCATATGAGGAATCCCCG	0.7942	upper
cttccatttcaggtgtcgtgaagcggccgcACGCGTccgCTCGGAGACTTCAGGCACACgccaccATGgtcgac	74	GTGTGCCTGAAGTCTCCGAG	0.7941	upper
cttccatttcaggtgtcgtgaagcggccgcACGCGTccgCAGGGATCATCATTCGTTGCgccaccATGgtcgac	74	GCAACGAATGATGATCCCTG	0.7941	upper
cttccatttcaggtgtcgtgaagcggccgcACGCGTccgTTGTACTACCTCCCTGTATAgccaccATGgtcgac	74	TATACAGGGAGGTAGTACAA	0.7941	upper
cttccatttcaggtgtcgtgaagcggccgcACGCGTccgCGGGGTCATGTCAGCAAGTGgccaccATGgtcgac	74	CACTTGCTGACATGACCCCG	0.794	upper
cttccatttcaggtgtcgtgaagcggccgcACGCGTccgCGGCGCTCTCGAATCACCGCgccaccATGgtcgac	74	GCGGTGATTCGAGAGCGCCG	0.794	upper
cttccatttcaggtgtcgtgaagcggccgcACGCGTccgCTGGGATCTGGACATGGCTAgccaccATGgtcgac	74	TAGCCATGTCCAGATCCCAG	0.794	upper
cttccatttcaggtgtcgtgaagcggccgcACGCGTccgTGGTGGTCACTACGGGCTCAgccaccATGgtcgac	74	TGAGCCCGTAGTGACCACCA	0.794	upper
cttccatttcaggtgtcgtgaagcggccgcACGCGTccgCGTGGGATATATCACTCTGCgccaccATGgtcgac	74	GCAGAGTGATATATCCCACG	0.794	upper
cttccatttcaggtgtcgtgaagcggccgcACGCGTccgCGCTGTTTCAATCTCCACCAgccaccATGgtcgac	74	TGGTGGAGATTGAAACAGCG	0.7936	upper
cttccatttcaggtgtcgtgaagcggccgcACGCGTccgCGTGGTACAGTCTATCCTCAgccaccATGgtcgac	74	TGAGGATAGACTGTACCACG	0.7936	upper
cttccatttcaggtgtcgtgaagcggccgcACGCGTccgCAGTGCGTCACTGTCATTTTgccaccATGgtcgac	74	AAAATGACAGTGACGCACTG	0.7934	upper
cttccatttcaggtgtcgtgaagcggccgcACGCGTccgCGTCGTTCTTCTCGATCTCAgccaccATGgtcgac	74	TGAGATCGAGAAGAACGACG	0.7933	upper
cttccatttcaggtgtcgtgaagcggccgcACGCGTccgCAGTTATCTTGGCGCTCACAgccaccATGgtcgac	74	TGTGAGCGCCAAGATAACTG	0.7933	upper
cttccatttcaggtgtcgtgaagcggccgcACGCGTccgCCGTGGATCAACTGCACTTAgccaccATGgtcgac	74	TAAGTGCAGTTGATCCACGG	0.7929	upper
cttccatttcaggtgtcgtgaagcggccgcACGCGTccgCACGGATATCAGCCTCCTCAgccaccATGgtcgac	74	TGAGGAGGCTGATATCCGTG	0.7928	upper
cttccatttcaggtgtcgtgaagcggccgcACGCGTccgCATGGCTCTATATGGGTCTGgccaccATGgtcgac	74	CAGACCCATATAGAGCCATG	0.7927	upper
cttccatttcaggtgtcgtgaagcggccgcACGCGTccgCTGTTGTTTCTCATTCATACgccaccATGgtcgac	74	GTATGAATGAGAAACAACAG	0.7927	upper
cttccatttcaggtgtcgtgaagcggccgcACGCGTccgCTGTGGATTTTCAGCATGCCgccaccATGgtcgac	74	GGCATGCTGAAAATCCACAG	0.7927	upper
cttccatttcaggtgtcgtgaagcggccgcACGCGTccgACGTGTATGTGCTCATCGTCgccaccATGgtcgac	74	GACGATGAGCACATACACGT	0.7926	upper
cttccatttcaggtgtcgtgaagcggccgcACGCGTccgCCGTATTCACGTGCATCAGCgccaccATGgtcgac	74	GCTGATGCACGTGAATACGG	0.7926	upper
cttccatttcaggtgtcgtgaagcggccgcACGCGTccgCGGCGGATGTCTACACCTCCgccaccATGgtcgac	74	GGAGGTGTAGACATCCGCCG	0.7926	upper
cttccatttcaggtgtcgtgaagcggccgcACGCGTccgCTGTGGATTATTGGAGCTTTgccaccATGgtcgac	74	AAAGCTCCAATAATCCACAG	0.7924	upper
cttccatttcaggtgtcgtgaagcggccgcACGCGTccgCTGTGCTCAGGTCCAGTCACgccaccATGgtcgac	74	GTGACTGGACCTGAGCACAG	0.7924	upper
cttccatttcaggtgtcgtgaagcggccgcACGCGTccgCGGTGCTTTCAAAGCAGTCGgccaccATGgtcgac	74	CGACTGCTTTGAAAGCACCG	0.7923	upper
cttccatttcaggtgtcgtgaagcggccgcACGCGTccgTGTTGTTACTATCCGTGCCAgccaccATGgtcgac	74	TGGCACGGATAGTAACAACA	0.792	upper
cttccatttcaggtgtcgtgaagcggccgcACGCGTccgCGTGTTACTTTTACCCTTACgccaccATGgtcgac	74	GTAAGGGTAAAAGTAACACG	0.7919	upper
cttccatttcaggtgtcgtgaagcggccgcACGCGTccgCCCCGAAGTCTCAACACCAGgccaccATGgtcgac	74	CTGGTGTTGAGACTTCGGGG	0.7919	upper
cttccatttcaggtgtcgtgaagcggccgcACGCGTccgCGTTGTCAGTTTCCACCTCTgccaccATGgtcgac	74	AGAGGTGGAAACTGACAACG	0.7917	upper
cttccatttcaggtgtcgtgaagcggccgcACGCGTccgCGTGGCTGGGATCTGTCACAgccaccATGgtcgac	74	TGTGACAGATCCCAGCCACG	0.7917	upper
cttccatttcaggtgtcgtgaagcggccgcACGCGTccgCTGTGGATCATTATTGGCATgccaccATGgtcgac	74	ATGCCAATAATGATCCACAG	0.7916	upper
cttccatttcaggtgtcgtgaagcggccgcACGCGTccgCCGTGGGTCTGGGCGTCACAgccaccATGgtcgac	74	TGTGACGCCCAGACCCACGG	0.7914	upper
cttccatttcaggtgtcgtgaagcggccgcACGCGTccgCGAGGAGATCTACCGCTATGgccaccATGgtcgac	74	CATAGCGGTAGATCTCCTCG	0.7912	upper
cttccatttcaggtgtcgtgaagcggccgcACGCGTccgCACTGTCAGGTATGCACACAgccaccATGgtcgac	74	TGTGTGCATACCTGACAGTG	0.791	upper
cttccatttcaggtgtcgtgaagcggccgcACGCGTccgCGGTGCTCGCAGTACCTACTgccaccATGgtcgac	74	AGTAGGTACTGCGAGCACCG	0.7909	upper
cttccatttcaggtgtcgtgaagcggccgcACGCGTccgCACTGTATTTCTACGTTGGAgccaccATGgtcgac	74	TCCAACGTAGAAATACAGTG	0.7909	upper
cttccatttcaggtgtcgtgaagcggccgcACGCGTccgCTGTGGGTGTATGGCCTCATgccaccATGgtcgac	74	ATGAGGCCATACACCCACAG	0.7908	upper
cttccatttcaggtgtcgtgaagcggccgcACGCGTccgCGTGGAGACATCCTATGTCCgccaccATGgtcgac	74	GGACATAGGATGTCTCCACG	0.7908	upper
cttccatttcaggtgtcgtgaagcggccgcACGCGTccgCTTGGCAATCACACAGCTCTgccaccATGgtcgac	74	AGAGCTGTGTGATTGCCAAG	0.7897	upper
cttccatttcaggtgtcgtgaagcggccgcACGCGTccgCGGTGCCAGCTATTGTGCTTgccaccATGgtcgac	74	AAGCACAATAGCTGGCACCG	0.7896	upper
cttccatttcaggtgtcgtgaagcggccgcACGCGTccgCGCGGATCGCTACATACATGgccaccATGgtcgac	74	CATGTATGTAGCGATCCGCG	0.7895	upper
cttccatttcaggtgtcgtgaagcggccgcACGCGTccgCCGTGCAATGCTTCATCCAAgccaccATGgtcgac	74	TTGGATGAAGCATTGCACGG	0.7894	upper
cttccatttcaggtgtcgtgaagcggccgcACGCGTccgCAGGGCACTCTACGTCCTGTgccaccATGgtcgac	74	ACAGGACGTAGAGTGCCCTG	0.7894	upper
cttccatttcaggtgtcgtgaagcggccgcACGCGTccgCTGTGCGTTTCCGGTCAATGgccaccATGgtcgac	74	CATTGACCGGAAACGCACAG	0.7892	upper
cttccatttcaggtgtcgtgaagcggccgcACGCGTccgCGTGCATATCAACACCATACgccaccATGgtcgac	74	GTATGGTGTTGATATGCACG	0.7892	upper
cttccatttcaggtgtcgtgaagcggccgcACGCGTccgCCAAGGTATTACACGTCCCTgccaccATGgtcgac	74	AGGGACGTGTAATACCTTGG	0.7892	upper
cttccatttcaggtgtcgtgaagcggccgcACGCGTccgCAGTGTTCTCAGGATCGAATgccaccATGgtcgac	74	ATTCGATCCTGAGAACACTG	0.7889	upper
cttccatttcaggtgtcgtgaagcggccgcACGCGTccgTGGTCAACACATACTATTCAgccaccATGgtcgac	74	TGAATAGTATGTGTTGACCA	0.7889	upper
cttccatttcaggtgtcgtgaagcggccgcACGCGTccgCGTGTACCTCTACTACGAGCgccaccATGgtcgac	74	GCTCGTAGTAGAGGTACACG	0.7887	upper
cttccatttcaggtgtcgtgaagcggccgcACGCGTccgCCGGGCTTCTCTGTATCACAgccaccATGgtcgac	74	TGTGATACAGAGAAGCCCGG	0.7886	upper
cttccatttcaggtgtcgtgaagcggccgcACGCGTccgCAGCGCATCTTACGCATCATgccaccATGgtcgac	74	ATGATGCGTAAGATGCGCTG	0.7883	upper
cttccatttcaggtgtcgtgaagcggccgcACGCGTccgCAAGTCACACTTGTTACCCAgccaccATGgtcgac	74	TGGGTAACAAGTGTGACTTG	0.7882	upper
cttccatttcaggtgtcgtgaagcggccgcACGCGTccgCGTGGATCCTCTTCATCAGGgccaccATGgtcgac	74	CCTGATGAAGAGGATCCACG	0.7882	upper
cttccatttcaggtgtcgtgaagcggccgcACGCGTccgCGAGGTTGTCACACACATTCgccaccATGgtcgac	74	GAATGTGTGTGACAACCTCG	0.7882	upper
cttccatttcaggtgtcgtgaagcggccgcACGCGTccgCAGTGTTCAGAGACCTGCTTgccaccATGgtcgac	74	AAGCAGGTCTCTGAACACTG	0.788	upper
cttccatttcaggtgtcgtgaagcggccgcACGCGTccgCCGTGGTTTGTCTCAGGATAgccaccATGgtcgac	74	TATCCTGAGACAAACCACGG	0.7877	upper
cttccatttcaggtgtcgtgaagcggccgcACGCGTccgCTGTGCGGCTTATTACCCTAgccaccATGgtcgac	74	TAGGGTAATAAGCCGCACAG	0.7876	upper
cttccatttcaggtgtcgtgaagcggccgcACGCGTccgCAGTTATCATGCGCTGTTCCgccaccATGgtcgac	74	GGAACAGCGCATGATAACTG	0.7876	upper
cttccatttcaggtgtcgtgaagcggccgcACGCGTccgCGATGGCACACACCGTTTATgccaccATGgtcgac	74	ATAAACGGTGTGTGCCATCG	0.7875	upper
cttccatttcaggtgtcgtgaagcggccgcACGCGTccgCGCTGCGGGTTCTGGCTTCAgccaccATGgtcgac	74	TGAAGCCAGAACCCGCAGCG	0.7874	upper
cttccatttcaggtgtcgtgaagcggccgcACGCGTccgCAGTGGTTTTCATGGATTTAgccaccATGgtcgac	74	TAAATCCATGAAAACCACTG	0.7874	upper
cttccatttcaggtgtcgtgaagcggccgcACGCGTccgCGTTGGTTTCATTCTCAGCAgccaccATGgtcgac	74	TGCTGAGAATGAAACCAACG	0.7872	upper
cttccatttcaggtgtcgtgaagcggccgcACGCGTccgCGGTGGGCTACTACCCCTCTgccaccATGgtcgac	74	AGAGGGGTAGTAGCCCACCG	0.787	upper
cttccatttcaggtgtcgtgaagcggccgcACGCGTccgCCGTGTCATCTGGGCCCCGCgccaccATGgtcgac	74	GCGGGGCCCAGATGACACGG	0.787	upper
cttccatttcaggtgtcgtgaagcggccgcACGCGTccgCATGGATCTCTCCTACTCCAgccaccATGgtcgac	74	TGGAGTAGGAGAGATCCATG	0.7869	upper
cttccatttcaggtgtcgtgaagcggccgcACGCGTccgCGATGCTTCCTACCTCCTCAgccaccATGgtcgac	74	TGAGGAGGTAGGAAGCATCG	0.7866	upper
cttccatttcaggtgtcgtgaagcggccgcACGCGTccgCTGTGCAAGCATTTATCAGGgccaccATGgtcgac	74	CCTGATAAATGCTTGCACAG	0.7863	upper
cttccatttcaggtgtcgtgaagcggccgcACGCGTccgCCCTCTACACTACAGCCTCAgccaccATGgtcgac	74	TGAGGCTGTAGTGTAGAGGG	0.7862	upper
cttccatttcaggtgtcgtgaagcggccgcACGCGTccgCCGAGAATCATCCCACTACAgccaccATGgtcgac	74	TGTAGTGGGATGATTCTCGG	0.786	upper
cttccatttcaggtgtcgtgaagcggccgcACGCGTccgTCGTGGTGTATCCTACACGCgccaccATGgtcgac	74	GCGTGTAGGATACACCACGA	0.7858	upper
cttccatttcaggtgtcgtgaagcggccgcACGCGTccgCAGGGTTGTTCATCCTCCCTgccaccATGgtcgac	74	AGGGAGGATGAACAACCCTG	0.7855	upper
cttccatttcaggtgtcgtgaagcggccgcACGCGTccgTCGTTTTCACCTCCCACTTTgccaccATGgtcgac	74	AAAGTGGGAGGTGAAAACGA	0.7853	upper
cttccatttcaggtgtcgtgaagcggccgcACGCGTccgCGTTACAACATCACCTTCATgccaccATGgtcgac	74	ATGAAGGTGATGTTGTAACG	0.7852	upper
cttccatttcaggtgtcgtgaagcggccgcACGCGTccgCATGGAACTCCTATCCATGCgccaccATGgtcgac	74	GCATGGATAGGAGTTCCATG	0.7852	upper
cttccatttcaggtgtcgtgaagcggccgcACGCGTccgCGTGGGACCTTATTTTTCTAgccaccATGgtcgac	74	TAGAAAAATAAGGTCCCACG	0.7851	upper
cttccatttcaggtgtcgtgaagcggccgcACGCGTccgCCGTGCTATCGGAGTCCACTgccaccATGgtcgac	74	AGTGGACTCCGATAGCACGG	0.7851	upper
cttccatttcaggtgtcgtgaagcggccgcACGCGTccgCAGTGGTTTTCACAGATTTAgccaccATGgtcgac	74	TAAATCTGTGAAAACCACTG	0.7849	upper
cttccatttcaggtgtcgtgaagcggccgcACGCGTccgCGTTCACATTTTCATCCCGCgccaccATGgtcgac	74	GCGGGATGAAAATGTGAACG	0.7848	upper
cttccatttcaggtgtcgtgaagcggccgcACGCGTccgCGGAGTTCTCTATGGACTATgccaccATGgtcgac	74	ATAGTCCATAGAGAACTCCG	0.7848	upper
cttccatttcaggtgtcgtgaagcggccgcACGCGTccgCCGTCGTGTTACTTTACATGgccaccATGgtcgac	74	CATGTAAAGTAACACGACGG	0.7846	upper
cttccatttcaggtgtcgtgaagcggccgcACGCGTccgCTGTTCTGTCAATGTGCAGAgccaccATGgtcgac	74	TCTGCACATTGACAGAACAG	0.7845	upper
cttccatttcaggtgtcgtgaagcggccgcACGCGTccgCGGGGGTCTATGCTGTTGTTgccaccATGgtcgac	74	AACAACAGCATAGACCCCCG	0.7844	upper
cttccatttcaggtgtcgtgaagcggccgcACGCGTccgCGGTGCTTGCTATATGGCTAgccaccATGgtcgac	74	TAGCCATATAGCAAGCACCG	0.7844	upper
cttccatttcaggtgtcgtgaagcggccgcACGCGTccgCTATGTGGCTATATGCAACCgccaccATGgtcgac	74	GGTTGCATATAGCCACATAG	0.7842	upper
cttccatttcaggtgtcgtgaagcggccgcACGCGTccgCGGGGCTGTATCCTTTACAGgccaccATGgtcgac	74	CTGTAAAGGATACAGCCCCG	0.7841	upper
cttccatttcaggtgtcgtgaagcggccgcACGCGTccgCCCGGTCTTCAGTATCACTGgccaccATGgtcgac	74	CAGTGATACTGAAGACCGGG	0.7841	upper
cttccatttcaggtgtcgtgaagcggccgcACGCGTccgCGGTGTTTATCTGTGCGGTAgccaccATGgtcgac	74	TACCGCACAGATAAACACCG	0.784	upper
cttccatttcaggtgtcgtgaagcggccgcACGCGTccgCACTGCTCAGAATGTTGTACgccaccATGgtcgac	74	GTACAACATTCTGAGCAGTG	0.7839	upper
cttccatttcaggtgtcgtgaagcggccgcACGCGTccgCGGTTTTACCTCTCTGCTTCgccaccATGgtcgac	74	GAAGCAGAGAGGTAAAACCG	0.7839	upper
cttccatttcaggtgtcgtgaagcggccgcACGCGTccgCCCAGATCGTTGTTCAATTGgccaccATGgtcgac	74	CAATTGAACAACGATCTGGG	0.7837	upper
cttccatttcaggtgtcgtgaagcggccgcACGCGTccgCGGGGATACCTCAAGGCCGAgccaccATGgtcgac	74	TCGGCCTTGAGGTATCCCCG	0.7836	upper
cttccatttcaggtgtcgtgaagcggccgcACGCGTccgCTATTGTCAGAGTTCACACAgccaccATGgtcgac	74	TGTGTGAACTCTGACAATAG	0.7836	upper
cttccatttcaggtgtcgtgaagcggccgcACGCGTccgCGGTTATGTCTTTCTGGTGCgccaccATGgtcgac	74	GCACCAGAAAGACATAACCG	0.7836	upper
cttccatttcaggtgtcgtgaagcggccgcACGCGTccgCTGGGTATCCTTTACCTCTTgccaccATGgtcgac	74	AAGAGGTAAAGGATACCCAG	0.7835	upper
cttccatttcaggtgtcgtgaagcggccgcACGCGTccgCGTCGTTTTTACGCCTCTTCgccaccATGgtcgac	74	GAAGAGGCGTAAAAACGACG	0.7834	upper
cttccatttcaggtgtcgtgaagcggccgcACGCGTccgCCGGGCTTCTATTGCTACTCgccaccATGgtcgac	74	GAGTAGCAATAGAAGCCCGG	0.7833	upper
cttccatttcaggtgtcgtgaagcggccgcACGCGTccgCCAGGCTGTCACTCTCAATCgccaccATGgtcgac	74	GATTGAGAGTGACAGCCTGG	0.7833	upper
cttccatttcaggtgtcgtgaagcggccgcACGCGTccgCAAGGAGAGCTATTCGGTGTgccaccATGgtcgac	74	ACACCGAATAGCTCTCCTTG	0.7833	upper
cttccatttcaggtgtcgtgaagcggccgcACGCGTccgCTCTGTGTCCTACAGTCCGCgccaccATGgtcgac	74	GCGGACTGTAGGACACAGAG	0.7831	upper
cttccatttcaggtgtcgtgaagcggccgcACGCGTccgCCGGGCTATCCGTTGTTCACgccaccATGgtcgac	74	GTGAACAACGGATAGCCCGG	0.7827	upper
cttccatttcaggtgtcgtgaagcggccgcACGCGTccgCCATTCATTATCATACACTCgccaccATGgtcgac	74	GAGTGTATGATAATGAATGG	0.7825	upper
cttccatttcaggtgtcgtgaagcggccgcACGCGTccgCCGTTGTCTTCAGTCCCTACgccaccATGgtcgac	74	GTAGGGACTGAAGACAACGG	0.7825	upper
cttccatttcaggtgtcgtgaagcggccgcACGCGTccgCAAGGAGAGCTACTCGGTGTgccaccATGgtcgac	74	ACACCGAGTAGCTCTCCTTG	0.7823	upper
cttccatttcaggtgtcgtgaagcggccgcACGCGTccgCTGCTTGTTTCACACAGATGgccaccATGgtcgac	74	CATCTGTGTGAAACAAGCAG	0.7823	upper
cttccatttcaggtgtcgtgaagcggccgcACGCGTccgCCGGGAAGGCTATCAACATGgccaccATGgtcgac	74	CATGTTGATAGCCTTCCCGG	0.7821	upper
cttccatttcaggtgtcgtgaagcggccgcACGCGTccgCCCGGAGAATGTTTCATTCAgccaccATGgtcgac	74	TGAATGAAACATTCTCCGGG	0.782	upper
cttccatttcaggtgtcgtgaagcggccgcACGCGTccgCTCTGTCACATCGGAGCAGTgccaccATGgtcgac	74	ACTGCTCCGATGTGACAGAG	0.7819	upper
cttccatttcaggtgtcgtgaagcggccgcACGCGTccgCGCAGATCTGTCAACTTCACgccaccATGgtcgac	74	GTGAAGTTGACAGATCTGCG	0.7819	upper
cttccatttcaggtgtcgtgaagcggccgcACGCGTccgCGGTGCTACCGAGAGTCCGGgccaccATGgtcgac	74	CCGGACTCTCGGTAGCACCG	0.7818	upper
cttccatttcaggtgtcgtgaagcggccgcACGCGTccgCATTGGTCTCATTGGGAGGTgccaccATGgtcgac	74	ACCTCCCAATGAGACCAATG	0.7816	upper
cttccatttcaggtgtcgtgaagcggccgcACGCGTccgCGGTGCCTGCATATATTTTAgccaccATGgtcgac	74	TAAAATATATGCAGGCACCG	0.7816	upper
cttccatttcaggtgtcgtgaagcggccgcACGCGTccgCTGTGTACTACGTCATGCTGgccaccATGgtcgac	74	CAGCATGACGTAGTACACAG	0.7816	upper
cttccatttcaggtgtcgtgaagcggccgcACGCGTccgCTGGTCTCTTCACTTGGAACgccaccATGgtcgac	74	GTTCCAAGTGAAGAGACCAG	0.7813	upper
cttccatttcaggtgtcgtgaagcggccgcACGCGTccgCGTTGTTCACTCTCTGGACAgccaccATGgtcgac	74	TGTCCAGAGAGTGAACAACG	0.7813	upper
cttccatttcaggtgtcgtgaagcggccgcACGCGTccgCCATGTTGGAAGTTCACAATgccaccATGgtcgac	74	ATTGTGAACTTCCAACATGG	0.7812	upper
cttccatttcaggtgtcgtgaagcggccgcACGCGTccgCGTATGTACATCAGAGGTCAgccaccATGgtcgac	74	TGACCTCTGATGTACATACG	0.781	upper
cttccatttcaggtgtcgtgaagcggccgcACGCGTccgCGATGCGGTCTGTCAGATTGgccaccATGgtcgac	74	CAATCTGACAGACCGCATCG	0.781	upper
cttccatttcaggtgtcgtgaagcggccgcACGCGTccgCAGTGGTTTTCCTGTTCAGGgccaccATGgtcgac	74	CCTGAACAGGAAAACCACTG	0.7809	upper
cttccatttcaggtgtcgtgaagcggccgcACGCGTccgCGTTTTACTCCTCCGACATCgccaccATGgtcgac	74	GATGTCGGAGGAGTAAAACG	0.7809	upper
cttccatttcaggtgtcgtgaagcggccgcACGCGTccgCGGTGCTACTCAGCGCAACCgccaccATGgtcgac	74	GGTTGCGCTGAGTAGCACCG	0.7809	upper
cttccatttcaggtgtcgtgaagcggccgcACGCGTccgCCGAGTGTTATCAGTTGCTGgccaccATGgtcgac	74	CAGCAACTGATAACACTCGG	0.7808	upper
cttccatttcaggtgtcgtgaagcggccgcACGCGTccgCCGTCTACTTTTACACTTTCgccaccATGgtcgac	74	GAAAGTGTAAAAGTAGACGG	0.7808	upper
cttccatttcaggtgtcgtgaagcggccgcACGCGTccgCTATGGAATACCGCTGGCCCgccaccATGgtcgac	74	GGGCCAGCGGTATTCCATAG	0.7807	upper
cttccatttcaggtgtcgtgaagcggccgcACGCGTccgCCGTGCTTGTGGTCATCTGTgccaccATGgtcgac	74	ACAGATGACCACAAGCACGG	0.7806	upper
cttccatttcaggtgtcgtgaagcggccgcACGCGTccgCATGGGATCAACAGCCATTTgccaccATGgtcgac	74	AAATGGCTGTTGATCCCATG	0.7804	upper
cttccatttcaggtgtcgtgaagcggccgcACGCGTccgCACGGTCATCCTTGGGCATGgccaccATGgtcgac	74	CATGCCCAAGGATGACCGTG	0.7802	upper
cttccatttcaggtgtcgtgaagcggccgcACGCGTccgCAGTGGCGTTTTATATCCCCgccaccATGgtcgac	74	GGGGATATAAAACGCCACTG	0.7802	upper
cttccatttcaggtgtcgtgaagcggccgcACGCGTccgCGCAGATCGATTACACCATGgccaccATGgtcgac	74	CATGGTGTAATCGATCTGCG	0.7799	upper
cttccatttcaggtgtcgtgaagcggccgcACGCGTccgCAGTCACATTCTCGGTCTGTgccaccATGgtcgac	74	ACAGACCGAGAATGTGACTG	0.7799	upper
cttccatttcaggtgtcgtgaagcggccgcACGCGTccgCTATGCTATCATCATGCACCgccaccATGgtcgac	74	GGTGCATGATGATAGCATAG	0.7798	upper
cttccatttcaggtgtcgtgaagcggccgcACGCGTccgTGGTGGACTTCTGTTACTCTgccaccATGgtcgac	74	AGAGTAACAGAAGTCCACCA	0.7793	upper
cttccatttcaggtgtcgtgaagcggccgcACGCGTccgCAGTGTCAGGTATGCGCAGAgccaccATGgtcgac	74	TCTGCGCATACCTGACACTG	0.7792	upper
cttccatttcaggtgtcgtgaagcggccgcACGCGTccgCTGTGTCACTCTGTCTACGGgccaccATGgtcgac	74	CCGTAGACAGAGTGACACAG	0.7792	upper
cttccatttcaggtgtcgtgaagcggccgcACGCGTccgGTGTGTTCTCTGTGTCTTATgccaccATGgtcgac	74	ATAAGACACAGAGAACACAC	0.7792	upper
cttccatttcaggtgtcgtgaagcggccgcACGCGTccgCTCGGTCATTCTCACACTTGgccaccATGgtcgac	74	CAAGTGTGAGAATGACCGAG	0.7792	upper
cttccatttcaggtgtcgtgaagcggccgcACGCGTccgCTGTGCAAGATGGTCTCACTgccaccATGgtcgac	74	AGTGAGACCATCTTGCACAG	0.7791	upper
cttccatttcaggtgtcgtgaagcggccgcACGCGTccgCCGTGCTTATTGGCGTCCAGgccaccATGgtcgac	74	CTGGACGCCAATAAGCACGG	0.779	upper
cttccatttcaggtgtcgtgaagcggccgcACGCGTccgCACATCTGTTCTCACAGCTGgccaccATGgtcgac	74	CAGCTGTGAGAACAGATGTG	0.7789	upper
cttccatttcaggtgtcgtgaagcggccgcACGCGTccgCGTGGCTTACAAAGCTGCTAgccaccATGgtcgac	74	TAGCAGCTTTGTAAGCCACG	0.7788	upper
cttccatttcaggtgtcgtgaagcggccgcACGCGTccgCTGTGGTTTTCACAGATTTAgccaccATGgtcgac	74	TAAATCTGTGAAAACCACAG	0.7784	upper
cttccatttcaggtgtcgtgaagcggccgcACGCGTccgCTCAGGTTTGCTGTTTCATCgccaccATGgtcgac	74	GATGAAACAGCAAACCTGAG	0.7784	upper
cttccatttcaggtgtcgtgaagcggccgcACGCGTccgTTGTGCAACTTTACGGATCTgccaccATGgtcgac	74	AGATCCGTAAAGTTGCACAA	0.7784	upper
cttccatttcaggtgtcgtgaagcggccgcACGCGTccgCCGTCCAGTACATACATCAAgccaccATGgtcgac	74	TTGATGTATGTACTGGACGG	0.7783	upper
cttccatttcaggtgtcgtgaagcggccgcACGCGTccgCCGTTCATTATGCTGCATTCgccaccATGgtcgac	74	GAATGCAGCATAATGAACGG	0.7778	upper
cttccatttcaggtgtcgtgaagcggccgcACGCGTccgCCCTGTACTTCGCGCTCAGCgccaccATGgtcgac	74	GCTGAGCGCGAAGTACAGGG	0.7778	upper
cttccatttcaggtgtcgtgaagcggccgcACGCGTccgCCTTGCATTTTTCCACATCAgccaccATGgtcgac	74	TGATGTGGAAAAATGCAAGG	0.7778	upper
cttccatttcaggtgtcgtgaagcggccgcACGCGTccgCCGTGTGTCACTCACCAGCTgccaccATGgtcgac	74	AGCTGGTGAGTGACACACGG	0.7778	upper
cttccatttcaggtgtcgtgaagcggccgcACGCGTccgCTATGGACTCTCATATGCTGgccaccATGgtcgac	74	CAGCATATGAGAGTCCATAG	0.7776	upper
cttccatttcaggtgtcgtgaagcggccgcACGCGTccgCATTGGAGTCTCTCATCTTCgccaccATGgtcgac	74	GAAGATGAGAGACTCCAATG	0.7774	upper
cttccatttcaggtgtcgtgaagcggccgcACGCGTccgCCCGCTACACTACACTGTCAgccaccATGgtcgac	74	TGACAGTGTAGTGTAGCGGG	0.7773	upper
cttccatttcaggtgtcgtgaagcggccgcACGCGTccgCAGTGTTTCTACCTGGTCTTgccaccATGgtcgac	74	AAGACCAGGTAGAAACACTG	0.7773	upper
cttccatttcaggtgtcgtgaagcggccgcACGCGTccgCTGTACTCGCTTATTGCTCCgccaccATGgtcgac	74	GGAGCAATAAGCGAGTACAG	0.7772	upper
cttccatttcaggtgtcgtgaagcggccgcACGCGTccgCTGTGCTCAGGTCCTGTCACgccaccATGgtcgac	74	GTGACAGGACCTGAGCACAG	0.777	upper
cttccatttcaggtgtcgtgaagcggccgcACGCGTccgCCCAGTACTTGTCACCACGGgccaccATGgtcgac	74	CCGTGGTGACAAGTACTGGG	0.777	upper
cttccatttcaggtgtcgtgaagcggccgcACGCGTccgCGCTGGGGATTATTGTCTTCgccaccATGgtcgac	74	GAAGACAATAATCCCCAGCG	0.777	upper
cttccatttcaggtgtcgtgaagcggccgcACGCGTccgCTGGGGTCTCAATACCCTGCgccaccATGgtcgac	74	GCAGGGTATTGAGACCCCAG	0.7769	upper
cttccatttcaggtgtcgtgaagcggccgcACGCGTccgCGTCGCACTCATATGTCCATgccaccATGgtcgac	74	ATGGACATATGAGTGCGACG	0.7769	upper
cttccatttcaggtgtcgtgaagcggccgcACGCGTccgCTCACAGGTCCTATCATACTgccaccATGgtcgac	74	AGTATGATAGGACCTGTGAG	0.7768	upper
cttccatttcaggtgtcgtgaagcggccgcACGCGTccgTGTCGATCCTCAACGTGTCCgccaccATGgtcgac	74	GGACACGTTGAGGATCGACA	0.7768	upper
cttccatttcaggtgtcgtgaagcggccgcACGCGTccgCCTTGTTATTCGGGAAATATgccaccATGgtcgac	74	ATATTTCCCGAATAACAAGG	0.7768	upper
cttccatttcaggtgtcgtgaagcggccgcACGCGTccgCGACGAGTCTCACAGTTGTGgccaccATGgtcgac	74	CACAACTGTGAGACTCGTCG	0.7767	upper
cttccatttcaggtgtcgtgaagcggccgcACGCGTccgCATGGAACTGTCAGTACTACgccaccATGgtcgac	74	GTAGTACTGACAGTTCCATG	0.7765	upper
cttccatttcaggtgtcgtgaagcggccgcACGCGTccgCCCTGCGGGATTCCTTCTACgccaccATGgtcgac	74	GTAGAAGGAATCCCGCAGGG	0.7765	upper
cttccatttcaggtgtcgtgaagcggccgcACGCGTccgCGCTGTCGCGTTACCTCTACgccaccATGgtcgac	74	GTAGAGGTAACGCGACAGCG	0.7765	upper
cttccatttcaggtgtcgtgaagcggccgcACGCGTccgCCTTCTACACAAGTTCACAGgccaccATGgtcgac	74	CTGTGAACTTGTGTAGAAGG	0.7765	upper
cttccatttcaggtgtcgtgaagcggccgcACGCGTccgCTCAGTTGTTTCTGGTCAGCgccaccATGgtcgac	74	GCTGACCAGAAACAACTGAG	0.7764	upper
cttccatttcaggtgtcgtgaagcggccgcACGCGTccgCTGCATGTTTCACACAGATGgccaccATGgtcgac	74	CATCTGTGTGAAACATGCAG	0.7764	upper
cttccatttcaggtgtcgtgaagcggccgcACGCGTccgACGTATGTACTTATCTCTGGgccaccATGgtcgac	74	CCAGAGATAAGTACATACGT	0.7763	upper
cttccatttcaggtgtcgtgaagcggccgcACGCGTccgCCGTGTTACCAATGCGGATGgccaccATGgtcgac	74	CATCCGCATTGGTAACACGG	0.7763	upper
cttccatttcaggtgtcgtgaagcggccgcACGCGTccgCAGGGGTTTCAACTATTCATgccaccATGgtcgac	74	ATGAATAGTTGAAACCCCTG	0.7763	upper
cttccatttcaggtgtcgtgaagcggccgcACGCGTccgTGGTGCTATGTTCTGTGCAGgccaccATGgtcgac	74	CTGCACAGAACATAGCACCA	0.7761	upper
cttccatttcaggtgtcgtgaagcggccgcACGCGTccgCGTGGGATCATCATGGTTGCgccaccATGgtcgac	74	GCAACCATGATGATCCCACG	0.776	upper
cttccatttcaggtgtcgtgaagcggccgcACGCGTccgCCGTGGAGAAGCTACATCATgccaccATGgtcgac	74	ATGATGTAGCTTCTCCACGG	0.776	upper
cttccatttcaggtgtcgtgaagcggccgcACGCGTccgCACTGTGCCATCCGGCCTACgccaccATGgtcgac	74	GTAGGCCGGATGGCACAGTG	0.776	upper
cttccatttcaggtgtcgtgaagcggccgcACGCGTccgCGTGGTCACTACAAGGCTCTgccaccATGgtcgac	74	AGAGCCTTGTAGTGACCACG	0.7759	upper
cttccatttcaggtgtcgtgaagcggccgcACGCGTccgCTATGGTTCGGTATGTCAGGgccaccATGgtcgac	74	CCTGACATACCGAACCATAG	0.7759	upper
cttccatttcaggtgtcgtgaagcggccgcACGCGTccgCTGTCATCTTGGCATATGCCgccaccATGgtcgac	74	GGCATATGCCAAGATGACAG	0.7755	upper
cttccatttcaggtgtcgtgaagcggccgcACGCGTccgGCGTTTTCTGTTCTCACAGGgccaccATGgtcgac	74	CCTGTGAGAACAGAAAACGC	0.7752	upper
cttccatttcaggtgtcgtgaagcggccgcACGCGTccgCTGTGTATATCATTTTGTCAgccaccATGgtcgac	74	TGACAAAATGATATACACAG	0.7752	upper
cttccatttcaggtgtcgtgaagcggccgcACGCGTccgCAGTGGAGCTTTTCAGCTATgccaccATGgtcgac	74	ATAGCTGAAAAGCTCCACTG	0.7752	upper
cttccatttcaggtgtcgtgaagcggccgcACGCGTccgCGTTGCATACCTACCGTGGAgccaccATGgtcgac	74	TCCACGGTAGGTATGCAACG	0.7751	upper
cttccatttcaggtgtcgtgaagcggccgcACGCGTccgCTGGGCACTCATGTTGCTGTgccaccATGgtcgac	74	ACAGCAACATGAGTGCCCAG	0.775	upper
cttccatttcaggtgtcgtgaagcggccgcACGCGTccgACGTGCTTTCTACCGCAGCTgccaccATGgtcgac	74	AGCTGCGGTAGAAAGCACGT	0.775	upper
cttccatttcaggtgtcgtgaagcggccgcACGCGTccgCAGTTATGCCAACACTCAGTgccaccATGgtcgac	74	ACTGAGTGTTGGCATAACTG	0.7748	upper
cttccatttcaggtgtcgtgaagcggccgcACGCGTccgTGTCATTCCAAATACACGCAgccaccATGgtcgac	74	TGCGTGTATTTGGAATGACA	0.7747	upper
cttccatttcaggtgtcgtgaagcggccgcACGCGTccgCGGTGGGTTCGCTCGTTCATgccaccATGgtcgac	74	ATGAACGAGCGAACCCACCG	0.7746	upper
cttccatttcaggtgtcgtgaagcggccgcACGCGTccgCCCGGGATTTCATTCATTCTgccaccATGgtcgac	74	AGAATGAATGAAATCCCGGG	0.7746	upper
cttccatttcaggtgtcgtgaagcggccgcACGCGTccgCCCATTACACTACCCCACCAgccaccATGgtcgac	74	TGGTGGGGTAGTGTAATGGG	0.7746	upper
cttccatttcaggtgtcgtgaagcggccgcACGCGTccgCGGGGCTATCTCGAGCCCTCgccaccATGgtcgac	74	GAGGGCTCGAGATAGCCCCG	0.7745	upper
cttccatttcaggtgtcgtgaagcggccgcACGCGTccgCAGAGGCTACTACGTGTATCgccaccATGgtcgac	74	GATACACGTAGTAGCCTCTG	0.7743	upper
cttccatttcaggtgtcgtgaagcggccgcACGCGTccgACGTCTTATCTCCACACACCgccaccATGgtcgac	74	GGTGTGTGGAGATAAGACGT	0.7743	upper
cttccatttcaggtgtcgtgaagcggccgcACGCGTccgCGGTCTTATCCCAGTTCCCTgccaccATGgtcgac	74	AGGGAACTGGGATAAGACCG	0.7743	upper
cttccatttcaggtgtcgtgaagcggccgcACGCGTccgCAGTGGATTTCACTATCGCCgccaccATGgtcgac	74	GGCGATAGTGAAATCCACTG	0.7743	upper
cttccatttcaggtgtcgtgaagcggccgcACGCGTccgCCGTGGGTTACGTGGACGACgccaccATGgtcgac	74	GTCGTCCACGTAACCCACGG	0.7742	upper
cttccatttcaggtgtcgtgaagcggccgcACGCGTccgCTTCATACACTTCCCTCACAgccaccATGgtcgac	74	TGTGAGGGAAGTGTATGAAG	0.774	upper
cttccatttcaggtgtcgtgaagcggccgcACGCGTccgCGGTGCCTATATTTCAACTCgccaccATGgtcgac	74	GAGTTGAAATATAGGCACCG	0.774	upper
cttccatttcaggtgtcgtgaagcggccgcACGCGTccgCGGTCTACATCTACAGGTACgccaccATGgtcgac	74	GTACCTGTAGATGTAGACCG	0.7739	upper
cttccatttcaggtgtcgtgaagcggccgcACGCGTccgCAGTTCACTTGTATATACTTgccaccATGgtcgac	74	AAGTATATACAAGTGAACTG	0.7739	upper
cttccatttcaggtgtcgtgaagcggccgcACGCGTccgCCCAGAGGTCATATGCCCATgccaccATGgtcgac	74	ATGGGCATATGACCTCTGGG	0.7739	upper
cttccatttcaggtgtcgtgaagcggccgcACGCGTccgCATTGCATCCTGCACAGTCAgccaccATGgtcgac	74	TGACTGTGCAGGATGCAATG	0.7738	upper
cttccatttcaggtgtcgtgaagcggccgcACGCGTccgCCGTGCTCTCTCATCCAGGAgccaccATGgtcgac	74	TCCTGGATGAGAGAGCACGG	0.7738	upper
cttccatttcaggtgtcgtgaagcggccgcACGCGTccgCTCGGGTATGCAGGGTATTAgccaccATGgtcgac	74	TAATACCCTGCATACCCGAG	0.7738	upper
cttccatttcaggtgtcgtgaagcggccgcACGCGTccgATGTGTGTACTATCGGAAGCgccaccATGgtcgac	74	GCTTCCGATAGTACACACAT	0.7737	upper
cttccatttcaggtgtcgtgaagcggccgcACGCGTccgCGTTTGTTATATCTGGCAAAgccaccATGgtcgac	74	TTTGCCAGATATAACAAACG	0.7737	upper
cttccatttcaggtgtcgtgaagcggccgcACGCGTccgCCTTGTTCATTTTACACAATgccaccATGgtcgac	74	ATTGTGTAAAATGAACAAGG	0.7736	upper
cttccatttcaggtgtcgtgaagcggccgcACGCGTccgCAGAGCAATTATCTTGGCATgccaccATGgtcgac	74	ATGCCAAGATAATTGCTCTG	0.7736	upper
cttccatttcaggtgtcgtgaagcggccgcACGCGTccgCGATGGGATGTATCATCAGGgccaccATGgtcgac	74	CCTGATGATACATCCCATCG	0.7736	upper
cttccatttcaggtgtcgtgaagcggccgcACGCGTccgCGGTGGAGAGGCATTTCTATgccaccATGgtcgac	74	ATAGAAATGCCTCTCCACCG	0.7733	upper
cttccatttcaggtgtcgtgaagcggccgcACGCGTccgCTCGGAAACCTACTTCTTTTgccaccATGgtcgac	74	AAAAGAAGTAGGTTTCCGAG	0.7732	upper
cttccatttcaggtgtcgtgaagcggccgcACGCGTccgTGCGGTTCACTCCGGTGTGCgccaccATGgtcgac	74	GCACACCGGAGTGAACCGCA	0.7732	upper
cttccatttcaggtgtcgtgaagcggccgcACGCGTccgCTGGGTGTATCGGTGTTACCgccaccATGgtcgac	74	GGTAACACCGATACACCCAG	0.7731	upper
cttccatttcaggtgtcgtgaagcggccgcACGCGTccgCGCGGCTATCAAGACCTTGTgccaccATGgtcgac	74	ACAAGGTCTTGATAGCCGCG	0.7729	upper
cttccatttcaggtgtcgtgaagcggccgcACGCGTccgCGTTGTTGCCTGGTCACTGCgccaccATGgtcgac	74	GCAGTGACCAGGCAACAACG	0.7729	upper
cttccatttcaggtgtcgtgaagcggccgcACGCGTccgTGGTGTGTACTCGCCTTCATgccaccATGgtcgac	74	ATGAAGGCGAGTACACACCA	0.7725	upper
cttccatttcaggtgtcgtgaagcggccgcACGCGTccgCTGGGATGGACTTTATCTCAgccaccATGgtcgac	74	TGAGATAAAGTCCATCCCAG	0.7725	upper
cttccatttcaggtgtcgtgaagcggccgcACGCGTccgCGTCGGAACATCAGCAGGAGgccaccATGgtcgac	74	CTCCTGCTGATGTTCCGACG	0.7724	upper
cttccatttcaggtgtcgtgaagcggccgcACGCGTccgCAGAGCATTTTCTGCTATCTgccaccATGgtcgac	74	AGATAGCAGAAAATGCTCTG	0.7724	upper
cttccatttcaggtgtcgtgaagcggccgcACGCGTccgCAGGAATCTATCGTTGGTGTgccaccATGgtcgac	74	ACACCAACGATAGATTCCTG	0.7723	upper
cttccatttcaggtgtcgtgaagcggccgcACGCGTccgGGTGTATCATGCCTCACATTgccaccATGgtcgac	74	AATGTGAGGCATGATACACC	0.7723	upper
cttccatttcaggtgtcgtgaagcggccgcACGCGTccgCGGCGGTCACTACCGACTCAgccaccATGgtcgac	74	TGAGTCGGTAGTGACCGCCG	0.7722	upper
cttccatttcaggtgtcgtgaagcggccgcACGCGTccgCCGAGCTTTTTCTATCACTTgccaccATGgtcgac	74	AAGTGATAGAAAAAGCTCGG	0.7722	upper
cttccatttcaggtgtcgtgaagcggccgcACGCGTccgCCACGTTTGGTGTCTTCACAgccaccATGgtcgac	74	TGTGAAGACACCAAACGTGG	0.7721	upper
cttccatttcaggtgtcgtgaagcggccgcACGCGTccgCTGCGTTACACAGTTATCATgccaccATGgtcgac	74	ATGATAACTGTGTAACGCAG	0.7721	upper
cttccatttcaggtgtcgtgaagcggccgcACGCGTccgCGCTGCTACCTGTTCAACTGgccaccATGgtcgac	74	CAGTTGAACAGGTAGCAGCG	0.772	upper
cttccatttcaggtgtcgtgaagcggccgcACGCGTccgCCATGGTCATTCTTGGTCTCgccaccATGgtcgac	74	GAGACCAAGAATGACCATGG	0.7719	upper
cttccatttcaggtgtcgtgaagcggccgcACGCGTccgCCGTCATCTCCTGTTCCTTAgccaccATGgtcgac	74	TAAGGAACAGGAGATGACGG	0.7718	upper
cttccatttcaggtgtcgtgaagcggccgcACGCGTccgCCTCGGTCAGGTTTGGCACAgccaccATGgtcgac	74	TGTGCCAAACCTGACCGAGG	0.7718	upper
cttccatttcaggtgtcgtgaagcggccgcACGCGTccgCTGCGATGTCTGCAACTACTgccaccATGgtcgac	74	AGTAGTTGCAGACATCGCAG	0.7718	upper
cttccatttcaggtgtcgtgaagcggccgcACGCGTccgCATTGGTATATGTTCAGTCGgccaccATGgtcgac	74	CGACTGAACATATACCAATG	0.7714	upper
cttccatttcaggtgtcgtgaagcggccgcACGCGTccgTGGTGGTCTATCACGAGTTGgccaccATGgtcgac	74	CAACTCGTGATAGACCACCA	0.7714	upper
cttccatttcaggtgtcgtgaagcggccgcACGCGTccgCGTACATTTATGCATTTGTCgccaccATGgtcgac	74	GACAAATGCATAAATGTACG	0.7712	upper
cttccatttcaggtgtcgtgaagcggccgcACGCGTccgCCCTTATCCCTCGAAGTCCAgccaccATGgtcgac	74	TGGACTTCGAGGGATAAGGG	0.7712	upper
cttccatttcaggtgtcgtgaagcggccgcACGCGTccgCGGAGGAATCTTTATACAGGgccaccATGgtcgac	74	CCTGTATAAAGATTCCTCCG	0.7711	upper
cttccatttcaggtgtcgtgaagcggccgcACGCGTccgCTGTTTGTCTCATTTTGTTCgccaccATGgtcgac	74	GAACAAAATGAGACAAACAG	0.7708	upper
cttccatttcaggtgtcgtgaagcggccgcACGCGTccgCGCGGATTTCTACAGGGGTAgccaccATGgtcgac	74	TACCCCTGTAGAAATCCGCG	0.7707	upper
cttccatttcaggtgtcgtgaagcggccgcACGCGTccgCGGGGCTTTCTCCTACTCGTgccaccATGgtcgac	74	ACGAGTAGGAGAAAGCCCCG	0.7707	upper
cttccatttcaggtgtcgtgaagcggccgcACGCGTccgAGGTATTCTTTCTTCACTTTgccaccATGgtcgac	74	AAAGTGAAGAAAGAATACCT	0.7707	upper
cttccatttcaggtgtcgtgaagcggccgcACGCGTccgCCATGCTATATCCAGGGGTAgccaccATGgtcgac	74	TACCCCTGGATATAGCATGG	0.7707	upper
cttccatttcaggtgtcgtgaagcggccgcACGCGTccgCCGTTGGTTATCCACATCTTgccaccATGgtcgac	74	AAGATGTGGATAACCAACGG	0.7706	upper
cttccatttcaggtgtcgtgaagcggccgcACGCGTccgCCTGGTTATATGTCCCTACAgccaccATGgtcgac	74	TGTAGGGACATATAACCAGG	0.7705	upper
cttccatttcaggtgtcgtgaagcggccgcACGCGTccgCCTGTTTCAGTACTACACTCgccaccATGgtcgac	74	GAGTGTAGTACTGAAACAGG	0.7704	upper
cttccatttcaggtgtcgtgaagcggccgcACGCGTccgCAAGTGTATCTTGCGGCTCAgccaccATGgtcgac	74	TGAGCCGCAAGATACACTTG	0.7703	upper
cttccatttcaggtgtcgtgaagcggccgcACGCGTccgCAGTCCACATCTCCTTCACAgccaccATGgtcgac	74	TGTGAAGGAGATGTGGACTG	0.7703	upper
cttccatttcaggtgtcgtgaagcggccgcACGCGTccgCCTGGGATTTTCAGACCTTCgccaccATGgtcgac	74	GAAGGTCTGAAAATCCCAGG	0.7703	upper
cttccatttcaggtgtcgtgaagcggccgcACGCGTccgACGTGGTTTACTGGGTGTCCgccaccATGgtcgac	74	GGACACCCAGTAAACCACGT	0.7703	upper
cttccatttcaggtgtcgtgaagcggccgcACGCGTccgCCCTGGTTCTCATTCGTTCAgccaccATGgtcgac	74	TGAACGAATGAGAACCAGGG	0.7702	upper
cttccatttcaggtgtcgtgaagcggccgcACGCGTccgCGTTTATGTTTCTGCGACAAgccaccATGgtcgac	74	TTGTCGCAGAAACATAAACG	0.7702	upper
cttccatttcaggtgtcgtgaagcggccgcACGCGTccgTGGTGGTGTTTTACCCAAGCgccaccATGgtcgac	74	GCTTGGGTAAAACACCACCA	0.77	upper
cttccatttcaggtgtcgtgaagcggccgcACGCGTccgCTCTGCTCTATGCCACGCAGgccaccATGgtcgac	74	CTGCGTGGCATAGAGCAGAG	0.7699	upper
cttccatttcaggtgtcgtgaagcggccgcACGCGTccgCGGTGGTCAGATTCGCAGTCgccaccATGgtcgac	74	GACTGCGAATCTGACCACCG	0.7698	upper
cttccatttcaggtgtcgtgaagcggccgcACGCGTccgCGCAGGTACCACTTCATATCgccaccATGgtcgac	74	GATATGAAGTGGTACCTGCG	0.7698	upper
cttccatttcaggtgtcgtgaagcggccgcACGCGTccgCTGTGCGGCATTCACAGCAAgccaccATGgtcgac	74	TTGCTGTGAATGCCGCACAG	0.7697	upper
cttccatttcaggtgtcgtgaagcggccgcACGCGTccgTGTCGATCTATCATTCCTCCgccaccATGgtcgac	74	GGAGGAATGATAGATCGACA	0.7697	upper
cttccatttcaggtgtcgtgaagcggccgcACGCGTccgCGGGGATTTATTACTACTGCgccaccATGgtcgac	74	GCAGTAGTAATAAATCCCCG	0.7697	upper
cttccatttcaggtgtcgtgaagcggccgcACGCGTccgACGTCCGTTTCATCGAACCAgccaccATGgtcgac	74	TGGTTCGATGAAACGGACGT	0.7694	upper
cttccatttcaggtgtcgtgaagcggccgcACGCGTccgACGTCTTCTATTATCCCGTCgccaccATGgtcgac	74	GACGGGATAATAGAAGACGT	0.7694	upper
cttccatttcaggtgtcgtgaagcggccgcACGCGTccgCTGGGTTTTGCTCATTCAGAgccaccATGgtcgac	74	TCTGAATGAGCAAAACCCAG	0.7694	upper
cttccatttcaggtgtcgtgaagcggccgcACGCGTccgCGCTGTTATGGCAGTGGACCgccaccATGgtcgac	74	GGTCCACTGCCATAACAGCG	0.7693	upper
cttccatttcaggtgtcgtgaagcggccgcACGCGTccgCGTGCCATTTTCACATCAATgccaccATGgtcgac	74	ATTGATGTGAAAATGGCACG	0.7691	upper
cttccatttcaggtgtcgtgaagcggccgcACGCGTccgCGTTGGTCAGGGCAAACTGCgccaccATGgtcgac	74	GCAGTTTGCCCTGACCAACG	0.769	upper
cttccatttcaggtgtcgtgaagcggccgcACGCGTccgCGCGGATCTCTTCTTCGCTAgccaccATGgtcgac	74	TAGCGAAGAAGAGATCCGCG	0.7688	upper
cttccatttcaggtgtcgtgaagcggccgcACGCGTccgCGTTGTTGCTATACTGGAGCgccaccATGgtcgac	74	GCTCCAGTATAGCAACAACG	0.7688	upper
cttccatttcaggtgtcgtgaagcggccgcACGCGTccgCGGTGTGGTCACAGTTGCTCgccaccATGgtcgac	74	GAGCAACTGTGACCACACCG	0.7687	upper
cttccatttcaggtgtcgtgaagcggccgcACGCGTccgCCGGGAGTGCTCAAGATCTTgccaccATGgtcgac	74	AAGATCTTGAGCACTCCCGG	0.7685	upper
cttccatttcaggtgtcgtgaagcggccgcACGCGTccgCGTCGTTCCTACTGCTATTTgccaccATGgtcgac	74	AAATAGCAGTAGGAACGACG	0.7683	upper
cttccatttcaggtgtcgtgaagcggccgcACGCGTccgCGATGTTTCCTTGTTCAAGCgccaccATGgtcgac	74	GCTTGAACAAGGAAACATCG	0.7683	upper
cttccatttcaggtgtcgtgaagcggccgcACGCGTccgCCCAGAACTTTACCGCCCCAgccaccATGgtcgac	74	TGGGGCGGTAAAGTTCTGGG	0.7682	upper
cttccatttcaggtgtcgtgaagcggccgcACGCGTccgCAGGTCTCACTATCCAGGTAgccaccATGgtcgac	74	TACCTGGATAGTGAGACCTG	0.7682	upper
cttccatttcaggtgtcgtgaagcggccgcACGCGTccgCGCGGCTGTTTACGAGCATGgccaccATGgtcgac	74	CATGCTCGTAAACAGCCGCG	0.7681	upper
cttccatttcaggtgtcgtgaagcggccgcACGCGTccgCACAGAGCTACTACAACCAGgccaccATGgtcgac	74	CTGGTTGTAGTAGCTCTGTG	0.768	upper
cttccatttcaggtgtcgtgaagcggccgcACGCGTccgCCATGGACTTCTCATGCATGgccaccATGgtcgac	74	CATGCATGAGAAGTCCATGG	0.768	upper
cttccatttcaggtgtcgtgaagcggccgcACGCGTccgCGCAGGTTTCAGATGTGGGTgccaccATGgtcgac	74	ACCCACATCTGAAACCTGCG	0.768	upper
cttccatttcaggtgtcgtgaagcggccgcACGCGTccgCTCGGAACCTCATTCCACACgccaccATGgtcgac	74	GTGTGGAATGAGGTTCCGAG	0.7679	upper
cttccatttcaggtgtcgtgaagcggccgcACGCGTccgCGGTGTACCTTTTCACCCTGgccaccATGgtcgac	74	CAGGGTGAAAAGGTACACCG	0.7679	upper
cttccatttcaggtgtcgtgaagcggccgcACGCGTccgCTGGGATCGTTACTATGGGTgccaccATGgtcgac	74	ACCCATAGTAACGATCCCAG	0.7679	upper
cttccatttcaggtgtcgtgaagcggccgcACGCGTccgCAGGGGGTCATCGTCTGTCCgccaccATGgtcgac	74	GGACAGACGATGACCCCCTG	0.7678	upper
cttccatttcaggtgtcgtgaagcggccgcACGCGTccgTGTGGTTCCTATATTCCACAgccaccATGgtcgac	74	TGTGGAATATAGGAACCACA	0.7678	upper
cttccatttcaggtgtcgtgaagcggccgcACGCGTccgCTCAAATCCTTCTCCAGAGCgccaccATGgtcgac	74	GCTCTGGAGAAGGATTTGAG	0.7677	upper
cttccatttcaggtgtcgtgaagcggccgcACGCGTccgCAATGCTCATCTACGACACCgccaccATGgtcgac	74	GGTGTCGTAGATGAGCATTG	0.7677	upper
cttccatttcaggtgtcgtgaagcggccgcACGCGTccgCTCTGGACCATTCCTTATGTgccaccATGgtcgac	74	ACATAAGGAATGGTCCAGAG	0.7675	upper
cttccatttcaggtgtcgtgaagcggccgcACGCGTccgTCGTGTATACTACCCGTCAGgccaccATGgtcgac	74	CTGACGGGTAGTATACACGA	0.7675	upper
cttccatttcaggtgtcgtgaagcggccgcACGCGTccgCATCACTCTTCACACTCGATgccaccATGgtcgac	74	ATCGAGTGTGAAGAGTGATG	0.7674	upper
cttccatttcaggtgtcgtgaagcggccgcACGCGTccgCCTTGTGTGTCTTGCTCAGAgccaccATGgtcgac	74	TCTGAGCAAGACACACAAGG	0.7673	upper
cttccatttcaggtgtcgtgaagcggccgcACGCGTccgCCTGGAGTGCTTATATCAATgccaccATGgtcgac	74	ATTGATATAAGCACTCCAGG	0.7672	upper
cttccatttcaggtgtcgtgaagcggccgcACGCGTccgTGTGGATCAGACCACAGGTAgccaccATGgtcgac	74	TACCTGTGGTCTGATCCACA	0.7671	upper
cttccatttcaggtgtcgtgaagcggccgcACGCGTccgCAGTGTCTCATTATTACTGTgccaccATGgtcgac	74	ACAGTAATAATGAGACACTG	0.7671	upper
cttccatttcaggtgtcgtgaagcggccgcACGCGTccgCGTCAATCTGTACATCACCTgccaccATGgtcgac	74	AGGTGATGTACAGATTGACG	0.7671	upper
cttccatttcaggtgtcgtgaagcggccgcACGCGTccgCGTGTCTGTATTTCAGACACgccaccATGgtcgac	74	GTGTCTGAAATACAGACACG	0.7671	upper
cttccatttcaggtgtcgtgaagcggccgcACGCGTccgCAGTGGGACTCATGGACATCgccaccATGgtcgac	74	GATGTCCATGAGTCCCACTG	0.7671	upper
cttccatttcaggtgtcgtgaagcggccgcACGCGTccgCTGTCCGATCTATCAACACAgccaccATGgtcgac	74	TGTGTTGATAGATCGGACAG	0.767	upper
cttccatttcaggtgtcgtgaagcggccgcACGCGTccgGGGTGCTATCTCGTACCAGGgccaccATGgtcgac	74	CCTGGTACGAGATAGCACCC	0.7669	upper
cttccatttcaggtgtcgtgaagcggccgcACGCGTccgCGGCGAGATCTCCTTACTTCgccaccATGgtcgac	74	GAAGTAAGGAGATCTCGCCG	0.7668	upper
cttccatttcaggtgtcgtgaagcggccgcACGCGTccgCAGGGCGGTTTTATCCCTCAgccaccATGgtcgac	74	TGAGGGATAAAACCGCCCTG	0.7668	upper
cttccatttcaggtgtcgtgaagcggccgcACGCGTccgCCATGTCACATCATCTTGGCgccaccATGgtcgac	74	GCCAAGATGATGTGACATGG	0.7668	upper
cttccatttcaggtgtcgtgaagcggccgcACGCGTccgCGGTTTGCTATGTTTGGACCgccaccATGgtcgac	74	GGTCCAAACATAGCAAACCG	0.7666	upper
cttccatttcaggtgtcgtgaagcggccgcACGCGTccgCAGAGATTATTACATCACTTgccaccATGgtcgac	74	AAGTGATGTAATAATCTCTG	0.7665	upper
cttccatttcaggtgtcgtgaagcggccgcACGCGTccgCGTCTATCTGGTTCCACCATgccaccATGgtcgac	74	ATGGTGGAACCAGATAGACG	0.7665	upper
cttccatttcaggtgtcgtgaagcggccgcACGCGTccgCACAGGTATCATGGCCTTCAgccaccATGgtcgac	74	TGAAGGCCATGATACCTGTG	0.7663	upper
cttccatttcaggtgtcgtgaagcggccgcACGCGTccgCCGGGGTGCTTTCAAATCCTgccaccATGgtcgac	74	AGGATTTGAAAGCACCCCGG	0.7662	upper
cttccatttcaggtgtcgtgaagcggccgcACGCGTccgCGTTGTTTCCTGGCTCCTCAgccaccATGgtcgac	74	TGAGGAGCCAGGAAACAACG	0.7662	upper
cttccatttcaggtgtcgtgaagcggccgcACGCGTccgCAGGGTCTTTCATTCATCACgccaccATGgtcgac	74	GTGATGAATGAAAGACCCTG	0.7661	upper
cttccatttcaggtgtcgtgaagcggccgcACGCGTccgCTGGGAACTTCATGCTCAACgccaccATGgtcgac	74	GTTGAGCATGAAGTTCCCAG	0.7661	upper
cttccatttcaggtgtcgtgaagcggccgcACGCGTccgCGTGGTTCTCACTCTGCCGAgccaccATGgtcgac	74	TCGGCAGAGTGAGAACCACG	0.7661	upper
cttccatttcaggtgtcgtgaagcggccgcACGCGTccgCAGTTGTTACTGCCGAACATgccaccATGgtcgac	74	ATGTTCGGCAGTAACAACTG	0.766	upper
cttccatttcaggtgtcgtgaagcggccgcACGCGTccgCAGTGGGGAGGTTACTCTCCgccaccATGgtcgac	74	GGAGAGTAACCTCCCCACTG	0.766	upper
cttccatttcaggtgtcgtgaagcggccgcACGCGTccgCGGCGTGGTATCCTGTCTCAgccaccATGgtcgac	74	TGAGACAGGATACCACGCCG	0.766	upper
cttccatttcaggtgtcgtgaagcggccgcACGCGTccgCGTTCTATTTCATTGTCTCCgccaccATGgtcgac	74	GGAGACAATGAAATAGAACG	0.7659	upper
cttccatttcaggtgtcgtgaagcggccgcACGCGTccgCAGGGTACTGCTACGATTTCgccaccATGgtcgac	74	GAAATCGTAGCAGTACCCTG	0.7659	upper
cttccatttcaggtgtcgtgaagcggccgcACGCGTccgCTGGGTGCATACTTGGCTACgccaccATGgtcgac	74	GTAGCCAAGTATGCACCCAG	0.7659	upper
cttccatttcaggtgtcgtgaagcggccgcACGCGTccgCCATGTGGGTTTATGTCTTCgccaccATGgtcgac	74	GAAGACATAAACCCACATGG	0.7659	upper
cttccatttcaggtgtcgtgaagcggccgcACGCGTccgCGCTGGAGAGTTACGACTCTgccaccATGgtcgac	74	AGAGTCGTAACTCTCCAGCG	0.7659	upper
cttccatttcaggtgtcgtgaagcggccgcACGCGTccgTGGTACACAGTCACTGCATCgccaccATGgtcgac	74	GATGCAGTGACTGTGTACCA	0.7658	upper
cttccatttcaggtgtcgtgaagcggccgcACGCGTccgCGGCGAACTCAACCCGCAGCgccaccATGgtcgac	74	GCTGCGGGTTGAGTTCGCCG	0.7658	upper
cttccatttcaggtgtcgtgaagcggccgcACGCGTccgCGGTTGTTTCTATCATCTTCgccaccATGgtcgac	74	GAAGATGATAGAAACAACCG	0.7658	upper
cttccatttcaggtgtcgtgaagcggccgcACGCGTccgCGATGTATATCTCAGACATCgccaccATGgtcgac	74	GATGTCTGAGATATACATCG	0.7657	upper
cttccatttcaggtgtcgtgaagcggccgcACGCGTccgCCATGGTCTGTTCTATGTGTgccaccATGgtcgac	74	ACACATAGAACAGACCATGG	0.7656	upper
cttccatttcaggtgtcgtgaagcggccgcACGCGTccgCACTTCACTGTCTGTACCATgccaccATGgtcgac	74	ATGGTACAGACAGTGAAGTG	0.7656	upper
cttccatttcaggtgtcgtgaagcggccgcACGCGTccgCCCTGTACAAGGCTCTACCTgccaccATGgtcgac	74	AGGTAGAGCCTTGTACAGGG	0.7656	upper
cttccatttcaggtgtcgtgaagcggccgcACGCGTccgCTATGTCTTACGATCGTTATgccaccATGgtcgac	74	ATAACGATCGTAAGACATAG	0.7656	upper
cttccatttcaggtgtcgtgaagcggccgcACGCGTccgCTGGGTTCGTACTTGTCAATgccaccATGgtcgac	74	ATTGACAAGTACGAACCCAG	0.7654	upper
cttccatttcaggtgtcgtgaagcggccgcACGCGTccgCACATCATTCTCAATCGCCGgccaccATGgtcgac	74	CGGCGATTGAGAATGATGTG	0.7654	upper
cttccatttcaggtgtcgtgaagcggccgcACGCGTccgCCGTACTTTTTCACCGCTATgccaccATGgtcgac	74	ATAGCGGTGAAAAAGTACGG	0.7654	upper
cttccatttcaggtgtcgtgaagcggccgcACGCGTccgCCTTGTGCTCACACATGCCAgccaccATGgtcgac	74	TGGCATGTGTGAGCACAAGG	0.7654	upper
cttccatttcaggtgtcgtgaagcggccgcACGCGTccgCCGTCATCGCTCAACACCTGgccaccATGgtcgac	74	CAGGTGTTGAGCGATGACGG	0.7653	upper
cttccatttcaggtgtcgtgaagcggccgcACGCGTccgCGGTATTCAGCTTTTCGTCCgccaccATGgtcgac	74	GGACGAAAAGCTGAATACCG	0.7653	upper
cttccatttcaggtgtcgtgaagcggccgcACGCGTccgCATCGTTCATACTGGCATGCgccaccATGgtcgac	74	GCATGCCAGTATGAACGATG	0.7652	upper
cttccatttcaggtgtcgtgaagcggccgcACGCGTccgCAGTACATCACTGTTGGCAAgccaccATGgtcgac	74	TTGCCAACAGTGATGTACTG	0.7651	upper
cttccatttcaggtgtcgtgaagcggccgcACGCGTccgCCTTGTTATTGGCACCTTCCgccaccATGgtcgac	74	GGAAGGTGCCAATAACAAGG	0.7651	upper
cttccatttcaggtgtcgtgaagcggccgcACGCGTccgCTCCGATATGTGCTCATCATgccaccATGgtcgac	74	ATGATGAGCACATATCGGAG	0.7651	upper
cttccatttcaggtgtcgtgaagcggccgcACGCGTccgCACAGAGCCTTACGCCCACAgccaccATGgtcgac	74	TGTGGGCGTAAGGCTCTGTG	0.765	upper
cttccatttcaggtgtcgtgaagcggccgcACGCGTccgCTGTCATGTCGTCAGTCAGCgccaccATGgtcgac	74	GCTGACTGACGACATGACAG	0.7649	upper
cttccatttcaggtgtcgtgaagcggccgcACGCGTccgCCGGGGACTGTCGGGTCAGTgccaccATGgtcgac	74	ACTGACCCGACAGTCCCCGG	0.7649	upper
cttccatttcaggtgtcgtgaagcggccgcACGCGTccgCGGTGTCACTCATCCATGCAgccaccATGgtcgac	74	TGCATGGATGAGTGACACCG	0.7649	upper
cttccatttcaggtgtcgtgaagcggccgcACGCGTccgCGTTGTTACAGCATCGGAATgccaccATGgtcgac	74	ATTCCGATGCTGTAACAACG	0.7648	upper
cttccatttcaggtgtcgtgaagcggccgcACGCGTccgCAGTGGTTGCTCTACAGGCCgccaccATGgtcgac	74	GGCCTGTAGAGCAACCACTG	0.7647	upper
cttccatttcaggtgtcgtgaagcggccgcACGCGTccgCTCGGTTATATGGAGGACGAgccaccATGgtcgac	74	TCGTCCTCCATATAACCGAG	0.7647	upper
cttccatttcaggtgtcgtgaagcggccgcACGCGTccgACGTATGTCAGTCACACGGCgccaccATGgtcgac	74	GCCGTGTGACTGACATACGT	0.7646	upper
cttccatttcaggtgtcgtgaagcggccgcACGCGTccgCGTATTTATACTCAGTCTGCgccaccATGgtcgac	74	GCAGACTGAGTATAAATACG	0.7645	upper
cttccatttcaggtgtcgtgaagcggccgcACGCGTccgCCTTGGGGTACAGCATGTTAgccaccATGgtcgac	74	TAACATGCTGTACCCCAAGG	0.7644	upper
cttccatttcaggtgtcgtgaagcggccgcACGCGTccgTGTCTATGTCTTCGTGCCTTgccaccATGgtcgac	74	AAGGCACGAAGACATAGACA	0.7643	upper
cttccatttcaggtgtcgtgaagcggccgcACGCGTccgTCGTGTTCGTTTATTACGCGgccaccATGgtcgac	74	CGCGTAATAAACGAACACGA	0.7643	upper
cttccatttcaggtgtcgtgaagcggccgcACGCGTccgCTGGGTTATCAGGGTTCTTGgccaccATGgtcgac	74	CAAGAACCCTGATAACCCAG	0.7642	upper
cttccatttcaggtgtcgtgaagcggccgcACGCGTccgCGGTACATCTCTGTCGGCTAgccaccATGgtcgac	74	TAGCCGACAGAGATGTACCG	0.7642	upper
cttccatttcaggtgtcgtgaagcggccgcACGCGTccgCTGGATGGTACTATGTGTGCgccaccATGgtcgac	74	GCACACATAGTACCATCCAG	0.7642	upper
cttccatttcaggtgtcgtgaagcggccgcACGCGTccgCGGTATTCACACATTCGTCCgccaccATGgtcgac	74	GGACGAATGTGTGAATACCG	0.7642	upper
cttccatttcaggtgtcgtgaagcggccgcACGCGTccgCTCTGCGACACTACATCAATgccaccATGgtcgac	74	ATTGATGTAGTGTCGCAGAG	0.7641	upper
cttccatttcaggtgtcgtgaagcggccgcACGCGTccgCGGTGTTCCATCAATGGAAAgccaccATGgtcgac	74	TTTCCATTGATGGAACACCG	0.7641	upper
cttccatttcaggtgtcgtgaagcggccgcACGCGTccgCTTTGCTCAAGCACCACTGGgccaccATGgtcgac	74	CCAGTGGTGCTTGAGCAAAG	0.7641	upper
cttccatttcaggtgtcgtgaagcggccgcACGCGTccgCTTTGGATTCAACCCCTCCAgccaccATGgtcgac	74	TGGAGGGGTTGAATCCAAAG	0.764	upper
cttccatttcaggtgtcgtgaagcggccgcACGCGTccgCACTGGGCCCTCTTCAGTCTgccaccATGgtcgac	74	AGACTGAAGAGGGCCCAGTG	0.764	upper
cttccatttcaggtgtcgtgaagcggccgcACGCGTccgCACTGGAGGGGACCTGTTACgccaccATGgtcgac	74	GTAACAGGTCCCCTCCAGTG	0.764	upper
cttccatttcaggtgtcgtgaagcggccgcACGCGTccgCCTCGATATCACCGATATTAgccaccATGgtcgac	74	TAATATCGGTGATATCGAGG	0.764	upper
cttccatttcaggtgtcgtgaagcggccgcACGCGTccgCGTGGAACTCAGCTTGCTTAgccaccATGgtcgac	74	TAAGCAAGCTGAGTTCCACG	0.7639	upper
cttccatttcaggtgtcgtgaagcggccgcACGCGTccgCGATGTGGTACGTTCAATGGgccaccATGgtcgac	74	CCATTGAACGTACCACATCG	0.7639	upper
cttccatttcaggtgtcgtgaagcggccgcACGCGTccgCTCGGGTTACTTGCCCCCTCgccaccATGgtcgac	74	GAGGGGGCAAGTAACCCGAG	0.7638	upper
cttccatttcaggtgtcgtgaagcggccgcACGCGTccgCTGTATTCTCAAGACCGAATgccaccATGgtcgac	74	ATTCGGTCTTGAGAATACAG	0.7638	upper
cttccatttcaggtgtcgtgaagcggccgcACGCGTccgCCAGGTCATTTTCGTATCTGgccaccATGgtcgac	74	CAGATACGAAAATGACCTGG	0.7638	upper
cttccatttcaggtgtcgtgaagcggccgcACGCGTccgTGTGCTTCTTTACTTACAGTgccaccATGgtcgac	74	ACTGTAAGTAAAGAAGCACA	0.7637	upper
cttccatttcaggtgtcgtgaagcggccgcACGCGTccgCATGGGGCCTTTACATTTGTgccaccATGgtcgac	74	ACAAATGTAAAGGCCCCATG	0.7636	upper
cttccatttcaggtgtcgtgaagcggccgcACGCGTccgCGTGGTGGTTCATGGGGTCTgccaccATGgtcgac	74	AGACCCCATGAACCACCACG	0.7636	upper
cttccatttcaggtgtcgtgaagcggccgcACGCGTccgCACTGCGGTCTACGCGGTGTgccaccATGgtcgac	74	ACACCGCGTAGACCGCAGTG	0.7635	upper
cttccatttcaggtgtcgtgaagcggccgcACGCGTccgCGGTGGTACTGTGTCTACTCgccaccATGgtcgac	74	GAGTAGACACAGTACCACCG	0.7634	upper
cttccatttcaggtgtcgtgaagcggccgcACGCGTccgCCAGGGAGTCATCAGCGTTCgccaccATGgtcgac	74	GAACGCTGATGACTCCCTGG	0.7633	upper
cttccatttcaggtgtcgtgaagcggccgcACGCGTccgCCACAAATTCTCTACCATCAgccaccATGgtcgac	74	TGATGGTAGAGAATTTGTGG	0.7633	upper
cttccatttcaggtgtcgtgaagcggccgcACGCGTccgCGATGTTTTTACTGGCCACAgccaccATGgtcgac	74	TGTGGCCAGTAAAAACATCG	0.7632	upper
cttccatttcaggtgtcgtgaagcggccgcACGCGTccgCCGTGCCACCTCTCACTCATgccaccATGgtcgac	74	ATGAGTGAGAGGTGGCACGG	0.7632	upper
cttccatttcaggtgtcgtgaagcggccgcACGCGTccgCTGTGCAATCTCAGACCAAGgccaccATGgtcgac	74	CTTGGTCTGAGATTGCACAG	0.7632	upper
cttccatttcaggtgtcgtgaagcggccgcACGCGTccgGGGTTATCAGATATCTCCATgccaccATGgtcgac	74	ATGGAGATATCTGATAACCC	0.7631	upper
cttccatttcaggtgtcgtgaagcggccgcACGCGTccgCGGTGTGTTGCAACCCCTACgccaccATGgtcgac	74	GTAGGGGTTGCAACACACCG	0.7631	upper
cttccatttcaggtgtcgtgaagcggccgcACGCGTccgCACAGATGTTTTTCTTCACAgccaccATGgtcgac	74	TGTGAAGAAAAACATCTGTG	0.7631	upper
cttccatttcaggtgtcgtgaagcggccgcACGCGTccgCAGGGTCCTTGGCTGTCATGgccaccATGgtcgac	74	CATGACAGCCAAGGACCCTG	0.7631	upper
cttccatttcaggtgtcgtgaagcggccgcACGCGTccgTCGTTCTCACTCAGGTCTCCgccaccATGgtcgac	74	GGAGACCTGAGTGAGAACGA	0.7631	upper
cttccatttcaggtgtcgtgaagcggccgcACGCGTccgCACGGATCTGGATCATCTGCgccaccATGgtcgac	74	GCAGATGATCCAGATCCGTG	0.763	upper
cttccatttcaggtgtcgtgaagcggccgcACGCGTccgCAGTGTGCTCCAGGCTGTCAgccaccATGgtcgac	74	TGACAGCCTGGAGCACACTG	0.763	upper
cttccatttcaggtgtcgtgaagcggccgcACGCGTccgCCGTCATCCCAGCTACTCTCgccaccATGgtcgac	74	GAGAGTAGCTGGGATGACGG	0.763	upper
cttccatttcaggtgtcgtgaagcggccgcACGCGTccgCAGGGTTCCATCACTCGGGAgccaccATGgtcgac	74	TCCCGAGTGATGGAACCCTG	0.7629	upper
cttccatttcaggtgtcgtgaagcggccgcACGCGTccgCACGGATGGTTCTACTGGTGgccaccATGgtcgac	74	CACCAGTAGAACCATCCGTG	0.7629	upper
cttccatttcaggtgtcgtgaagcggccgcACGCGTccgCCTTGCTATCTGTCACAGGCgccaccATGgtcgac	74	GCCTGTGACAGATAGCAAGG	0.7628	upper
cttccatttcaggtgtcgtgaagcggccgcACGCGTccgCAGTTATCTGTCCCCCAGCCgccaccATGgtcgac	74	GGCTGGGGGACAGATAACTG	0.7628	upper
cttccatttcaggtgtcgtgaagcggccgcACGCGTccgCGGGGTTCATCTTCCTCAGCgccaccATGgtcgac	74	GCTGAGGAAGATGAACCCCG	0.7628	upper
cttccatttcaggtgtcgtgaagcggccgcACGCGTccgCAGTGCCACGTCTACCATTTgccaccATGgtcgac	74	AAATGGTAGACGTGGCACTG	0.7627	upper
cttccatttcaggtgtcgtgaagcggccgcACGCGTccgCCGTGGCATCGCTATCACCCgccaccATGgtcgac	74	GGGTGATAGCGATGCCACGG	0.7626	upper
cttccatttcaggtgtcgtgaagcggccgcACGCGTccgCTGGTCATACACCCAGCCATgccaccATGgtcgac	74	ATGGCTGGGTGTATGACCAG	0.7626	upper
cttccatttcaggtgtcgtgaagcggccgcACGCGTccgCGTTTATCACAATTTCTACAgccaccATGgtcgac	74	TGTAGAAATTGTGATAAACG	0.7626	upper
cttccatttcaggtgtcgtgaagcggccgcACGCGTccgCACGGGTCACTTTGCCATTGgccaccATGgtcgac	74	CAATGGCAAAGTGACCCGTG	0.7625	upper
cttccatttcaggtgtcgtgaagcggccgcACGCGTccgCGTGGGGATCTTCTTCAGCTgccaccATGgtcgac	74	AGCTGAAGAAGATCCCCACG	0.7625	upper
cttccatttcaggtgtcgtgaagcggccgcACGCGTccgCTCTGTTCATATGTCAGAAAgccaccATGgtcgac	74	TTTCTGACATATGAACAGAG	0.7625	upper
cttccatttcaggtgtcgtgaagcggccgcACGCGTccgCAGTTCATATCGCTCAGGCTgccaccATGgtcgac	74	AGCCTGAGCGATATGAACTG	0.7624	upper
cttccatttcaggtgtcgtgaagcggccgcACGCGTccgCCGTTCACGTTTTCACACACgccaccATGgtcgac	74	GTGTGTGAAAACGTGAACGG	0.7622	upper
cttccatttcaggtgtcgtgaagcggccgcACGCGTccgCCCGGGAATTACTCCAGGTGgccaccATGgtcgac	74	CACCTGGAGTAATTCCCGGG	0.7621	upper
cttccatttcaggtgtcgtgaagcggccgcACGCGTccgCGAAGCTGTCATTCTCTCCTgccaccATGgtcgac	74	AGGAGAGAATGACAGCTTCG	0.762	upper
cttccatttcaggtgtcgtgaagcggccgcACGCGTccgCACAGAGCATCAACACCTGTgccaccATGgtcgac	74	ACAGGTGTTGATGCTCTGTG	0.762	upper
cttccatttcaggtgtcgtgaagcggccgcACGCGTccgCGATGCGGTTCTTGTTACAAgccaccATGgtcgac	74	TTGTAACAAGAACCGCATCG	0.762	upper
cttccatttcaggtgtcgtgaagcggccgcACGCGTccgCTCTGTTTGGTTATCATTGCgccaccATGgtcgac	74	GCAATGATAACCAAACAGAG	0.7619	upper
cttccatttcaggtgtcgtgaagcggccgcACGCGTccgCAGTGCGTTATCTCCACCTTgccaccATGgtcgac	74	AAGGTGGAGATAACGCACTG	0.7619	upper
cttccatttcaggtgtcgtgaagcggccgcACGCGTccgTGTCGTACACTATGGTGTATgccaccATGgtcgac	74	ATACACCATAGTGTACGACA	0.7618	upper
cttccatttcaggtgtcgtgaagcggccgcACGCGTccgCCGAGATCTTTTCAATGCCAgccaccATGgtcgac	74	TGGCATTGAAAAGATCTCGG	0.7617	upper
cttccatttcaggtgtcgtgaagcggccgcACGCGTccgCCGTTATCATCGCCTTCTATgccaccATGgtcgac	74	ATAGAAGGCGATGATAACGG	0.7617	upper
cttccatttcaggtgtcgtgaagcggccgcACGCGTccgCTGTTCACTATCGTCATCAAgccaccATGgtcgac	74	TTGATGACGATAGTGAACAG	0.7617	upper
cttccatttcaggtgtcgtgaagcggccgcACGCGTccgCTGTGTACGTCATCATGGAGgccaccATGgtcgac	74	CTCCATGATGACGTACACAG	0.7617	upper
cttccatttcaggtgtcgtgaagcggccgcACGCGTccgCGTCGTCTATACCAATCACAgccaccATGgtcgac	74	TGTGATTGGTATAGACGACG	0.7616	upper
cttccatttcaggtgtcgtgaagcggccgcACGCGTccgCGTTGCACTCAAGCTGCGTTgccaccATGgtcgac	74	AACGCAGCTTGAGTGCAACG	0.7616	upper
cttccatttcaggtgtcgtgaagcggccgcACGCGTccgCCGTTCTTACTCTCAGGGACgccaccATGgtcgac	74	GTCCCTGAGAGTAAGAACGG	0.7614	upper
cttccatttcaggtgtcgtgaagcggccgcACGCGTccgTCGTTCTCCTCACCGACCGCgccaccATGgtcgac	74	GCGGTCGGTGAGGAGAACGA	0.7614	upper
cttccatttcaggtgtcgtgaagcggccgcACGCGTccgCTCGGATTACGTGGGTTCCGgccaccATGgtcgac	74	CGGAACCCACGTAATCCGAG	0.7613	upper
cttccatttcaggtgtcgtgaagcggccgcACGCGTccgCGTGGGAAGGCTATCGTCTTgccaccATGgtcgac	74	AAGACGATAGCCTTCCCACG	0.7612	upper
cttccatttcaggtgtcgtgaagcggccgcACGCGTccgCGTTTACTTGGACTGTCAGAgccaccATGgtcgac	74	TCTGACAGTCCAAGTAAACG	0.7612	upper
cttccatttcaggtgtcgtgaagcggccgcACGCGTccgCGTTGCAAGGCTCATGTCACgccaccATGgtcgac	74	GTGACATGAGCCTTGCAACG	0.7611	upper
cttccatttcaggtgtcgtgaagcggccgcACGCGTccgCTGTGTGGACTGGTCAATTGgccaccATGgtcgac	74	CAATTGACCAGTCCACACAG	0.7611	upper
cttccatttcaggtgtcgtgaagcggccgcACGCGTccgCAGAGAAGATTCTTCACCCAgccaccATGgtcgac	74	TGGGTGAAGAATCTTCTCTG	0.761	upper
cttccatttcaggtgtcgtgaagcggccgcACGCGTccgCGTGGACTCCTTGTGTCACCgccaccATGgtcgac	74	GGTGACACAAGGAGTCCACG	0.761	upper
cttccatttcaggtgtcgtgaagcggccgcACGCGTccgCGCTGGACGTCTACAACCCCgccaccATGgtcgac	74	GGGGTTGTAGACGTCCAGCG	0.761	upper
cttccatttcaggtgtcgtgaagcggccgcACGCGTccgCAGTGGGATTGCCACTACTTgccaccATGgtcgac	74	AAGTAGTGGCAATCCCACTG	0.761	upper
cttccatttcaggtgtcgtgaagcggccgcACGCGTccgCTGTGCCATCGTGTCAAATTgccaccATGgtcgac	74	AATTTGACACGATGGCACAG	0.7609	upper
cttccatttcaggtgtcgtgaagcggccgcACGCGTccgCATGGACATATCACCTCACTgccaccATGgtcgac	74	AGTGAGGTGATATGTCCATG	0.7609	upper
cttccatttcaggtgtcgtgaagcggccgcACGCGTccgCCCAGATCTGTCAGCGCCGAgccaccATGgtcgac	74	TCGGCGCTGACAGATCTGGG	0.7609	upper
cttccatttcaggtgtcgtgaagcggccgcACGCGTccgCAGTGCTTCAAGGCGTCATAgccaccATGgtcgac	74	TATGACGCCTTGAAGCACTG	0.7609	upper
cttccatttcaggtgtcgtgaagcggccgcACGCGTccgCATTGCTGTATCTGTCAAACgccaccATGgtcgac	74	GTTTGACAGATACAGCAATG	0.7608	upper
cttccatttcaggtgtcgtgaagcggccgcACGCGTccgTCGTGTGGTATTTGTTCAGCgccaccATGgtcgac	74	GCTGAACAAATACCACACGA	0.7608	upper
cttccatttcaggtgtcgtgaagcggccgcACGCGTccgCTGTATGGGTTCTACTTTGCgccaccATGgtcgac	74	GCAAAGTAGAACCCATACAG	0.7608	upper
cttccatttcaggtgtcgtgaagcggccgcACGCGTccgCATGTCACAGGTATGCCACAgccaccATGgtcgac	74	TGTGGCATACCTGTGACATG	0.7607	upper
cttccatttcaggtgtcgtgaagcggccgcACGCGTccgCGGAGATTACTATCTGGAAGgccaccATGgtcgac	74	CTTCCAGATAGTAATCTCCG	0.7607	upper
cttccatttcaggtgtcgtgaagcggccgcACGCGTccgTCGTGTGCACTTTCACGTGGgccaccATGgtcgac	74	CCACGTGAAAGTGCACACGA	0.7606	upper
cttccatttcaggtgtcgtgaagcggccgcACGCGTccgATGTATTCTTTCCTCAGCAAgccaccATGgtcgac	74	TTGCTGAGGAAAGAATACAT	0.7606	upper
cttccatttcaggtgtcgtgaagcggccgcACGCGTccgCAGTTGGCTATCCTCACCTTgccaccATGgtcgac	74	AAGGTGAGGATAGCCAACTG	0.7606	upper
cttccatttcaggtgtcgtgaagcggccgcACGCGTccgCCGTTGTTGTTATTCAGAGAgccaccATGgtcgac	74	TCTCTGAATAACAACAACGG	0.7605	upper
cttccatttcaggtgtcgtgaagcggccgcACGCGTccgCTGGATATCCTCAATGGTCTgccaccATGgtcgac	74	AGACCATTGAGGATATCCAG	0.7605	upper
cttccatttcaggtgtcgtgaagcggccgcACGCGTccgTGGTCCTCTCCTATTGTCTGgccaccATGgtcgac	74	CAGACAATAGGAGAGGACCA	0.7605	upper
cttccatttcaggtgtcgtgaagcggccgcACGCGTccgCCGTACAGTGTTGCTACCTCgccaccATGgtcgac	74	GAGGTAGCAACACTGTACGG	0.7604	upper
cttccatttcaggtgtcgtgaagcggccgcACGCGTccgCCTGGTGGGCTATGGTCCTGgccaccATGgtcgac	74	CAGGACCATAGCCCACCAGG	0.7604	upper
cttccatttcaggtgtcgtgaagcggccgcACGCGTccgCAGTGTTCCACGAGACTTCAgccaccATGgtcgac	74	TGAAGTCTCGTGGAACACTG	0.7603	upper
cttccatttcaggtgtcgtgaagcggccgcACGCGTccgCGTTTGTTTTCAACGTCTTCgccaccATGgtcgac	74	GAAGACGTTGAAAACAAACG	0.7603	upper
cttccatttcaggtgtcgtgaagcggccgcACGCGTccgCCTCTCTCACAGCGTACATCgccaccATGgtcgac	74	GATGTACGCTGTGAGAGAGG	0.7603	upper
cttccatttcaggtgtcgtgaagcggccgcACGCGTccgCGTGCGATTTCTACAGCGGCgccaccATGgtcgac	74	GCCGCTGTAGAAATCGCACG	0.7603	upper
cttccatttcaggtgtcgtgaagcggccgcACGCGTccgCAGTGGGTTACTTTGCTCTGgccaccATGgtcgac	74	CAGAGCAAAGTAACCCACTG	0.7603	upper
cttccatttcaggtgtcgtgaagcggccgcACGCGTccgCTACGTATTTGTGCGCTCCAgccaccATGgtcgac	74	TGGAGCGCACAAATACGTAG	0.7602	upper
cttccatttcaggtgtcgtgaagcggccgcACGCGTccgTGTGTATGCTCACATCACTCgccaccATGgtcgac	74	GAGTGATGTGAGCATACACA	0.7602	upper
cttccatttcaggtgtcgtgaagcggccgcACGCGTccgCGGTGCGGGTCTGCTCAACTgccaccATGgtcgac	74	AGTTGAGCAGACCCGCACCG	0.7602	upper
cttccatttcaggtgtcgtgaagcggccgcACGCGTccgCCGATCTCCTTACTCATCTTgccaccATGgtcgac	74	AAGATGAGTAAGGAGATCGG	0.76	upper
cttccatttcaggtgtcgtgaagcggccgcACGCGTccgCTCGGCTGTATACAGCTTTAgccaccATGgtcgac	74	TAAAGCTGTATACAGCCGAG	0.7599	upper
cttccatttcaggtgtcgtgaagcggccgcACGCGTccgCTCAGCATCACATTTCTCTCgccaccATGgtcgac	74	GAGAGAAATGTGATGCTGAG	0.7599	upper
cttccatttcaggtgtcgtgaagcggccgcACGCGTccgCTACGTATTCCAGGGGCCTTgccaccATGgtcgac	74	AAGGCCCCTGGAATACGTAG	0.7598	upper
cttccatttcaggtgtcgtgaagcggccgcACGCGTccgCCCAGGTGCTACAGTACCTAgccaccATGgtcgac	74	TAGGTACTGTAGCACCTGGG	0.7598	upper
cttccatttcaggtgtcgtgaagcggccgcACGCGTccgCCCGGCTCAGTATCCACACCgccaccATGgtcgac	74	GGTGTGGATACTGAGCCGGG	0.7598	upper
cttccatttcaggtgtcgtgaagcggccgcACGCGTccgCGAGGGTTCTATGGCACATTgccaccATGgtcgac	74	AATGTGCCATAGAACCCTCG	0.7598	upper
cttccatttcaggtgtcgtgaagcggccgcACGCGTccgCCATCGTTACGTACCACCTTgccaccATGgtcgac	74	AAGGTGGTACGTAACGATGG	0.7597	upper
cttccatttcaggtgtcgtgaagcggccgcACGCGTccgCCTTGGTCCTCATTTGGGGCgccaccATGgtcgac	74	GCCCCAAATGAGGACCAAGG	0.7596	upper
cttccatttcaggtgtcgtgaagcggccgcACGCGTccgCTTGGAATTCTCATCGCCAGgccaccATGgtcgac	74	CTGGCGATGAGAATTCCAAG	0.7596	upper
cttccatttcaggtgtcgtgaagcggccgcACGCGTccgCTCGTTATTCTCGTCTGCAAgccaccATGgtcgac	74	TTGCAGACGAGAATAACGAG	0.7596	upper
cttccatttcaggtgtcgtgaagcggccgcACGCGTccgCTATGTTGCTATTTGCAAGCgccaccATGgtcgac	74	GCTTGCAAATAGCAACATAG	0.7596	upper
cttccatttcaggtgtcgtgaagcggccgcACGCGTccgCGGGGAGTTTCATTTTTTCAgccaccATGgtcgac	74	TGAAAAAATGAAACTCCCCG	0.7596	upper
cttccatttcaggtgtcgtgaagcggccgcACGCGTccgCGGTCATACTTCACCGTCAGgccaccATGgtcgac	74	CTGACGGTGAAGTATGACCG	0.7595	upper
cttccatttcaggtgtcgtgaagcggccgcACGCGTccgCCTCGGATTCTCACATCAGCgccaccATGgtcgac	74	GCTGATGTGAGAATCCGAGG	0.7595	upper
cttccatttcaggtgtcgtgaagcggccgcACGCGTccgCGTGTATGGGTCAGCATTATgccaccATGgtcgac	74	ATAATGCTGACCCATACACG	0.7594	upper
cttccatttcaggtgtcgtgaagcggccgcACGCGTccgCGCGGACATGTCAGGCTCCAgccaccATGgtcgac	74	TGGAGCCTGACATGTCCGCG	0.7594	upper
cttccatttcaggtgtcgtgaagcggccgcACGCGTccgCGTGGGCGGATCATCACAAAgccaccATGgtcgac	74	TTTGTGATGATCCGCCCACG	0.7593	upper
cttccatttcaggtgtcgtgaagcggccgcACGCGTccgTGGTGTCTATCCTGCGCTATgccaccATGgtcgac	74	ATAGCGCAGGATAGACACCA	0.7593	upper
cttccatttcaggtgtcgtgaagcggccgcACGCGTccgCGTTCATATGGTTGTCGCAAgccaccATGgtcgac	74	TTGCGACAACCATATGAACG	0.7592	upper
cttccatttcaggtgtcgtgaagcggccgcACGCGTccgTGGTACATTTCACGTCAGGAgccaccATGgtcgac	74	TCCTGACGTGAAATGTACCA	0.7591	upper
cttccatttcaggtgtcgtgaagcggccgcACGCGTccgCGGTTATGTCTTCCACCACCgccaccATGgtcgac	74	GGTGGTGGAAGACATAACCG	0.759	upper
cttccatttcaggtgtcgtgaagcggccgcACGCGTccgCAGGGCAACTTGGCTACAGAgccaccATGgtcgac	74	TCTGTAGCCAAGTTGCCCTG	0.759	upper
cttccatttcaggtgtcgtgaagcggccgcACGCGTccgCTGGGATGGCTTCTACAAAGgccaccATGgtcgac	74	CTTTGTAGAAGCCATCCCAG	0.759	upper
cttccatttcaggtgtcgtgaagcggccgcACGCGTccgCAGTGTCCCGCTCATGGATGgccaccATGgtcgac	74	CATCCATGAGCGGGACACTG	0.7589	upper
cttccatttcaggtgtcgtgaagcggccgcACGCGTccgCCGTGGAGCAAATTACATCCgccaccATGgtcgac	74	GGATGTAATTTGCTCCACGG	0.7589	upper
cttccatttcaggtgtcgtgaagcggccgcACGCGTccgCTTTGGTCACTCATGGACTAgccaccATGgtcgac	74	TAGTCCATGAGTGACCAAAG	0.7589	upper
cttccatttcaggtgtcgtgaagcggccgcACGCGTccgCGTTGTTACTGTTGCCCACGgccaccATGgtcgac	74	CGTGGGCAACAGTAACAACG	0.7589	upper
cttccatttcaggtgtcgtgaagcggccgcACGCGTccgCACTGGTTTTCAATGGCTGTgccaccATGgtcgac	74	ACAGCCATTGAAAACCAGTG	0.7589	upper
cttccatttcaggtgtcgtgaagcggccgcACGCGTccgCGCAGAATCTTCATCTCTGTgccaccATGgtcgac	74	ACAGAGATGAAGATTCTGCG	0.7588	upper
cttccatttcaggtgtcgtgaagcggccgcACGCGTccgCAGTTCACTTTACACACATGgccaccATGgtcgac	74	CATGTGTGTAAAGTGAACTG	0.7588	upper
cttccatttcaggtgtcgtgaagcggccgcACGCGTccgCCTACTATTTTCCACGTCCGgccaccATGgtcgac	74	CGGACGTGGAAAATAGTAGG	0.7586	upper
cttccatttcaggtgtcgtgaagcggccgcACGCGTccgCTCTGCTTTATTTTCTCCAGgccaccATGgtcgac	74	CTGGAGAAAATAAAGCAGAG	0.7586	upper
cttccatttcaggtgtcgtgaagcggccgcACGCGTccgCAGATATCCGGTACGCCTACgccaccATGgtcgac	74	GTAGGCGTACCGGATATCTG	0.7585	upper
cttccatttcaggtgtcgtgaagcggccgcACGCGTccgCAGGTCATCTCACACTTCTTgccaccATGgtcgac	74	AAGAAGTGTGAGATGACCTG	0.7585	upper
cttccatttcaggtgtcgtgaagcggccgcACGCGTccgCCGTGGTTGTTCAGCATGCAgccaccATGgtcgac	74	TGCATGCTGAACAACCACGG	0.7585	upper
cttccatttcaggtgtcgtgaagcggccgcACGCGTccgCGTTGGATCCTACTGCTTCTgccaccATGgtcgac	74	AGAAGCAGTAGGATCCAACG	0.7585	upper
cttccatttcaggtgtcgtgaagcggccgcACGCGTccgCACTGTCGGGGTCGTCATCTgccaccATGgtcgac	74	AGATGACGACCCCGACAGTG	0.7585	upper
cttccatttcaggtgtcgtgaagcggccgcACGCGTccgCCCAGCATTTCACATCCTCTgccaccATGgtcgac	74	AGAGGATGTGAAATGCTGGG	0.7584	upper
cttccatttcaggtgtcgtgaagcggccgcACGCGTccgCAGTGTCAACTCGGATCACAgccaccATGgtcgac	74	TGTGATCCGAGTTGACACTG	0.7583	upper
cttccatttcaggtgtcgtgaagcggccgcACGCGTccgCGTGTTACAGTCCCTTTGGTgccaccATGgtcgac	74	ACCAAAGGGACTGTAACACG	0.7582	upper
cttccatttcaggtgtcgtgaagcggccgcACGCGTccgCCATGGTCACCACTTTCCATgccaccATGgtcgac	74	ATGGAAAGTGGTGACCATGG	0.7582	upper
cttccatttcaggtgtcgtgaagcggccgcACGCGTccgCTCTGTTGTTACGATTGTGCgccaccATGgtcgac	74	GCACAATCGTAACAACAGAG	0.7582	upper
cttccatttcaggtgtcgtgaagcggccgcACGCGTccgCGTGGTTCCCATCAGAAAGCgccaccATGgtcgac	74	GCTTTCTGATGGGAACCACG	0.7581	upper
cttccatttcaggtgtcgtgaagcggccgcACGCGTccgCACCTGTTTCTATGGTCCCCgccaccATGgtcgac	74	GGGGACCATAGAAACAGGTG	0.7581	upper
cttccatttcaggtgtcgtgaagcggccgcACGCGTccgCTGGGAGGTCACTCCTATCCgccaccATGgtcgac	74	GGATAGGAGTGACCTCCCAG	0.758	upper
cttccatttcaggtgtcgtgaagcggccgcACGCGTccgCAATCTTCTCATTGCAGTTCgccaccATGgtcgac	74	GAACTGCAATGAGAAGATTG	0.758	upper
cttccatttcaggtgtcgtgaagcggccgcACGCGTccgCAGTGTTGTCGCGCTCACTGgccaccATGgtcgac	74	CAGTGAGCGCGACAACACTG	0.758	upper
cttccatttcaggtgtcgtgaagcggccgcACGCGTccgCTGGTTTGTCACCCGCTCCAgccaccATGgtcgac	74	TGGAGCGGGTGACAAACCAG	0.758	upper
cttccatttcaggtgtcgtgaagcggccgcACGCGTccgCAATGGTTACTCCTGGAAGAgccaccATGgtcgac	74	TCTTCCAGGAGTAACCATTG	0.758	upper
cttccatttcaggtgtcgtgaagcggccgcACGCGTccgCTGGGGAGTCAGTGGTTCACgccaccATGgtcgac	74	GTGAACCACTGACTCCCCAG	0.758	upper
cttccatttcaggtgtcgtgaagcggccgcACGCGTccgCACTGGGGTGGTTACAAACCgccaccATGgtcgac	74	GGTTTGTAACCACCCCAGTG	0.7579	upper
cttccatttcaggtgtcgtgaagcggccgcACGCGTccgCCCACTATTCTCCGGACAGTgccaccATGgtcgac	74	ACTGTCCGGAGAATAGTGGG	0.7579	upper
cttccatttcaggtgtcgtgaagcggccgcACGCGTccgCCGTGCTTATGTTGGCCTCTgccaccATGgtcgac	74	AGAGGCCAACATAAGCACGG	0.7579	upper
cttccatttcaggtgtcgtgaagcggccgcACGCGTccgCATTGTTTGGATTGTTCCTAgccaccATGgtcgac	74	TAGGAACAATCCAAACAATG	0.7579	upper
cttccatttcaggtgtcgtgaagcggccgcACGCGTccgCAGCGAGTTCTTCAAGACCTgccaccATGgtcgac	74	AGGTCTTGAAGAACTCGCTG	0.7579	upper
cttccatttcaggtgtcgtgaagcggccgcACGCGTccgCCTGGGATGTTCATCTCAGGgccaccATGgtcgac	74	CCTGAGATGAACATCCCAGG	0.7579	upper
cttccatttcaggtgtcgtgaagcggccgcACGCGTccgCAGCGCTATTATGGCACCCTgccaccATGgtcgac	74	AGGGTGCCATAATAGCGCTG	0.7578	upper
cttccatttcaggtgtcgtgaagcggccgcACGCGTccgCAGTCATCGTCTATGGTGTGgccaccATGgtcgac	74	CACACCATAGACGATGACTG	0.7578	upper
cttccatttcaggtgtcgtgaagcggccgcACGCGTccgCAGTTTACATTTTCCAACCAgccaccATGgtcgac	74	TGGTTGGAAAATGTAAACTG	0.7578	upper
cttccatttcaggtgtcgtgaagcggccgcACGCGTccgTCGTGGGTTTTCACGGGGTCgccaccATGgtcgac	74	GACCCCGTGAAAACCCACGA	0.7577	upper
cttccatttcaggtgtcgtgaagcggccgcACGCGTccgCCTGGCTATGGATCACCACTgccaccATGgtcgac	74	AGTGGTGATCCATAGCCAGG	0.7577	upper
cttccatttcaggtgtcgtgaagcggccgcACGCGTccgCAGTGCGGCCTACGACAGGTgccaccATGgtcgac	74	ACCTGTCGTAGGCCGCACTG	0.7577	upper
cttccatttcaggtgtcgtgaagcggccgcACGCGTccgCGCTGCTCTACATTCACAAGgccaccATGgtcgac	74	CTTGTGAATGTAGAGCAGCG	0.7577	upper
cttccatttcaggtgtcgtgaagcggccgcACGCGTccgCCGTGCTACTGTGCTCCAGAgccaccATGgtcgac	74	TCTGGAGCACAGTAGCACGG	0.7576	upper
cttccatttcaggtgtcgtgaagcggccgcACGCGTccgCCGTTTTCTTCATTTGTTGTgccaccATGgtcgac	74	ACAACAAATGAAGAAAACGG	0.7576	upper
cttccatttcaggtgtcgtgaagcggccgcACGCGTccgCGATGCTTGGTGTCACCTCAgccaccATGgtcgac	74	TGAGGTGACACCAAGCATCG	0.7576	upper
cttccatttcaggtgtcgtgaagcggccgcACGCGTccgTGTGTGTCTCTACAAGCTGCgccaccATGgtcgac	74	GCAGCTTGTAGAGACACACA	0.7575	upper
cttccatttcaggtgtcgtgaagcggccgcACGCGTccgCCGGGAGTTGGCCTATATTTgccaccATGgtcgac	74	AAATATAGGCCAACTCCCGG	0.7575	upper
cttccatttcaggtgtcgtgaagcggccgcACGCGTccgCGTGGCATGCTGGGAATTACgccaccATGgtcgac	74	GTAATTCCCAGCATGCCACG	0.7575	upper
cttccatttcaggtgtcgtgaagcggccgcACGCGTccgCACAGGGGTTATGGAGTTTCgccaccATGgtcgac	74	GAAACTCCATAACCCCTGTG	0.7575	upper
cttccatttcaggtgtcgtgaagcggccgcACGCGTccgACATGGGTTTCCAGGTATTAgccaccATGgtcgac	74	TAATACCTGGAAACCCATGT	0.7575	upper
cttccatttcaggtgtcgtgaagcggccgcACGCGTccgCAGAGCGTTTCAGTGGGACTgccaccATGgtcgac	74	AGTCCCACTGAAACGCTCTG	0.7575	upper
cttccatttcaggtgtcgtgaagcggccgcACGCGTccgCACGGTGGTGCTATTGGCCAgccaccATGgtcgac	74	TGGCCAATAGCACCACCGTG	0.7574	upper
cttccatttcaggtgtcgtgaagcggccgcACGCGTccgCACAGTACATTTACGGCTTTgccaccATGgtcgac	74	AAAGCCGTAAATGTACTGTG	0.7574	upper
cttccatttcaggtgtcgtgaagcggccgcACGCGTccgCGCGGCATCCGCCTCTACACgccaccATGgtcgac	74	GTGTAGAGGCGGATGCCGCG	0.7573	upper
cttccatttcaggtgtcgtgaagcggccgcACGCGTccgTGTTACATATCCACATGTACgccaccATGgtcgac	74	GTACATGTGGATATGTAACA	0.7573	upper
cttccatttcaggtgtcgtgaagcggccgcACGCGTccgCCCAGAGCTTCAACGTGCCAgccaccATGgtcgac	74	TGGCACGTTGAAGCTCTGGG	0.7572	upper
cttccatttcaggtgtcgtgaagcggccgcACGCGTccgCCGAGGAACCTATCTATGTAgccaccATGgtcgac	74	TACATAGATAGGTTCCTCGG	0.7572	upper
cttccatttcaggtgtcgtgaagcggccgcACGCGTccgACGTCATCCTTATGTGCTTCgccaccATGgtcgac	74	GAAGCACATAAGGATGACGT	0.7571	upper
cttccatttcaggtgtcgtgaagcggccgcACGCGTccgTCGTACACAATCTTACGTTGgccaccATGgtcgac	74	CAACGTAAGATTGTGTACGA	0.7571	upper
cttccatttcaggtgtcgtgaagcggccgcACGCGTccgCATGGGTTACAAGGCTTATCgccaccATGgtcgac	74	GATAAGCCTTGTAACCCATG	0.7571	upper
cttccatttcaggtgtcgtgaagcggccgcACGCGTccgACGTTGTTTGCTACTTCAGTgccaccATGgtcgac	74	ACTGAAGTAGCAAACAACGT	0.757	upper
cttccatttcaggtgtcgtgaagcggccgcACGCGTccgCCCGGATCAGAAGAACCGCCgccaccATGgtcgac	74	GGCGGTTCTTCTGATCCGGG	0.757	upper
cttccatttcaggtgtcgtgaagcggccgcACGCGTccgCTGTATATCTACGGAGATGCgccaccATGgtcgac	74	GCATCTCCGTAGATATACAG	0.757	upper
cttccatttcaggtgtcgtgaagcggccgcACGCGTccgCGGCGATTCATGGTCTTCACgccaccATGgtcgac	74	GTGAAGACCATGAATCGCCG	0.757	upper
cttccatttcaggtgtcgtgaagcggccgcACGCGTccgCCTTGTATCATGTCTGTCTCgccaccATGgtcgac	74	GAGACAGACATGATACAAGG	0.7569	upper
cttccatttcaggtgtcgtgaagcggccgcACGCGTccgCCAGGCGTTCATCCTTGTCAgccaccATGgtcgac	74	TGACAAGGATGAACGCCTGG	0.7569	upper
cttccatttcaggtgtcgtgaagcggccgcACGCGTccgCGAGGGTCTCATTTGCAGCTgccaccATGgtcgac	74	AGCTGCAAATGAGACCCTCG	0.7569	upper
cttccatttcaggtgtcgtgaagcggccgcACGCGTccgCAGTGTTTTCAGTCCTGTTAgccaccATGgtcgac	74	TAACAGGACTGAAAACACTG	0.7569	upper
cttccatttcaggtgtcgtgaagcggccgcACGCGTccgCTTGGTGCATCCACATCAAAgccaccATGgtcgac	74	TTTGATGTGGATGCACCAAG	0.7569	upper
cttccatttcaggtgtcgtgaagcggccgcACGCGTccgCGTGTCATATCGTCCGCTATgccaccATGgtcgac	74	ATAGCGGACGATATGACACG	0.7569	upper
cttccatttcaggtgtcgtgaagcggccgcACGCGTccgCACTGTCTATCCTCCACTGCgccaccATGgtcgac	74	GCAGTGGAGGATAGACAGTG	0.7568	upper
cttccatttcaggtgtcgtgaagcggccgcACGCGTccgCGTGGGTTTCACTGGTCCCTgccaccATGgtcgac	74	AGGGACCAGTGAAACCCACG	0.7568	upper
cttccatttcaggtgtcgtgaagcggccgcACGCGTccgCTCGGAGCTCCTCGAATTTAgccaccATGgtcgac	74	TAAATTCGAGGAGCTCCGAG	0.7568	upper
cttccatttcaggtgtcgtgaagcggccgcACGCGTccgCAGTTTTGTTCTATGCAAACgccaccATGgtcgac	74	GTTTGCATAGAACAAAACTG	0.7568	upper
cttccatttcaggtgtcgtgaagcggccgcACGCGTccgCTACGTTCATTTGGGTCCGCgccaccATGgtcgac	74	GCGGACCCAAATGAACGTAG	0.7568	upper
cttccatttcaggtgtcgtgaagcggccgcACGCGTccgCGTGGGAAGACTTATGCTTTgccaccATGgtcgac	74	AAAGCATAAGTCTTCCCACG	0.7567	upper
cttccatttcaggtgtcgtgaagcggccgcACGCGTccgCTTTGGGATTTCAAACCATGgccaccATGgtcgac	74	CATGGTTTGAAATCCCAAAG	0.7567	upper
cttccatttcaggtgtcgtgaagcggccgcACGCGTccgCACCATACACATCGCCTATGgccaccATGgtcgac	74	CATAGGCGATGTGTATGGTG	0.7565	upper
cttccatttcaggtgtcgtgaagcggccgcACGCGTccgCCGTGCCACGTCCCCTCAGAgccaccATGgtcgac	74	TCTGAGGGGACGTGGCACGG	0.7565	upper
cttccatttcaggtgtcgtgaagcggccgcACGCGTccgCTCTGTACCTACACCCTGTTgccaccATGgtcgac	74	AACAGGGTGTAGGTACAGAG	0.7565	upper
cttccatttcaggtgtcgtgaagcggccgcACGCGTccgCCGTGGGATCAGGATACACAgccaccATGgtcgac	74	TGTGTATCCTGATCCCACGG	0.7565	upper
cttccatttcaggtgtcgtgaagcggccgcACGCGTccgCGTCGTTCCCTGGCGTGTCAgccaccATGgtcgac	74	TGACACGCCAGGGAACGACG	0.7564	upper
cttccatttcaggtgtcgtgaagcggccgcACGCGTccgCCTTGTATCTGCAGTTGTTAgccaccATGgtcgac	74	TAACAACTGCAGATACAAGG	0.7564	upper
cttccatttcaggtgtcgtgaagcggccgcACGCGTccgCGGTTGTTTCATATTGGGTTgccaccATGgtcgac	74	AACCCAATATGAAACAACCG	0.7564	upper
cttccatttcaggtgtcgtgaagcggccgcACGCGTccgTCGTGCATATTTCCGTATCAgccaccATGgtcgac	74	TGATACGGAAATATGCACGA	0.7564	upper
cttccatttcaggtgtcgtgaagcggccgcACGCGTccgCCGTTATGCGATGGGCAAGAgccaccATGgtcgac	74	TCTTGCCCATCGCATAACGG	0.7564	upper
cttccatttcaggtgtcgtgaagcggccgcACGCGTccgCGCCTTTCATTTACTACATCgccaccATGgtcgac	74	GATGTAGTAAATGAAAGGCG	0.7564	upper
cttccatttcaggtgtcgtgaagcggccgcACGCGTccgACGTGTGTCGCGCTGGTCTAgccaccATGgtcgac	74	TAGACCAGCGCGACACACGT	0.7563	upper
cttccatttcaggtgtcgtgaagcggccgcACGCGTccgCGACTCTCTTTCACAGTCTGgccaccATGgtcgac	74	CAGACTGTGAAAGAGAGTCG	0.7563	upper
cttccatttcaggtgtcgtgaagcggccgcACGCGTccgCCATGCTTGGACTTCAACATgccaccATGgtcgac	74	ATGTTGAAGTCCAAGCATGG	0.7563	upper
cttccatttcaggtgtcgtgaagcggccgcACGCGTccgCTCAGATTTTCCGGGCTGCCgccaccATGgtcgac	74	GGCAGCCCGGAAAATCTGAG	0.7563	upper
cttccatttcaggtgtcgtgaagcggccgcACGCGTccgCAGTCTTATTGTTGCAGCACgccaccATGgtcgac	74	GTGCTGCAACAATAAGACTG	0.7562	upper
cttccatttcaggtgtcgtgaagcggccgcACGCGTccgCCGTTTTCCAACTTCAATTTgccaccATGgtcgac	74	AAATTGAAGTTGGAAAACGG	0.7562	upper
cttccatttcaggtgtcgtgaagcggccgcACGCGTccgCTGGCTATCCAATATCATTTgccaccATGgtcgac	74	AAATGATATTGGATAGCCAG	0.7562	upper
cttccatttcaggtgtcgtgaagcggccgcACGCGTccgCCGTGTTCATGTCCGGAGATgccaccATGgtcgac	74	ATCTCCGGACATGAACACGG	0.7562	upper
cttccatttcaggtgtcgtgaagcggccgcACGCGTccgCTCTGGGGATCATTTCCTGCgccaccATGgtcgac	74	GCAGGAAATGATCCCCAGAG	0.7561	upper
cttccatttcaggtgtcgtgaagcggccgcACGCGTccgCGTTCACATCCTCACGCACCgccaccATGgtcgac	74	GGTGCGTGAGGATGTGAACG	0.7561	upper
cttccatttcaggtgtcgtgaagcggccgcACGCGTccgCTGTGGTTTGCATCAACAGTgccaccATGgtcgac	74	ACTGTTGATGCAAACCACAG	0.7561	upper
cttccatttcaggtgtcgtgaagcggccgcACGCGTccgCATCGGACAATCACGTCCTTgccaccATGgtcgac	74	AAGGACGTGATTGTCCGATG	0.756	upper
cttccatttcaggtgtcgtgaagcggccgcACGCGTccgCGTTTCACTTACCGCTCTTCgccaccATGgtcgac	74	GAAGAGCGGTAAGTGAAACG	0.7559	upper
cttccatttcaggtgtcgtgaagcggccgcACGCGTccgCATTGGTTATTGTTCTCATGgccaccATGgtcgac	74	CATGAGAACAATAACCAATG	0.7558	upper
cttccatttcaggtgtcgtgaagcggccgcACGCGTccgTTGTGGTCTTTCTCACATTTgccaccATGgtcgac	74	AAATGTGAGAAAGACCACAA	0.7558	upper
cttccatttcaggtgtcgtgaagcggccgcACGCGTccgCTGTGGTTCAATTCCAGGCTgccaccATGgtcgac	74	AGCCTGGAATTGAACCACAG	0.7557	upper
cttccatttcaggtgtcgtgaagcggccgcACGCGTccgCCTACATGTTTCACCTGGCAgccaccATGgtcgac	74	TGCCAGGTGAAACATGTAGG	0.7557	upper
cttccatttcaggtgtcgtgaagcggccgcACGCGTccgCCATTTTTTTCAATGGCAGCgccaccATGgtcgac	74	GCTGCCATTGAAAAAAATGG	0.7557	upper
cttccatttcaggtgtcgtgaagcggccgcACGCGTccgCTGTGTTGTCACCCTCCTCAgccaccATGgtcgac	74	TGAGGAGGGTGACAACACAG	0.7557	upper
cttccatttcaggtgtcgtgaagcggccgcACGCGTccgGTGTGCTATTTCCACTCCAAgccaccATGgtcgac	74	TTGGAGTGGAAATAGCACAC	0.7556	upper
cttccatttcaggtgtcgtgaagcggccgcACGCGTccgCGGGGAGTCATTCTTCACTGgccaccATGgtcgac	74	CAGTGAAGAATGACTCCCCG	0.7556	upper
cttccatttcaggtgtcgtgaagcggccgcACGCGTccgCGTCGTACATGTCATTTCCTgccaccATGgtcgac	74	AGGAAATGACATGTACGACG	0.7556	upper
cttccatttcaggtgtcgtgaagcggccgcACGCGTccgCGTGGATACCCTCACCACCAgccaccATGgtcgac	74	TGGTGGTGAGGGTATCCACG	0.7555	upper
cttccatttcaggtgtcgtgaagcggccgcACGCGTccgCCGGGTCTATTGCTCACTGCgccaccATGgtcgac	74	GCAGTGAGCAATAGACCCGG	0.7555	upper
cttccatttcaggtgtcgtgaagcggccgcACGCGTccgCAGTGTATCCCCTACTCTGTgccaccATGgtcgac	74	ACAGAGTAGGGGATACACTG	0.7554	upper
cttccatttcaggtgtcgtgaagcggccgcACGCGTccgCAGGGTACTCTGCTCTATTGgccaccATGgtcgac	74	CAATAGAGCAGAGTACCCTG	0.7554	upper
cttccatttcaggtgtcgtgaagcggccgcACGCGTccgTGTGGATCCTATCCGGGGTAgccaccATGgtcgac	74	TACCCCGGATAGGATCCACA	0.7554	upper
cttccatttcaggtgtcgtgaagcggccgcACGCGTccgTTGTCCACTATCGTATGTCCgccaccATGgtcgac	74	GGACATACGATAGTGGACAA	0.7554	upper
cttccatttcaggtgtcgtgaagcggccgcACGCGTccgCCAGTTTTTCATTGCATTCTgccaccATGgtcgac	74	AGAATGCAATGAAAAACTGG	0.7554	upper
cttccatttcaggtgtcgtgaagcggccgcACGCGTccgCTGGGGTTTACCGTACGGCAgccaccATGgtcgac	74	TGCCGTACGGTAAACCCCAG	0.7553	upper
cttccatttcaggtgtcgtgaagcggccgcACGCGTccgCTGTGCTCAATCCGTCCATCgccaccATGgtcgac	74	GATGGACGGATTGAGCACAG	0.7553	upper
cttccatttcaggtgtcgtgaagcggccgcACGCGTccgCGCTACTCATTATCACCCAAgccaccATGgtcgac	74	TTGGGTGATAATGAGTAGCG	0.7553	upper
cttccatttcaggtgtcgtgaagcggccgcACGCGTccgCACTGCCCTTATCGATTCTAgccaccATGgtcgac	74	TAGAATCGATAAGGGCAGTG	0.7552	upper
cttccatttcaggtgtcgtgaagcggccgcACGCGTccgCCCGGATTCTTACATTCTTGgccaccATGgtcgac	74	CAAGAATGTAAGAATCCGGG	0.7552	upper
cttccatttcaggtgtcgtgaagcggccgcACGCGTccgAGGTCATCTGTCAACAGGTGgccaccATGgtcgac	74	CACCTGTTGACAGATGACCT	0.7552	upper
cttccatttcaggtgtcgtgaagcggccgcACGCGTccgCCTGGTCATTGGGGTCAACGgccaccATGgtcgac	74	CGTTGACCCCAATGACCAGG	0.7551	upper
cttccatttcaggtgtcgtgaagcggccgcACGCGTccgTGGTGGATTTCAGTTCAACCgccaccATGgtcgac	74	GGTTGAACTGAAATCCACCA	0.7551	upper
cttccatttcaggtgtcgtgaagcggccgcACGCGTccgCATTGGGTGGTGTGCCATCAgccaccATGgtcgac	74	TGATGGCACACCACCCAATG	0.7551	upper
cttccatttcaggtgtcgtgaagcggccgcACGCGTccgTGCGGTTCATCACATCTGGGgccaccATGgtcgac	74	CCCAGATGTGATGAACCGCA	0.7551	upper
cttccatttcaggtgtcgtgaagcggccgcACGCGTccgCAGTCTGGTTATCCAGGACCgccaccATGgtcgac	74	GGTCCTGGATAACCAGACTG	0.755	upper
cttccatttcaggtgtcgtgaagcggccgcACGCGTccgTGTCATATTACAGATCTTTCgccaccATGgtcgac	74	GAAAGATCTGTAATATGACA	0.755	upper
cttccatttcaggtgtcgtgaagcggccgcACGCGTccgCCAGGTCGTTATGGCGTCCTgccaccATGgtcgac	74	AGGACGCCATAACGACCTGG	0.755	upper
cttccatttcaggtgtcgtgaagcggccgcACGCGTccgCATGGATATTTCAAGCATGGgccaccATGgtcgac	74	CCATGCTTGAAATATCCATG	0.755	upper
cttccatttcaggtgtcgtgaagcggccgcACGCGTccgCGTGGTGTACCGTGCTTACTgccaccATGgtcgac	74	AGTAAGCACGGTACACCACG	0.755	upper
cttccatttcaggtgtcgtgaagcggccgcACGCGTccgCGGAGCTATGGTGTCATCCAgccaccATGgtcgac	74	TGGATGACACCATAGCTCCG	0.7549	upper
cttccatttcaggtgtcgtgaagcggccgcACGCGTccgCGGTGGCGTTATCCCAGGAGgccaccATGgtcgac	74	CTCCTGGGATAACGCCACCG	0.7548	upper
cttccatttcaggtgtcgtgaagcggccgcACGCGTccgCAGTCTATCTTCAGCACAAAgccaccATGgtcgac	74	TTTGTGCTGAAGATAGACTG	0.7548	upper
cttccatttcaggtgtcgtgaagcggccgcACGCGTccgCCCGGATCAGTTCGTCTTCCgccaccATGgtcgac	74	GGAAGACGAACTGATCCGGG	0.7548	upper
cttccatttcaggtgtcgtgaagcggccgcACGCGTccgTGCGCGTCACACGCCATTCCgccaccATGgtcgac	74	GGAATGGCGTGTGACGCGCA	0.7548	upper
cttccatttcaggtgtcgtgaagcggccgcACGCGTccgTCGTGTTACTCTCCGTACTCgccaccATGgtcgac	74	GAGTACGGAGAGTAACACGA	0.7548	upper
cttccatttcaggtgtcgtgaagcggccgcACGCGTccgCAGTGGCGTTCTTCTCAAGTgccaccATGgtcgac	74	ACTTGAGAAGAACGCCACTG	0.7547	upper
cttccatttcaggtgtcgtgaagcggccgcACGCGTccgCGACGGGATTCTCTTACTGGgccaccATGgtcgac	74	CCAGTAAGAGAATCCCGTCG	0.7547	upper
cttccatttcaggtgtcgtgaagcggccgcACGCGTccgCGTCATCATCGAACTTACACgccaccATGgtcgac	74	GTGTAAGTTCGATGATGACG	0.7547	upper
cttccatttcaggtgtcgtgaagcggccgcACGCGTccgCCGTTATTCATCAAGCACTCgccaccATGgtcgac	74	GAGTGCTTGATGAATAACGG	0.7546	upper
cttccatttcaggtgtcgtgaagcggccgcACGCGTccgCAGTGGAATTTTCTATACTTgccaccATGgtcgac	74	AAGTATAGAAAATTCCACTG	0.7546	upper
cttccatttcaggtgtcgtgaagcggccgcACGCGTccgCAGCATGGTTCAGGCTGTCAgccaccATGgtcgac	74	TGACAGCCTGAACCATGCTG	0.7546	upper
cttccatttcaggtgtcgtgaagcggccgcACGCGTccgTGTTGGTCATACTGGCCAGCgccaccATGgtcgac	74	GCTGGCCAGTATGACCAACA	0.7545	upper
cttccatttcaggtgtcgtgaagcggccgcACGCGTccgCGCTGGTGGGTCCCTCACTGgccaccATGgtcgac	74	CAGTGAGGGACCCACCAGCG	0.7545	upper
cttccatttcaggtgtcgtgaagcggccgcACGCGTccgCAGTGCTTCCATCTATACTAgccaccATGgtcgac	74	TAGTATAGATGGAAGCACTG	0.7545	upper
cttccatttcaggtgtcgtgaagcggccgcACGCGTccgCACGGATCGGCTTCTGTCAGgccaccATGgtcgac	74	CTGACAGAAGCCGATCCGTG	0.7544	upper
cttccatttcaggtgtcgtgaagcggccgcACGCGTccgCCGTACAGGTCGATCACTTCgccaccATGgtcgac	74	GAAGTGATCGACCTGTACGG	0.7544	upper
cttccatttcaggtgtcgtgaagcggccgcACGCGTccgCTACGATGTCACAGGTCAGTgccaccATGgtcgac	74	ACTGACCTGTGACATCGTAG	0.7544	upper
cttccatttcaggtgtcgtgaagcggccgcACGCGTccgCATTGGTTACACTCACAGTGgccaccATGgtcgac	74	CACTGTGAGTGTAACCAATG	0.7544	upper
cttccatttcaggtgtcgtgaagcggccgcACGCGTccgCACTGTCAGGCGACACTTCCgccaccATGgtcgac	74	GGAAGTGTCGCCTGACAGTG	0.7543	upper
cttccatttcaggtgtcgtgaagcggccgcACGCGTccgCCGGTTTTTATGGACATCGCgccaccATGgtcgac	74	GCGATGTCCATAAAAACCGG	0.7543	upper
cttccatttcaggtgtcgtgaagcggccgcACGCGTccgCGGGGTACTCCCTTCAATTCgccaccATGgtcgac	74	GAATTGAAGGGAGTACCCCG	0.7543	upper
cttccatttcaggtgtcgtgaagcggccgcACGCGTccgCGATGTACCCTCAACCCTGGgccaccATGgtcgac	74	CCAGGGTTGAGGGTACATCG	0.7543	upper
cttccatttcaggtgtcgtgaagcggccgcACGCGTccgCACTGGTCTCACTACGTTGTgccaccATGgtcgac	74	ACAACGTAGTGAGACCAGTG	0.7542	upper
cttccatttcaggtgtcgtgaagcggccgcACGCGTccgCTCTGCAATCTTATGGTTCTgccaccATGgtcgac	74	AGAACCATAAGATTGCAGAG	0.7542	upper
cttccatttcaggtgtcgtgaagcggccgcACGCGTccgCTGGGTTGCACTGTCCTCATgccaccATGgtcgac	74	ATGAGGACAGTGCAACCCAG	0.7542	upper
cttccatttcaggtgtcgtgaagcggccgcACGCGTccgCGGTGGTTACAGCGCTGTCAgccaccATGgtcgac	74	TGACAGCGCTGTAACCACCG	0.7542	upper
cttccatttcaggtgtcgtgaagcggccgcACGCGTccgCTATGTACTTCTTTCTCAGCgccaccATGgtcgac	74	GCTGAGAAAGAAGTACATAG	0.7542	upper
cttccatttcaggtgtcgtgaagcggccgcACGCGTccgCCGTCAGTCTTCTTTGGTACgccaccATGgtcgac	74	GTACCAAAGAAGACTGACGG	0.7541	upper
cttccatttcaggtgtcgtgaagcggccgcACGCGTccgCACTCTTCTCCTATATCCCCgccaccATGgtcgac	74	GGGGATATAGGAGAAGAGTG	0.754	upper
cttccatttcaggtgtcgtgaagcggccgcACGCGTccgCGTCTATACCTCGAAGATCAgccaccATGgtcgac	74	TGATCTTCGAGGTATAGACG	0.754	upper
cttccatttcaggtgtcgtgaagcggccgcACGCGTccgCAGTTTTCACAGGGCAGCAGgccaccATGgtcgac	74	CTGCTGCCCTGTGAAAACTG	0.7539	upper
cttccatttcaggtgtcgtgaagcggccgcACGCGTccgCCGAGGAGTCTCTTCAGGGGgccaccATGgtcgac	74	CCCCTGAAGAGACTCCTCGG	0.7539	upper
cttccatttcaggtgtcgtgaagcggccgcACGCGTccgCACGTCACTCAGCATGTCCCgccaccATGgtcgac	74	GGGACATGCTGAGTGACGTG	0.7538	upper
cttccatttcaggtgtcgtgaagcggccgcACGCGTccgCGGAGTATTTGTCCAGTTCAgccaccATGgtcgac	74	TGAACTGGACAAATACTCCG	0.7538	upper
cttccatttcaggtgtcgtgaagcggccgcACGCGTccgTGTGCAGGTCTATTGGCCCAgccaccATGgtcgac	74	TGGGCCAATAGACCTGCACA	0.7538	upper
cttccatttcaggtgtcgtgaagcggccgcACGCGTccgCTGGGGTGCTTTCAAATCCTgccaccATGgtcgac	74	AGGATTTGAAAGCACCCCAG	0.7538	upper
cttccatttcaggtgtcgtgaagcggccgcACGCGTccgCGCTCTTCTGTCGCTACACCgccaccATGgtcgac	74	GGTGTAGCGACAGAAGAGCG	0.7537	upper
cttccatttcaggtgtcgtgaagcggccgcACGCGTccgTCGTCGTCACTCATGTTCTCgccaccATGgtcgac	74	GAGAACATGAGTGACGACGA	0.7537	upper
cttccatttcaggtgtcgtgaagcggccgcACGCGTccgCACATACAGATCATCCTTCAgccaccATGgtcgac	74	TGAAGGATGATCTGTATGTG	0.7536	upper
cttccatttcaggtgtcgtgaagcggccgcACGCGTccgCTCAGCTATGGTCTTCTTATgccaccATGgtcgac	74	ATAAGAAGACCATAGCTGAG	0.7535	upper
cttccatttcaggtgtcgtgaagcggccgcACGCGTccgCGATGTACTCACTGGATTCCgccaccATGgtcgac	74	GGAATCCAGTGAGTACATCG	0.7535	upper
cttccatttcaggtgtcgtgaagcggccgcACGCGTccgCAGTGCAAGCTACATCTATAgccaccATGgtcgac	74	TATAGATGTAGCTTGCACTG	0.7535	upper
cttccatttcaggtgtcgtgaagcggccgcACGCGTccgCAGTGCTCAACCAGATCTTCgccaccATGgtcgac	74	GAAGATCTGGTTGAGCACTG	0.7534	upper
cttccatttcaggtgtcgtgaagcggccgcACGCGTccgCAGTCTACTGTCCGTCCAGAgccaccATGgtcgac	74	TCTGGACGGACAGTAGACTG	0.7534	upper
cttccatttcaggtgtcgtgaagcggccgcACGCGTccgCAGCGAAGGATTACCTCTGTgccaccATGgtcgac	74	ACAGAGGTAATCCTTCGCTG	0.7533	upper
cttccatttcaggtgtcgtgaagcggccgcACGCGTccgCGGAGATCTTTTTCAGTTTCgccaccATGgtcgac	74	GAAACTGAAAAAGATCTCCG	0.7533	upper
cttccatttcaggtgtcgtgaagcggccgcACGCGTccgCCTCGAGAAATCGTCACATAgccaccATGgtcgac	74	TATGTGACGATTTCTCGAGG	0.7532	upper
cttccatttcaggtgtcgtgaagcggccgcACGCGTccgTTGGTTACTTCGTCCCCTACgccaccATGgtcgac	74	GTAGGGGACGAAGTAACCAA	0.7532	upper
cttccatttcaggtgtcgtgaagcggccgcACGCGTccgCGCAGTTTCGTTCAACTCGGgccaccATGgtcgac	74	CCGAGTTGAACGAAACTGCG	0.7532	upper
cttccatttcaggtgtcgtgaagcggccgcACGCGTccgCCTTGGAATCTGCACCTATGgccaccATGgtcgac	74	CATAGGTGCAGATTCCAAGG	0.7531	upper
cttccatttcaggtgtcgtgaagcggccgcACGCGTccgCGGCGCTCTCAGTGCAGTCAgccaccATGgtcgac	74	TGACTGCACTGAGAGCGCCG	0.7531	upper
cttccatttcaggtgtcgtgaagcggccgcACGCGTccgTCCAGTACATACATCAACTGgccaccATGgtcgac	74	CAGTTGATGTATGTACTGGA	0.7531	upper
cttccatttcaggtgtcgtgaagcggccgcACGCGTccgCCGTGGGCCACTACACGGCCgccaccATGgtcgac	74	GGCCGTGTAGTGGCCCACGG	0.753	upper
cttccatttcaggtgtcgtgaagcggccgcACGCGTccgCTCACAATCAGATTGCCAGTgccaccATGgtcgac	74	ACTGGCAATCTGATTGTGAG	0.753	upper
cttccatttcaggtgtcgtgaagcggccgcACGCGTccgCCTGGCATCGTTATACATCTgccaccATGgtcgac	74	AGATGTATAACGATGCCAGG	0.753	upper
cttccatttcaggtgtcgtgaagcggccgcACGCGTccgCGTGGGTGCTCTGCTATTGGgccaccATGgtcgac	74	CCAATAGCAGAGCACCCACG	0.753	upper
cttccatttcaggtgtcgtgaagcggccgcACGCGTccgCGGGAGTCACATACTGCTGTgccaccATGgtcgac	74	ACAGCAGTATGTGACTCCCG	0.7529	upper
cttccatttcaggtgtcgtgaagcggccgcACGCGTccgCAGTCGGACTATGTTACAGTgccaccATGgtcgac	74	ACTGTAACATAGTCCGACTG	0.7529	upper
cttccatttcaggtgtcgtgaagcggccgcACGCGTccgCGTGGTCCTTTATCGATTATgccaccATGgtcgac	74	ATAATCGATAAAGGACCACG	0.7528	upper
cttccatttcaggtgtcgtgaagcggccgcACGCGTccgCTGTGTCATGCACAGCCACCgccaccATGgtcgac	74	GGTGGCTGTGCATGACACAG	0.7528	upper
cttccatttcaggtgtcgtgaagcggccgcACGCGTccgTCGTACAGACTACGAGCACTgccaccATGgtcgac	74	AGTGCTCGTAGTCTGTACGA	0.7528	upper
cttccatttcaggtgtcgtgaagcggccgcACGCGTccgCGTTATTCCACTGGGTGTTAgccaccATGgtcgac	74	TAACACCCAGTGGAATAACG	0.7528	upper
cttccatttcaggtgtcgtgaagcggccgcACGCGTccgCAGAGAGTGTTACTGTATGTgccaccATGgtcgac	74	ACATACAGTAACACTCTCTG	0.7528	upper
cttccatttcaggtgtcgtgaagcggccgcACGCGTccgCCAGGGATGTCATCTTTGTAgccaccATGgtcgac	74	TACAAAGATGACATCCCTGG	0.7527	upper
cttccatttcaggtgtcgtgaagcggccgcACGCGTccgCGAGGCGTTTCACCGAGAGTgccaccATGgtcgac	74	ACTCTCGGTGAAACGCCTCG	0.7526	upper
cttccatttcaggtgtcgtgaagcggccgcACGCGTccgCAGGGTGGATCACTTCCTCTgccaccATGgtcgac	74	AGAGGAAGTGATCCACCCTG	0.7526	upper
cttccatttcaggtgtcgtgaagcggccgcACGCGTccgCCGTTTTATTCAGCGAGATGgccaccATGgtcgac	74	CATCTCGCTGAATAAAACGG	0.7526	upper
cttccatttcaggtgtcgtgaagcggccgcACGCGTccgACGTGCTCTGCTCACACTTCgccaccATGgtcgac	74	GAAGTGTGAGCAGAGCACGT	0.7525	upper
cttccatttcaggtgtcgtgaagcggccgcACGCGTccgCTGTGGTCAACGATCGTACAgccaccATGgtcgac	74	TGTACGATCGTTGACCACAG	0.7525	upper
cttccatttcaggtgtcgtgaagcggccgcACGCGTccgCCAGGACGTTCTACGTACAGgccaccATGgtcgac	74	CTGTACGTAGAACGTCCTGG	0.7525	upper
cttccatttcaggtgtcgtgaagcggccgcACGCGTccgCGTGGATCTTTATTATCTGGgccaccATGgtcgac	74	CCAGATAATAAAGATCCACG	0.7524	upper
cttccatttcaggtgtcgtgaagcggccgcACGCGTccgCGGCGGTCTCTACCGGCTCAgccaccATGgtcgac	74	TGAGCCGGTAGAGACCGCCG	0.7524	upper
cttccatttcaggtgtcgtgaagcggccgcACGCGTccgCAGGAAACGCTCATCATCACgccaccATGgtcgac	74	GTGATGATGAGCGTTTCCTG	0.7523	upper
cttccatttcaggtgtcgtgaagcggccgcACGCGTccgCCGTTACTATGTCAACACGAgccaccATGgtcgac	74	TCGTGTTGACATAGTAACGG	0.7522	upper
cttccatttcaggtgtcgtgaagcggccgcACGCGTccgCGGATTATGGCATCCACATTgccaccATGgtcgac	74	AATGTGGATGCCATAATCCG	0.7522	upper
cttccatttcaggtgtcgtgaagcggccgcACGCGTccgCTGTTATTGTCCCGCCCACCgccaccATGgtcgac	74	GGTGGGCGGGACAATAACAG	0.7522	upper
cttccatttcaggtgtcgtgaagcggccgcACGCGTccgCACGGTATTCAGAGGTTCTGgccaccATGgtcgac	74	CAGAACCTCTGAATACCGTG	0.7521	upper
cttccatttcaggtgtcgtgaagcggccgcACGCGTccgCGTGGTCTACACCGATCCGTgccaccATGgtcgac	74	ACGGATCGGTGTAGACCACG	0.752	upper
cttccatttcaggtgtcgtgaagcggccgcACGCGTccgCCAGGTTCTATGCCTATGGGgccaccATGgtcgac	74	CCCATAGGCATAGAACCTGG	0.752	upper
cttccatttcaggtgtcgtgaagcggccgcACGCGTccgCACGAGGCACCTACGCAACCgccaccATGgtcgac	74	GGTTGCGTAGGTGCCTCGTG	0.752	upper
cttccatttcaggtgtcgtgaagcggccgcACGCGTccgCACTACTCATTCGTGTTGGAgccaccATGgtcgac	74	TCCAACACGAATGAGTAGTG	0.752	upper
cttccatttcaggtgtcgtgaagcggccgcACGCGTccgCTCAGGTTCACCATGTACAGgccaccATGgtcgac	74	CTGTACATGGTGAACCTGAG	0.7519	upper
cttccatttcaggtgtcgtgaagcggccgcACGCGTccgCGTTTTTCTTTACCAAGCTCgccaccATGgtcgac	74	GAGCTTGGTAAAGAAAAACG	0.7519	upper
cttccatttcaggtgtcgtgaagcggccgcACGCGTccgCTGTACTATGTTTCTGCCCAgccaccATGgtcgac	74	TGGGCAGAAACATAGTACAG	0.7519	upper
cttccatttcaggtgtcgtgaagcggccgcACGCGTccgCGATGCGATCAGCCACTTCCgccaccATGgtcgac	74	GGAAGTGGCTGATCGCATCG	0.7518	upper
cttccatttcaggtgtcgtgaagcggccgcACGCGTccgCCGGGATTCCCTCAGTGTCGgccaccATGgtcgac	74	CGACACTGAGGGAATCCCGG	0.7518	upper
cttccatttcaggtgtcgtgaagcggccgcACGCGTccgCGGTGTGTCTTACAATGCCAgccaccATGgtcgac	74	TGGCATTGTAAGACACACCG	0.7518	upper
cttccatttcaggtgtcgtgaagcggccgcACGCGTccgCAGAGGTCCAAGTTCATCTTgccaccATGgtcgac	74	AAGATGAACTTGGACCTCTG	0.7517	upper
cttccatttcaggtgtcgtgaagcggccgcACGCGTccgCCGTCGGTTTCTCATTTTGCgccaccATGgtcgac	74	GCAAAATGAGAAACCGACGG	0.7517	upper
cttccatttcaggtgtcgtgaagcggccgcACGCGTccgCAGTGGCCTGGAATGTTATGgccaccATGgtcgac	74	CATAACATTCCAGGCCACTG	0.7517	upper
cttccatttcaggtgtcgtgaagcggccgcACGCGTccgCGGGGTGGCGATCACAATCTgccaccATGgtcgac	74	AGATTGTGATCGCCACCCCG	0.7516	upper
cttccatttcaggtgtcgtgaagcggccgcACGCGTccgCGTCACTCATCTCATCCTGGgccaccATGgtcgac	74	CCAGGATGAGATGAGTGACG	0.7516	upper
cttccatttcaggtgtcgtgaagcggccgcACGCGTccgCACGGGGAGCTACGGGGAAAgccaccATGgtcgac	74	TTTCCCCGTAGCTCCCCGTG	0.7515	upper
cttccatttcaggtgtcgtgaagcggccgcACGCGTccgCGGAGACTTTTTCTACCACAgccaccATGgtcgac	74	TGTGGTAGAAAAAGTCTCCG	0.7515	upper
cttccatttcaggtgtcgtgaagcggccgcACGCGTccgCGGGTCTGGGTACTATGTACgccaccATGgtcgac	74	GTACATAGTACCCAGACCCG	0.7515	upper
cttccatttcaggtgtcgtgaagcggccgcACGCGTccgCCATGCGATCTGCGTCATCTgccaccATGgtcgac	74	AGATGACGCAGATCGCATGG	0.7514	upper
cttccatttcaggtgtcgtgaagcggccgcACGCGTccgCCGGGGTCTACCAGGTATCCgccaccATGgtcgac	74	GGATACCTGGTAGACCCCGG	0.7514	upper
cttccatttcaggtgtcgtgaagcggccgcACGCGTccgCGGGGATTGTCACCTCAAAGgccaccATGgtcgac	74	CTTTGAGGTGACAATCCCCG	0.7514	upper
cttccatttcaggtgtcgtgaagcggccgcACGCGTccgCACGTATCACGACATCGGCAgccaccATGgtcgac	74	TGCCGATGTCGTGATACGTG	0.7513	upper
cttccatttcaggtgtcgtgaagcggccgcACGCGTccgCGTTATCTGTCTTCTACAGCgccaccATGgtcgac	74	GCTGTAGAAGACAGATAACG	0.7513	upper
cttccatttcaggtgtcgtgaagcggccgcACGCGTccgCTGTGTCCATCGAGCTACCGgccaccATGgtcgac	74	CGGTAGCTCGATGGACACAG	0.7512	upper
cttccatttcaggtgtcgtgaagcggccgcACGCGTccgCTGTGCGCTTTATTGTCAAAgccaccATGgtcgac	74	TTTGACAATAAAGCGCACAG	0.7512	upper
cttccatttcaggtgtcgtgaagcggccgcACGCGTccgCCGGGAGTCAAAGTACTGGTgccaccATGgtcgac	74	ACCAGTACTTTGACTCCCGG	0.7512	upper
cttccatttcaggtgtcgtgaagcggccgcACGCGTccgCAAGGATGTTATTCGCCACGgccaccATGgtcgac	74	CGTGGCGAATAACATCCTTG	0.7512	upper
cttccatttcaggtgtcgtgaagcggccgcACGCGTccgCGCTGCATATTACCTGTCAGgccaccATGgtcgac	74	CTGACAGGTAATATGCAGCG	0.7511	upper
cttccatttcaggtgtcgtgaagcggccgcACGCGTccgCCTTGGACTGCTCTTTTATTgccaccATGgtcgac	74	AATAAAAGAGCAGTCCAAGG	0.7511	upper
cttccatttcaggtgtcgtgaagcggccgcACGCGTccgCTCGGATTTGGAAGTTCTCAgccaccATGgtcgac	74	TGAGAACTTCCAAATCCGAG	0.7511	upper
cttccatttcaggtgtcgtgaagcggccgcACGCGTccgCAGGTTTCACATGCAGTCCCgccaccATGgtcgac	74	GGGACTGCATGTGAAACCTG	0.7509	upper
cttccatttcaggtgtcgtgaagcggccgcACGCGTccgCTATGGTGCCTCCCTCCGGAgccaccATGgtcgac	74	TCCGGAGGGAGGCACCATAG	0.7508	upper
cttccatttcaggtgtcgtgaagcggccgcACGCGTccgTCGTGTTCAGTTCCTTGCTTgccaccATGgtcgac	74	AAGCAAGGAACTGAACACGA	0.7508	upper
cttccatttcaggtgtcgtgaagcggccgcACGCGTccgCACTGTTCCCGAAGTATCATgccaccATGgtcgac	74	ATGATACTTCGGGAACAGTG	0.7508	upper
cttccatttcaggtgtcgtgaagcggccgcACGCGTccgCATCTTACAGTACATTCACTgccaccATGgtcgac	74	AGTGAATGTACTGTAAGATG	0.7508	upper
cttccatttcaggtgtcgtgaagcggccgcACGCGTccgCGGTCATCAGAAACTCCACAgccaccATGgtcgac	74	TGTGGAGTTTCTGATGACCG	0.7508	upper
cttccatttcaggtgtcgtgaagcggccgcACGCGTccgCGGTGTTCGGACTCTACACGgccaccATGgtcgac	74	CGTGTAGAGTCCGAACACCG	0.7507	upper
cttccatttcaggtgtcgtgaagcggccgcACGCGTccgTCGTGCTATTGTGGTCGCAGgccaccATGgtcgac	74	CTGCGACCACAATAGCACGA	0.7507	upper
cttccatttcaggtgtcgtgaagcggccgcACGCGTccgCCATGTATCAAGCCACCAGGgccaccATGgtcgac	74	CCTGGTGGCTTGATACATGG	0.7506	upper
cttccatttcaggtgtcgtgaagcggccgcACGCGTccgCGGTGTCATGGCTTCACATGgccaccATGgtcgac	74	CATGTGAAGCCATGACACCG	0.7506	upper
cttccatttcaggtgtcgtgaagcggccgcACGCGTccgCATGGATCACCACCGGTACCgccaccATGgtcgac	74	GGTACCGGTGGTGATCCATG	0.7505	upper
cttccatttcaggtgtcgtgaagcggccgcACGCGTccgCAGTGGACTGCTCAATTCCAgccaccATGgtcgac	74	TGGAATTGAGCAGTCCACTG	0.7505	upper
cttccatttcaggtgtcgtgaagcggccgcACGCGTccgTGTGTCATTTGGCAGCCACAgccaccATGgtcgac	74	TGTGGCTGCCAAATGACACA	0.7505	upper
cttccatttcaggtgtcgtgaagcggccgcACGCGTccgCTGTGCATCATTTCATGGAAgccaccATGgtcgac	74	TTCCATGAAATGATGCACAG	0.7505	upper
cttccatttcaggtgtcgtgaagcggccgcACGCGTccgCGCGGAACGTCTACCGCAACgccaccATGgtcgac	74	GTTGCGGTAGACGTTCCGCG	0.7504	upper
cttccatttcaggtgtcgtgaagcggccgcACGCGTccgCGTGGTGGCTGTTTACCCTTgccaccATGgtcgac	74	AAGGGTAAACAGCCACCACG	0.7503	upper
cttccatttcaggtgtcgtgaagcggccgcACGCGTccgCGGGGCTTTTTATTCCCTTGgccaccATGgtcgac	74	CAAGGGAATAAAAAGCCCCG	0.7503	upper
cttccatttcaggtgtcgtgaagcggccgcACGCGTccgCCATGGATGGATTTGTCACGgccaccATGgtcgac	74	CGTGACAAATCCATCCATGG	0.7503	upper
cttccatttcaggtgtcgtgaagcggccgcACGCGTccgTCCATGTCAGATCTACTTCAgccaccATGgtcgac	74	TGAAGTAGATCTGACATGGA	0.7502	upper
cttccatttcaggtgtcgtgaagcggccgcACGCGTccgCTACGTGTTCTTGCAGGACTgccaccATGgtcgac	74	AGTCCTGCAAGAACACGTAG	0.7502	upper
cttccatttcaggtgtcgtgaagcggccgcACGCGTccgCAGTCAGGCATATGTGCAGCgccaccATGgtcgac	74	GCTGCACATATGCCTGACTG	0.7502	upper
cttccatttcaggtgtcgtgaagcggccgcACGCGTccgCCATGGTTACTACACGGCTGgccaccATGgtcgac	74	CAGCCGTGTAGTAACCATGG	0.7502	upper
cttccatttcaggtgtcgtgaagcggccgcACGCGTccgCCGGTTATCACTACCGCTGTgccaccATGgtcgac	74	ACAGCGGTAGTGATAACCGG	0.7501	upper
cttccatttcaggtgtcgtgaagcggccgcACGCGTccgCATGGAGACTTTTTCATCGAgccaccATGgtcgac	74	TCGATGAAAAAGTCTCCATG	0.7501	upper
cttccatttcaggtgtcgtgaagcggccgcACGCGTccgCTGGCAAATCTCTCATGTTTgccaccATGgtcgac	74	AAACATGAGAGATTTGCCAG	0.7501	upper
cttccatttcaggtgtcgtgaagcggccgcACGCGTccgCTGTTGTACACTGTTACCATgccaccATGgtcgac	74	ATGGTAACAGTGTACAACAG	0.7501	upper
cttccatttcaggtgtcgtgaagcggccgcACGCGTccgCTATGTACTTTCTGTTGGCCgccaccATGgtcgac	74	GGCCAACAGAAAGTACATAG	0.7501	upper
cttccatttcaggtgtcgtgaagcggccgcACGCGTccgCCGAGCTACTCTTTTTCCTTgccaccATGgtcgac	74	AAGGAAAAAGAGTAGCTCGG	0.75	upper
cttccatttcaggtgtcgtgaagcggccgcACGCGTccgCGTCGTCTTTCAGGTACATGgccaccATGgtcgac	74	CATGTACCTGAAAGACGACG	0.75	upper
cttccatttcaggtgtcgtgaagcggccgcACGCGTccgCGATGTCACATCCCCTACAGgccaccATGgtcgac	74	CTGTAGGGGATGTGACATCG	0.75	upper
cttccatttcaggtgtcgtgaagcggccgcACGCGTccgCTTGGATACTACCCACTTGCgccaccATGgtcgac	74	GCAAGTGGGTAGTATCCAAG	0.75	upper
cttccatttcaggtgtcgtgaagcggccgcACGCGTccgCAATTATCACATCCCACAGAgccaccATGgtcgac	74	TCTGTGGGATGTGATAATTG	0.7499	upper
cttccatttcaggtgtcgtgaagcggccgcACGCGTccgCGCTGGGCATATTTCTCATCgccaccATGgtcgac	74	GATGAGAAATATGCCCAGCG	0.7498	upper
cttccatttcaggtgtcgtgaagcggccgcACGCGTccgCGGTCAGTCAGCCTCACCACgccaccATGgtcgac	74	GTGGTGAGGCTGACTGACCG	0.7498	upper
cttccatttcaggtgtcgtgaagcggccgcACGCGTccgCAGAGCTATGTCCATACAGTgccaccATGgtcgac	74	ACTGTATGGACATAGCTCTG	0.7497	upper
cttccatttcaggtgtcgtgaagcggccgcACGCGTccgCGGTTATGTGGACATGCTTGgccaccATGgtcgac	74	CAAGCATGTCCACATAACCG	0.7497	upper
cttccatttcaggtgtcgtgaagcggccgcACGCGTccgCCCGGAATCCATCATCATCTgccaccATGgtcgac	74	AGATGATGATGGATTCCGGG	0.7497	upper
cttccatttcaggtgtcgtgaagcggccgcACGCGTccgCCCCGAGTCTCTCTACTACAgccaccATGgtcgac	74	TGTAGTAGAGAGACTCGGGG	0.7497	upper
cttccatttcaggtgtcgtgaagcggccgcACGCGTccgCCACGACATCTCTACGGAAAgccaccATGgtcgac	74	TTTCCGTAGAGATGTCGTGG	0.7495	upper
cttccatttcaggtgtcgtgaagcggccgcACGCGTccgCAGTGTGTTTACCAGGGTCCgccaccATGgtcgac	74	GGACCCTGGTAAACACACTG	0.7495	upper
cttccatttcaggtgtcgtgaagcggccgcACGCGTccgCCCGGCAGTCACTCCGAGAAgccaccATGgtcgac	74	TTCTCGGAGTGACTGCCGGG	0.7494	upper
cttccatttcaggtgtcgtgaagcggccgcACGCGTccgCCTCGATCCACTTACAGGACgccaccATGgtcgac	74	GTCCTGTAAGTGGATCGAGG	0.7494	upper
cttccatttcaggtgtcgtgaagcggccgcACGCGTccgCCAGGGACGTCATGTACCGTgccaccATGgtcgac	74	ACGGTACATGACGTCCCTGG	0.7494	upper
cttccatttcaggtgtcgtgaagcggccgcACGCGTccgCGTTCTTATGTCTCTGGCTGgccaccATGgtcgac	74	CAGCCAGAGACATAAGAACG	0.7494	upper
cttccatttcaggtgtcgtgaagcggccgcACGCGTccgCCTGGGAATTCATCTTCCCAgccaccATGgtcgac	74	TGGGAAGATGAATTCCCAGG	0.7494	upper
cttccatttcaggtgtcgtgaagcggccgcACGCGTccgCGATGGGTATGTGTTGTCACgccaccATGgtcgac	74	GTGACAACACATACCCATCG	0.7494	upper
cttccatttcaggtgtcgtgaagcggccgcACGCGTccgCTGGGATCCTCCTCATTGTCgccaccATGgtcgac	74	GACAATGAGGAGGATCCCAG	0.7493	upper
cttccatttcaggtgtcgtgaagcggccgcACGCGTccgCCGAGATCATCTTCTTCATCgccaccATGgtcgac	74	GATGAAGAAGATGATCTCGG	0.7493	upper
cttccatttcaggtgtcgtgaagcggccgcACGCGTccgCACTGGAATTACGCCGATTCgccaccATGgtcgac	74	GAATCGGCGTAATTCCAGTG	0.7492	upper
cttccatttcaggtgtcgtgaagcggccgcACGCGTccgCGTGGAGCTTGTCAGCCTTCgccaccATGgtcgac	74	GAAGGCTGACAAGCTCCACG	0.7492	upper
cttccatttcaggtgtcgtgaagcggccgcACGCGTccgCATGGCTTATTATCCAGTTGgccaccATGgtcgac	74	CAACTGGATAATAAGCCATG	0.7491	upper
cttccatttcaggtgtcgtgaagcggccgcACGCGTccgCACACCTTTTACATGGCACTgccaccATGgtcgac	74	AGTGCCATGTAAAAGGTGTG	0.7491	upper
cttccatttcaggtgtcgtgaagcggccgcACGCGTccgCAGAGTATGCTATCAAGTTCgccaccATGgtcgac	74	GAACTTGATAGCATACTCTG	0.7491	upper
cttccatttcaggtgtcgtgaagcggccgcACGCGTccgCCATGCGTTACTGTGTCTCCgccaccATGgtcgac	74	GGAGACACAGTAACGCATGG	0.7491	upper
cttccatttcaggtgtcgtgaagcggccgcACGCGTccgCCCTGTCACAATGGCAACCTgccaccATGgtcgac	74	AGGTTGCCATTGTGACAGGG	0.749	upper
cttccatttcaggtgtcgtgaagcggccgcACGCGTccgCCACGTTGGTCACTGCAGCAgccaccATGgtcgac	74	TGCTGCAGTGACCAACGTGG	0.749	upper
cttccatttcaggtgtcgtgaagcggccgcACGCGTccgCAGTTCTCATCATTGGCTACgccaccATGgtcgac	74	GTAGCCAATGATGAGAACTG	0.749	upper
cttccatttcaggtgtcgtgaagcggccgcACGCGTccgCCATGGAATTACAAGTTACTgccaccATGgtcgac	74	AGTAACTTGTAATTCCATGG	0.749	upper
cttccatttcaggtgtcgtgaagcggccgcACGCGTccgCATGGAGAGTGTCTTTCCTAgccaccATGgtcgac	74	TAGGAAAGACACTCTCCATG	0.7489	upper
cttccatttcaggtgtcgtgaagcggccgcACGCGTccgCACTGGTCCAATGGGTGCTAgccaccATGgtcgac	74	TAGCACCCATTGGACCAGTG	0.7488	upper
cttccatttcaggtgtcgtgaagcggccgcACGCGTccgCACTGTGTATGGGGGTTACCgccaccATGgtcgac	74	GGTAACCCCCATACACAGTG	0.7488	upper
cttccatttcaggtgtcgtgaagcggccgcACGCGTccgCTGTGCTTATCAGAAAGCCTgccaccATGgtcgac	74	AGGCTTTCTGATAAGCACAG	0.7488	upper
cttccatttcaggtgtcgtgaagcggccgcACGCGTccgCGGTCAAATTTCTTGCCTTCgccaccATGgtcgac	74	GAAGGCAAGAAATTTGACCG	0.7488	upper
cttccatttcaggtgtcgtgaagcggccgcACGCGTccgCCTGGCAATCGTGGTTCAACgccaccATGgtcgac	74	GTTGAACCACGATTGCCAGG	0.7487	upper
cttccatttcaggtgtcgtgaagcggccgcACGCGTccgCGCGGGTTGGTATCCCTTCAgccaccATGgtcgac	74	TGAAGGGATACCAACCCGCG	0.7487	upper
cttccatttcaggtgtcgtgaagcggccgcACGCGTccgCTTTGGTCTCAGGGGCCTCAgccaccATGgtcgac	74	TGAGGCCCCTGAGACCAAAG	0.7487	upper
cttccatttcaggtgtcgtgaagcggccgcACGCGTccgCATTTGTCCCTATGGTGGGAgccaccATGgtcgac	74	TCCCACCATAGGGACAAATG	0.7487	upper
cttccatttcaggtgtcgtgaagcggccgcACGCGTccgCATCATGGTTCTCTGGCAGCgccaccATGgtcgac	74	GCTGCCAGAGAACCATGATG	0.7487	upper
cttccatttcaggtgtcgtgaagcggccgcACGCGTccgCATGTCGCCTATCCACATCTgccaccATGgtcgac	74	AGATGTGGATAGGCGACATG	0.7486	upper
cttccatttcaggtgtcgtgaagcggccgcACGCGTccgCGCCGTTGCATTACGCCAAGgccaccATGgtcgac	74	CTTGGCGTAATGCAACGGCG	0.7486	upper
cttccatttcaggtgtcgtgaagcggccgcACGCGTccgCTGTGGAAACGAGGTTGTCAgccaccATGgtcgac	74	TGACAACCTCGTTTCCACAG	0.7485	upper
cttccatttcaggtgtcgtgaagcggccgcACGCGTccgCAGTTCCTTTATATACGCTGgccaccATGgtcgac	74	CAGCGTATATAAAGGAACTG	0.7485	upper
cttccatttcaggtgtcgtgaagcggccgcACGCGTccgCGATGTTCACTTGCCTCATTgccaccATGgtcgac	74	AATGAGGCAAGTGAACATCG	0.7485	upper
cttccatttcaggtgtcgtgaagcggccgcACGCGTccgCCTTATGGTCACACATCACAgccaccATGgtcgac	74	TGTGATGTGTGACCATAAGG	0.7484	upper
cttccatttcaggtgtcgtgaagcggccgcACGCGTccgCGCGCCTATCTCCGCAACAAgccaccATGgtcgac	74	TTGTTGCGGAGATAGGCGCG	0.7483	upper
cttccatttcaggtgtcgtgaagcggccgcACGCGTccgCTGTCAACTACTTGCGTACCgccaccATGgtcgac	74	GGTACGCAAGTAGTTGACAG	0.7483	upper
cttccatttcaggtgtcgtgaagcggccgcACGCGTccgCACAAATATGTCATCAATGTgccaccATGgtcgac	74	ACATTGATGACATATTTGTG	0.7483	upper
cttccatttcaggtgtcgtgaagcggccgcACGCGTccgCGGGGGGATACTTATTGTCGgccaccATGgtcgac	74	CGACAATAAGTATCCCCCCG	0.7483	upper
cttccatttcaggtgtcgtgaagcggccgcACGCGTccgCCAGGTGCTTTACACGACGTgccaccATGgtcgac	74	ACGTCGTGTAAAGCACCTGG	0.7483	upper
cttccatttcaggtgtcgtgaagcggccgcACGCGTccgTGTGGTTCTACCGAGACAGCgccaccATGgtcgac	74	GCTGTCTCGGTAGAACCACA	0.7483	upper
cttccatttcaggtgtcgtgaagcggccgcACGCGTccgCGATGGACTCATGGCTGGCTgccaccATGgtcgac	74	AGCCAGCCATGAGTCCATCG	0.7483	upper
cttccatttcaggtgtcgtgaagcggccgcACGCGTccgCATGGCTCCTTCACTCAAGTgccaccATGgtcgac	74	ACTTGAGTGAAGGAGCCATG	0.7482	upper
cttccatttcaggtgtcgtgaagcggccgcACGCGTccgCGGTGCCACTCCTATCGCTAgccaccATGgtcgac	74	TAGCGATAGGAGTGGCACCG	0.7482	upper
cttccatttcaggtgtcgtgaagcggccgcACGCGTccgCTCGGAACTCAGCCTTCGGAgccaccATGgtcgac	74	TCCGAAGGCTGAGTTCCGAG	0.7482	upper
cttccatttcaggtgtcgtgaagcggccgcACGCGTccgCCGGGCTCGCGTTACAGTTCgccaccATGgtcgac	74	GAACTGTAACGCGAGCCCGG	0.7482	upper
cttccatttcaggtgtcgtgaagcggccgcACGCGTccgCATCAATCACTACTTCTGTGgccaccATGgtcgac	74	CACAGAAGTAGTGATTGATG	0.7482	upper
cttccatttcaggtgtcgtgaagcggccgcACGCGTccgCGGGGCCGTGTGGTCACACTgccaccATGgtcgac	74	AGTGTGACCACACGGCCCCG	0.7481	upper
cttccatttcaggtgtcgtgaagcggccgcACGCGTccgCCGGGCTGTCATGTACATCAgccaccATGgtcgac	74	TGATGTACATGACAGCCCGG	0.748	upper
cttccatttcaggtgtcgtgaagcggccgcACGCGTccgCCGTGCATTGCTTCACTACCgccaccATGgtcgac	74	GGTAGTGAAGCAATGCACGG	0.748	upper
cttccatttcaggtgtcgtgaagcggccgcACGCGTccgCAAGGGTTATCTGTTACACTgccaccATGgtcgac	74	AGTGTAACAGATAACCCTTG	0.7479	upper
cttccatttcaggtgtcgtgaagcggccgcACGCGTccgCTGGTTTCTCATGTCGGAGTgccaccATGgtcgac	74	ACTCCGACATGAGAAACCAG	0.7479	upper
cttccatttcaggtgtcgtgaagcggccgcACGCGTccgCGGAGAAGTCCATTACTATCgccaccATGgtcgac	74	GATAGTAATGGACTTCTCCG	0.7479	upper
cttccatttcaggtgtcgtgaagcggccgcACGCGTccgCCACGTATGTCTCAGTCTTGgccaccATGgtcgac	74	CAAGACTGAGACATACGTGG	0.7478	upper
cttccatttcaggtgtcgtgaagcggccgcACGCGTccgCCGAGTTTCTCAATCACAGCgccaccATGgtcgac	74	GCTGTGATTGAGAAACTCGG	0.7477	upper
cttccatttcaggtgtcgtgaagcggccgcACGCGTccgCCGGGATCCTCGTTACCCGAgccaccATGgtcgac	74	TCGGGTAACGAGGATCCCGG	0.7477	upper
cttccatttcaggtgtcgtgaagcggccgcACGCGTccgACGTTGTCCCTGGTACTCACgccaccATGgtcgac	74	GTGAGTACCAGGGACAACGT	0.7477	upper
cttccatttcaggtgtcgtgaagcggccgcACGCGTccgACGTTATGCAGGACACCACAgccaccATGgtcgac	74	TGTGGTGTCCTGCATAACGT	0.7477	upper
cttccatttcaggtgtcgtgaagcggccgcACGCGTccgCGAGTATTACTCCTGCCAGTgccaccATGgtcgac	74	ACTGGCAGGAGTAATACTCG	0.7477	upper
cttccatttcaggtgtcgtgaagcggccgcACGCGTccgCTTGGAGATCCTCTCTATTAgccaccATGgtcgac	74	TAATAGAGAGGATCTCCAAG	0.7476	upper
cttccatttcaggtgtcgtgaagcggccgcACGCGTccgCGAGCATCACTCGGACCACGgccaccATGgtcgac	74	CGTGGTCCGAGTGATGCTCG	0.7476	upper
cttccatttcaggtgtcgtgaagcggccgcACGCGTccgCTCTGTCCATTCCTATATCCgccaccATGgtcgac	74	GGATATAGGAATGGACAGAG	0.7475	upper
cttccatttcaggtgtcgtgaagcggccgcACGCGTccgCGTGGCTGTACATGGTCACCgccaccATGgtcgac	74	GGTGACCATGTACAGCCACG	0.7475	upper
cttccatttcaggtgtcgtgaagcggccgcACGCGTccgCGGAGTTCGCTCAGCTTCTAgccaccATGgtcgac	74	TAGAAGCTGAGCGAACTCCG	0.7475	upper
cttccatttcaggtgtcgtgaagcggccgcACGCGTccgACGTGCACTTTATTCACAAAgccaccATGgtcgac	74	TTTGTGAATAAAGTGCACGT	0.7475	upper
cttccatttcaggtgtcgtgaagcggccgcACGCGTccgCTCACGTCTATCTGCTTCCCgccaccATGgtcgac	74	GGGAAGCAGATAGACGTGAG	0.7475	upper
cttccatttcaggtgtcgtgaagcggccgcACGCGTccgCCTGGAATTATCCGCGATATgccaccATGgtcgac	74	ATATCGCGGATAATTCCAGG	0.7474	upper
cttccatttcaggtgtcgtgaagcggccgcACGCGTccgCGAGGGTATTTCAGAAACGGgccaccATGgtcgac	74	CCGTTTCTGAAATACCCTCG	0.7474	upper
cttccatttcaggtgtcgtgaagcggccgcACGCGTccgCACAGGTCGTTCTCGTCAGTgccaccATGgtcgac	74	ACTGACGAGAACGACCTGTG	0.7474	upper
cttccatttcaggtgtcgtgaagcggccgcACGCGTccgCTGTGGCTACAAGTTCGTTTgccaccATGgtcgac	74	AAACGAACTTGTAGCCACAG	0.7473	upper
cttccatttcaggtgtcgtgaagcggccgcACGCGTccgCGGAGTATTCTCAGTACAAGgccaccATGgtcgac	74	CTTGTACTGAGAATACTCCG	0.7473	upper
cttccatttcaggtgtcgtgaagcggccgcACGCGTccgACTTCATCTGTCGTCAGAAGgccaccATGgtcgac	74	CTTCTGACGACAGATGAAGT	0.7473	upper
cttccatttcaggtgtcgtgaagcggccgcACGCGTccgCGGTACAGAGTCAATCTCCAgccaccATGgtcgac	74	TGGAGATTGACTCTGTACCG	0.7472	upper
cttccatttcaggtgtcgtgaagcggccgcACGCGTccgCGGTGCATCACACGTCGGGAgccaccATGgtcgac	74	TCCCGACGTGTGATGCACCG	0.7472	upper
cttccatttcaggtgtcgtgaagcggccgcACGCGTccgCATGGCATGTCACCGTCTGCgccaccATGgtcgac	74	GCAGACGGTGACATGCCATG	0.7472	upper
cttccatttcaggtgtcgtgaagcggccgcACGCGTccgCACAGTTTATTCACTTTCCAgccaccATGgtcgac	74	TGGAAAGTGAATAAACTGTG	0.7472	upper
cttccatttcaggtgtcgtgaagcggccgcACGCGTccgCAGGGTTTATGCTTTTCAAAgccaccATGgtcgac	74	TTTGAAAAGCATAAACCCTG	0.747	upper
cttccatttcaggtgtcgtgaagcggccgcACGCGTccgCAGTTATGTCACCACGTCTAgccaccATGgtcgac	74	TAGACGTGGTGACATAACTG	0.747	upper
cttccatttcaggtgtcgtgaagcggccgcACGCGTccgCACTGCATGGACCTCATCCAgccaccATGgtcgac	74	TGGATGAGGTCCATGCAGTG	0.7469	upper
cttccatttcaggtgtcgtgaagcggccgcACGCGTccgCCCTCAACTCTCGAGTGTCCgccaccATGgtcgac	74	GGACACTCGAGAGTTGAGGG	0.7469	upper
cttccatttcaggtgtcgtgaagcggccgcACGCGTccgCAGCGGTTTCTCGTCTATCAgccaccATGgtcgac	74	TGATAGACGAGAAACCGCTG	0.7469	upper
cttccatttcaggtgtcgtgaagcggccgcACGCGTccgCCGTCCTCTTATATTACACTgccaccATGgtcgac	74	AGTGTAATATAAGAGGACGG	0.7469	upper
cttccatttcaggtgtcgtgaagcggccgcACGCGTccgCAGGGAACTATTGTGTGCCAgccaccATGgtcgac	74	TGGCACACAATAGTTCCCTG	0.7469	upper
cttccatttcaggtgtcgtgaagcggccgcACGCGTccgCGGTGGTCATCCCCTGCTGGgccaccATGgtcgac	74	CCAGCAGGGGATGACCACCG	0.7468	upper
cttccatttcaggtgtcgtgaagcggccgcACGCGTccgCATCGTCTTCAGTCCACGCAgccaccATGgtcgac	74	TGCGTGGACTGAAGACGATG	0.7467	upper
cttccatttcaggtgtcgtgaagcggccgcACGCGTccgCACTGTTTTACTTTCGCTTGgccaccATGgtcgac	74	CAAGCGAAAGTAAAACAGTG	0.7467	upper
cttccatttcaggtgtcgtgaagcggccgcACGCGTccgCCTCATTGTGGTCACTATCAgccaccATGgtcgac	74	TGATAGTGACCACAATGAGG	0.7467	upper
cttccatttcaggtgtcgtgaagcggccgcACGCGTccgCGATGGGAAATTCATCGACCgccaccATGgtcgac	74	GGTCGATGAATTTCCCATCG	0.7467	upper
cttccatttcaggtgtcgtgaagcggccgcACGCGTccgCAGCGAGCCATACTTGTCATgccaccATGgtcgac	74	ATGACAAGTATGGCTCGCTG	0.7466	upper
cttccatttcaggtgtcgtgaagcggccgcACGCGTccgACGTGGGCTGTGTCATCTCTgccaccATGgtcgac	74	AGAGATGACACAGCCCACGT	0.7466	upper
cttccatttcaggtgtcgtgaagcggccgcACGCGTccgCAGTGTCTTATCCATTCTGGgccaccATGgtcgac	74	CCAGAATGGATAAGACACTG	0.7466	upper
cttccatttcaggtgtcgtgaagcggccgcACGCGTccgCAGCGGTGTCTATTCCAGAAgccaccATGgtcgac	74	TTCTGGAATAGACACCGCTG	0.7466	upper
cttccatttcaggtgtcgtgaagcggccgcACGCGTccgCGCGGTCTACATTCAACAGCgccaccATGgtcgac	74	GCTGTTGAATGTAGACCGCG	0.7466	upper
cttccatttcaggtgtcgtgaagcggccgcACGCGTccgTTGTGTGCTCATCACGTCGCgccaccATGgtcgac	74	GCGACGTGATGAGCACACAA	0.7466	upper
cttccatttcaggtgtcgtgaagcggccgcACGCGTccgCGTCTATCACTGCGAGGCCTgccaccATGgtcgac	74	AGGCCTCGCAGTGATAGACG	0.7466	upper
cttccatttcaggtgtcgtgaagcggccgcACGCGTccgCACAGGAGTCATTGCGCACGgccaccATGgtcgac	74	CGTGCGCAATGACTCCTGTG	0.7466	upper
cttccatttcaggtgtcgtgaagcggccgcACGCGTccgCATCGCATCTATGTCCACTCgccaccATGgtcgac	74	GAGTGGACATAGATGCGATG	0.7465	upper
cttccatttcaggtgtcgtgaagcggccgcACGCGTccgCCGGTACACCTCTCAGTTGTgccaccATGgtcgac	74	ACAACTGAGAGGTGTACCGG	0.7465	upper
cttccatttcaggtgtcgtgaagcggccgcACGCGTccgCGTGGTATGGATTCAGGCTGgccaccATGgtcgac	74	CAGCCTGAATCCATACCACG	0.7465	upper
cttccatttcaggtgtcgtgaagcggccgcACGCGTccgCAGTTATACCATATTGCACTgccaccATGgtcgac	74	AGTGCAATATGGTATAACTG	0.7465	upper
cttccatttcaggtgtcgtgaagcggccgcACGCGTccgCCTGGCCAATATACATCACCgccaccATGgtcgac	74	GGTGATGTATATTGGCCAGG	0.7465	upper
cttccatttcaggtgtcgtgaagcggccgcACGCGTccgTGGTGCAGTTTCATCGGCACgccaccATGgtcgac	74	GTGCCGATGAAACTGCACCA	0.7464	upper
cttccatttcaggtgtcgtgaagcggccgcACGCGTccgCGATGGTGTATTTCACTTGGgccaccATGgtcgac	74	CCAAGTGAAATACACCATCG	0.7463	upper
cttccatttcaggtgtcgtgaagcggccgcACGCGTccgCGGTGCCGAAGGTTCAATTCgccaccATGgtcgac	74	GAATTGAACCTTCGGCACCG	0.7462	upper
cttccatttcaggtgtcgtgaagcggccgcACGCGTccgCTGCACTTTACTTCACATACgccaccATGgtcgac	74	GTATGTGAAGTAAAGTGCAG	0.7461	upper
cttccatttcaggtgtcgtgaagcggccgcACGCGTccgCGTTGCCATTCAGGATTATCgccaccATGgtcgac	74	GATAATCCTGAATGGCAACG	0.7461	upper
cttccatttcaggtgtcgtgaagcggccgcACGCGTccgTTGTGTTGTCTACTTGGATAgccaccATGgtcgac	74	TATCCAAGTAGACAACACAA	0.7461	upper
cttccatttcaggtgtcgtgaagcggccgcACGCGTccgCGTTGGACCTTCTGCCTCATgccaccATGgtcgac	74	ATGAGGCAGAAGGTCCAACG	0.746	upper
cttccatttcaggtgtcgtgaagcggccgcACGCGTccgCAGTGGAGCGTCGCTCAAAGgccaccATGgtcgac	74	CTTTGAGCGACGCTCCACTG	0.7459	upper
cttccatttcaggtgtcgtgaagcggccgcACGCGTccgCAGGTCATTCCAACTATCGCgccaccATGgtcgac	74	GCGATAGTTGGAATGACCTG	0.7459	upper
cttccatttcaggtgtcgtgaagcggccgcACGCGTccgCTGCGAAGGAGTTACAATCAgccaccATGgtcgac	74	TGATTGTAACTCCTTCGCAG	0.7459	upper
cttccatttcaggtgtcgtgaagcggccgcACGCGTccgTTCGGTACTTATCCGACACCgccaccATGgtcgac	74	GGTGTCGGATAAGTACCGAA	0.7459	upper
cttccatttcaggtgtcgtgaagcggccgcACGCGTccgCTGTGTTATTGCGCTTGGCTgccaccATGgtcgac	74	AGCCAAGCGCAATAACACAG	0.7459	upper
cttccatttcaggtgtcgtgaagcggccgcACGCGTccgCATGGTTCTTATCTACCTGGgccaccATGgtcgac	74	CCAGGTAGATAAGAACCATG	0.7458	upper
cttccatttcaggtgtcgtgaagcggccgcACGCGTccgTCGTCAACCACTATCACCTCgccaccATGgtcgac	74	GAGGTGATAGTGGTTGACGA	0.7458	upper
cttccatttcaggtgtcgtgaagcggccgcACGCGTccgACTTGCTGTACTGGGCTTACgccaccATGgtcgac	74	GTAAGCCCAGTACAGCAAGT	0.7458	upper
cttccatttcaggtgtcgtgaagcggccgcACGCGTccgCCTTGGAGAGTTCTACCTCTgccaccATGgtcgac	74	AGAGGTAGAACTCTCCAAGG	0.7458	upper
cttccatttcaggtgtcgtgaagcggccgcACGCGTccgCACGGCCATCACGCCACAGCgccaccATGgtcgac	74	GCTGTGGCGTGATGGCCGTG	0.7457	upper
cttccatttcaggtgtcgtgaagcggccgcACGCGTccgGCGTGGAGTGTACCTGCTTAgccaccATGgtcgac	74	TAAGCAGGTACACTCCACGC	0.7457	upper
cttccatttcaggtgtcgtgaagcggccgcACGCGTccgCAGTTCTATTTTTTGGCCATgccaccATGgtcgac	74	ATGGCCAAAAAATAGAACTG	0.7457	upper
cttccatttcaggtgtcgtgaagcggccgcACGCGTccgCGAATTTCTCATTGCAGAGGgccaccATGgtcgac	74	CCTCTGCAATGAGAAATTCG	0.7457	upper
cttccatttcaggtgtcgtgaagcggccgcACGCGTccgCATGGTCCATCGCCTCATTAgccaccATGgtcgac	74	TAATGAGGCGATGGACCATG	0.7457	upper
cttccatttcaggtgtcgtgaagcggccgcACGCGTccgCCTGGTTTCTATCTTGGTCAgccaccATGgtcgac	74	TGACCAAGATAGAAACCAGG	0.7456	upper
cttccatttcaggtgtcgtgaagcggccgcACGCGTccgCACTGTTCCCATCAACGTTCgccaccATGgtcgac	74	GAACGTTGATGGGAACAGTG	0.7456	upper
cttccatttcaggtgtcgtgaagcggccgcACGCGTccgCATTGTACTCAAGATACAAAgccaccATGgtcgac	74	TTTGTATCTTGAGTACAATG	0.7456	upper
cttccatttcaggtgtcgtgaagcggccgcACGCGTccgCACAGAGGCGTCATCATTCAgccaccATGgtcgac	74	TGAATGATGACGCCTCTGTG	0.7456	upper
cttccatttcaggtgtcgtgaagcggccgcACGCGTccgCAATGTTCCCTCTACACTGGgccaccATGgtcgac	74	CCAGTGTAGAGGGAACATTG	0.7455	upper
cttccatttcaggtgtcgtgaagcggccgcACGCGTccgCACGGTTTTTTATTGTTTGGgccaccATGgtcgac	74	CCAAACAATAAAAAACCGTG	0.7455	upper
cttccatttcaggtgtcgtgaagcggccgcACGCGTccgCGTGGTCAACGATCTGTATCgccaccATGgtcgac	74	GATACAGATCGTTGACCACG	0.7455	upper
cttccatttcaggtgtcgtgaagcggccgcACGCGTccgCACAGGTCAAGCGAGCCAGTgccaccATGgtcgac	74	ACTGGCTCGCTTGACCTGTG	0.7454	upper
cttccatttcaggtgtcgtgaagcggccgcACGCGTccgCCGAGGTCGATCAGGGCGCCgccaccATGgtcgac	74	GGCGCCCTGATCGACCTCGG	0.7454	upper
cttccatttcaggtgtcgtgaagcggccgcACGCGTccgCCCATTTCCTCTATGTCATTgccaccATGgtcgac	74	AATGACATAGAGGAAATGGG	0.7454	upper
cttccatttcaggtgtcgtgaagcggccgcACGCGTccgCGTACCTCCTCACACTACACgccaccATGgtcgac	74	GTGTAGTGTGAGGAGGTACG	0.7453	upper
cttccatttcaggtgtcgtgaagcggccgcACGCGTccgCGGGGCCGTTCTCTATCATGgccaccATGgtcgac	74	CATGATAGAGAACGGCCCCG	0.7453	upper
cttccatttcaggtgtcgtgaagcggccgcACGCGTccgCGGTACACTCGTCACGCTCGgccaccATGgtcgac	74	CGAGCGTGACGAGTGTACCG	0.7453	upper
cttccatttcaggtgtcgtgaagcggccgcACGCGTccgCTTGGTTGCTATCTGTGCTCgccaccATGgtcgac	74	GAGCACAGATAGCAACCAAG	0.7453	upper
cttccatttcaggtgtcgtgaagcggccgcACGCGTccgCCTTTATCCCTGGAGTGCCTgccaccATGgtcgac	74	AGGCACTCCAGGGATAAAGG	0.7451	upper
cttccatttcaggtgtcgtgaagcggccgcACGCGTccgCGTCTGTTATCCCTACCTCTgccaccATGgtcgac	74	AGAGGTAGGGATAACAGACG	0.7451	upper
cttccatttcaggtgtcgtgaagcggccgcACGCGTccgCGTGTCTGCTATCATCTTCAgccaccATGgtcgac	74	TGAAGATGATAGCAGACACG	0.7451	upper
cttccatttcaggtgtcgtgaagcggccgcACGCGTccgTGTCAGATCCTCTTGTACAAgccaccATGgtcgac	74	TTGTACAAGAGGATCTGACA	0.7451	upper
cttccatttcaggtgtcgtgaagcggccgcACGCGTccgCAGTTCACCACTGGGTCAAAgccaccATGgtcgac	74	TTTGACCCAGTGGTGAACTG	0.7451	upper
cttccatttcaggtgtcgtgaagcggccgcACGCGTccgCTCTGCTCGCTGTCGACTATgccaccATGgtcgac	74	ATAGTCGACAGCGAGCAGAG	0.745	upper
cttccatttcaggtgtcgtgaagcggccgcACGCGTccgAGGTTATGTGCTACGACTATgccaccATGgtcgac	74	ATAGTCGTAGCACATAACCT	0.745	upper
cttccatttcaggtgtcgtgaagcggccgcACGCGTccgACGTGTTATATCTTGCAAGTgccaccATGgtcgac	74	ACTTGCAAGATATAACACGT	0.7449	upper
cttccatttcaggtgtcgtgaagcggccgcACGCGTccgCGGAGCTATGTGGAGTCCGTgccaccATGgtcgac	74	ACGGACTCCACATAGCTCCG	0.7449	upper
cttccatttcaggtgtcgtgaagcggccgcACGCGTccgCTCGGAGCACAACGGTCAGTgccaccATGgtcgac	74	ACTGACCGTTGTGCTCCGAG	0.7449	upper
cttccatttcaggtgtcgtgaagcggccgcACGCGTccgCCGGGTGCGTTTCCTTCATGgccaccATGgtcgac	74	CATGAAGGAAACGCACCCGG	0.7449	upper
cttccatttcaggtgtcgtgaagcggccgcACGCGTccgCGCGGTACGGAGTGTCAAGAgccaccATGgtcgac	74	TCTTGACACTCCGTACCGCG	0.7449	upper
cttccatttcaggtgtcgtgaagcggccgcACGCGTccgCGCAGAACTTATGGCCACACgccaccATGgtcgac	74	GTGTGGCCATAAGTTCTGCG	0.7449	upper
cttccatttcaggtgtcgtgaagcggccgcACGCGTccgCTGTCGGATATCAGCAGTCAgccaccATGgtcgac	74	TGACTGCTGATATCCGACAG	0.7448	upper
cttccatttcaggtgtcgtgaagcggccgcACGCGTccgTTGGTGTCCTTCAGCACTGTgccaccATGgtcgac	74	ACAGTGCTGAAGGACACCAA	0.7448	upper
cttccatttcaggtgtcgtgaagcggccgcACGCGTccgCGTGGAATGGCTGGTTCAGAgccaccATGgtcgac	74	TCTGAACCAGCCATTCCACG	0.7448	upper
cttccatttcaggtgtcgtgaagcggccgcACGCGTccgCCCATCGGTCATATGCCATCgccaccATGgtcgac	74	GATGGCATATGACCGATGGG	0.7447	upper
cttccatttcaggtgtcgtgaagcggccgcACGCGTccgCACAGCGCTTATCCGGGAGGgccaccATGgtcgac	74	CCTCCCGGATAAGCGCTGTG	0.7447	upper
cttccatttcaggtgtcgtgaagcggccgcACGCGTccgCGATGTCAATTTTGTCCTGCgccaccATGgtcgac	74	GCAGGACAAAATTGACATCG	0.7447	upper
cttccatttcaggtgtcgtgaagcggccgcACGCGTccgCGATGCACTGTCTACACGTGgccaccATGgtcgac	74	CACGTGTAGACAGTGCATCG	0.7447	upper
cttccatttcaggtgtcgtgaagcggccgcACGCGTccgCGGTTATCCTGGACTGGAGTgccaccATGgtcgac	74	ACTCCAGTCCAGGATAACCG	0.7446	upper
cttccatttcaggtgtcgtgaagcggccgcACGCGTccgCCACGAGTCTCTCGCTCAGTgccaccATGgtcgac	74	ACTGAGCGAGAGACTCGTGG	0.7446	upper
cttccatttcaggtgtcgtgaagcggccgcACGCGTccgCACGCAGTCATCTATATCGAgccaccATGgtcgac	74	TCGATATAGATGACTGCGTG	0.7446	upper
cttccatttcaggtgtcgtgaagcggccgcACGCGTccgCCCAGAATCACTATCTTCTTgccaccATGgtcgac	74	AAGAAGATAGTGATTCTGGG	0.7446	upper
cttccatttcaggtgtcgtgaagcggccgcACGCGTccgCTGTGCGCAGACGATCACTCgccaccATGgtcgac	74	GAGTGATCGTCTGCGCACAG	0.7446	upper
cttccatttcaggtgtcgtgaagcggccgcACGCGTccgCCGGGCAATCTGTACTACACgccaccATGgtcgac	74	GTGTAGTACAGATTGCCCGG	0.7446	upper
cttccatttcaggtgtcgtgaagcggccgcACGCGTccgCGGTTTTGTCAAGGATACATgccaccATGgtcgac	74	ATGTATCCTTGACAAAACCG	0.7446	upper
cttccatttcaggtgtcgtgaagcggccgcACGCGTccgCCGGTTGTTCTTCATGCACAgccaccATGgtcgac	74	TGTGCATGAAGAACAACCGG	0.7445	upper
cttccatttcaggtgtcgtgaagcggccgcACGCGTccgCCGGGTGCTCATTGGAACCAgccaccATGgtcgac	74	TGGTTCCAATGAGCACCCGG	0.7444	upper
cttccatttcaggtgtcgtgaagcggccgcACGCGTccgCACGGGAGGATTCTTGTTCAgccaccATGgtcgac	74	TGAACAAGAATCCTCCCGTG	0.7443	upper
cttccatttcaggtgtcgtgaagcggccgcACGCGTccgTGGTCAATATTCTTCGCTCTgccaccATGgtcgac	74	AGAGCGAAGAATATTGACCA	0.7443	upper
cttccatttcaggtgtcgtgaagcggccgcACGCGTccgACGTGTTCCGGGTTTTGTCAgccaccATGgtcgac	74	TGACAAAACCCGGAACACGT	0.7442	upper
cttccatttcaggtgtcgtgaagcggccgcACGCGTccgCCATTATCGAGTTCCAGCCCgccaccATGgtcgac	74	GGGCTGGAACTCGATAATGG	0.7441	upper
cttccatttcaggtgtcgtgaagcggccgcACGCGTccgCGAGGTTCTCAGCTATATCCgccaccATGgtcgac	74	GGATATAGCTGAGAACCTCG	0.7441	upper
cttccatttcaggtgtcgtgaagcggccgcACGCGTccgCCACGCAACTGTCAGACCAGgccaccATGgtcgac	74	CTGGTCTGACAGTTGCGTGG	0.744	upper
cttccatttcaggtgtcgtgaagcggccgcACGCGTccgCTCGGGACAATTCATATATGgccaccATGgtcgac	74	CATATATGAATTGTCCCGAG	0.744	upper
cttccatttcaggtgtcgtgaagcggccgcACGCGTccgCTCTTGTCTTTACACACGCCgccaccATGgtcgac	74	GGCGTGTGTAAAGACAAGAG	0.744	upper
cttccatttcaggtgtcgtgaagcggccgcACGCGTccgCTATGTTGCTGTGTGTCGTCgccaccATGgtcgac	74	GACGACACACAGCAACATAG	0.744	upper
cttccatttcaggtgtcgtgaagcggccgcACGCGTccgACGTGGTCACATTCTTTCAGgccaccATGgtcgac	74	CTGAAAGAATGTGACCACGT	0.744	upper
cttccatttcaggtgtcgtgaagcggccgcACGCGTccgCAGGGAACATCATTGGCTCAgccaccATGgtcgac	74	TGAGCCAATGATGTTCCCTG	0.7439	upper
cttccatttcaggtgtcgtgaagcggccgcACGCGTccgCGTTTATACTCGCAGTTGTCgccaccATGgtcgac	74	GACAACTGCGAGTATAAACG	0.7439	upper
cttccatttcaggtgtcgtgaagcggccgcACGCGTccgCGTTGTCACTCTCGGGTTGTgccaccATGgtcgac	74	ACAACCCGAGAGTGACAACG	0.7439	upper
cttccatttcaggtgtcgtgaagcggccgcACGCGTccgCGGTTCATTATTGTCGGTTAgccaccATGgtcgac	74	TAACCGACAATAATGAACCG	0.7438	upper
cttccatttcaggtgtcgtgaagcggccgcACGCGTccgCAGCGATGCTACAGGCCCAAgccaccATGgtcgac	74	TTGGGCCTGTAGCATCGCTG	0.7438	upper
cttccatttcaggtgtcgtgaagcggccgcACGCGTccgCTGGGGAATGCTCGTCTTCAgccaccATGgtcgac	74	TGAAGACGAGCATTCCCCAG	0.7438	upper
cttccatttcaggtgtcgtgaagcggccgcACGCGTccgCTCCGATGGTCACTATGCACgccaccATGgtcgac	74	GTGCATAGTGACCATCGGAG	0.7438	upper
cttccatttcaggtgtcgtgaagcggccgcACGCGTccgTGTCTTTCGAGTACGCTTATgccaccATGgtcgac	74	ATAAGCGTACTCGAAAGACA	0.7438	upper
cttccatttcaggtgtcgtgaagcggccgcACGCGTccgCAGCGCTGTGTCAATACTGTgccaccATGgtcgac	74	ACAGTATTGACACAGCGCTG	0.7438	upper
cttccatttcaggtgtcgtgaagcggccgcACGCGTccgCATCGTCATCTTGGATCACCgccaccATGgtcgac	74	GGTGATCCAAGATGACGATG	0.7437	upper
cttccatttcaggtgtcgtgaagcggccgcACGCGTccgCAGGGTCAAGTATGTCTTGCgccaccATGgtcgac	74	GCAAGACATACTTGACCCTG	0.7437	upper
cttccatttcaggtgtcgtgaagcggccgcACGCGTccgCCGTGCGTCAACCGCAACCCgccaccATGgtcgac	74	GGGTTGCGGTTGACGCACGG	0.7437	upper
cttccatttcaggtgtcgtgaagcggccgcACGCGTccgCACAGATTTTGGGATTCATGgccaccATGgtcgac	74	CATGAATCCCAAAATCTGTG	0.7437	upper
cttccatttcaggtgtcgtgaagcggccgcACGCGTccgCACAGTGGGCTATTACTACTgccaccATGgtcgac	74	AGTAGTAATAGCCCACTGTG	0.7437	upper
cttccatttcaggtgtcgtgaagcggccgcACGCGTccgCTCTCTGGTATCACTCCCATgccaccATGgtcgac	74	ATGGGAGTGATACCAGAGAG	0.7437	upper
cttccatttcaggtgtcgtgaagcggccgcACGCGTccgCGGTGCCTTCTCATCCAGTTgccaccATGgtcgac	74	AACTGGATGAGAAGGCACCG	0.7436	upper
cttccatttcaggtgtcgtgaagcggccgcACGCGTccgTCGTCTACGTTTTCGCACCTgccaccATGgtcgac	74	AGGTGCGAAAACGTAGACGA	0.7436	upper
cttccatttcaggtgtcgtgaagcggccgcACGCGTccgTGTCACTTCATCATTGGCCTgccaccATGgtcgac	74	AGGCCAATGATGAAGTGACA	0.7436	upper
cttccatttcaggtgtcgtgaagcggccgcACGCGTccgCTCTCAGTCTCATTGCACACgccaccATGgtcgac	74	GTGTGCAATGAGACTGAGAG	0.7435	upper
cttccatttcaggtgtcgtgaagcggccgcACGCGTccgCCTGTGTCTTCACAGACCAAgccaccATGgtcgac	74	TTGGTCTGTGAAGACACAGG	0.7435	upper
cttccatttcaggtgtcgtgaagcggccgcACGCGTccgCCATGGACTTTTTGCTTACCgccaccATGgtcgac	74	GGTAAGCAAAAAGTCCATGG	0.7435	upper
cttccatttcaggtgtcgtgaagcggccgcACGCGTccgCTGTGTCCTCACAAGCCAGCgccaccATGgtcgac	74	GCTGGCTTGTGAGGACACAG	0.7435	upper
cttccatttcaggtgtcgtgaagcggccgcACGCGTccgACGTCAAGGAGTATTTCTACgccaccATGgtcgac	74	GTAGAAATACTCCTTGACGT	0.7433	upper
cttccatttcaggtgtcgtgaagcggccgcACGCGTccgCTGGGGGTTCTGGGGTTTCAgccaccATGgtcgac	74	TGAAACCCCAGAACCCCCAG	0.7433	upper
cttccatttcaggtgtcgtgaagcggccgcACGCGTccgCTGTGGGTATCATATCTTCAgccaccATGgtcgac	74	TGAAGATATGATACCCACAG	0.7432	upper
cttccatttcaggtgtcgtgaagcggccgcACGCGTccgCGGCGATCAGGGAGCAGATTgccaccATGgtcgac	74	AATCTGCTCCCTGATCGCCG	0.7432	upper
cttccatttcaggtgtcgtgaagcggccgcACGCGTccgCAGAGAATTCTATCACCTTCgccaccATGgtcgac	74	GAAGGTGATAGAATTCTCTG	0.7432	upper
cttccatttcaggtgtcgtgaagcggccgcACGCGTccgCTTGGATTGCTACACACACCgccaccATGgtcgac	74	GGTGTGTGTAGCAATCCAAG	0.7432	upper
cttccatttcaggtgtcgtgaagcggccgcACGCGTccgCAGGGGGCGATACCTATGGTgccaccATGgtcgac	74	ACCATAGGTATCGCCCCCTG	0.7432	upper
cttccatttcaggtgtcgtgaagcggccgcACGCGTccgCTCCGCACTCTCGATCACAAgccaccATGgtcgac	74	TTGTGATCGAGAGTGCGGAG	0.7432	upper
cttccatttcaggtgtcgtgaagcggccgcACGCGTccgTCGTCATCTTGTATGCGCGCgccaccATGgtcgac	74	GCGCGCATACAAGATGACGA	0.7431	upper
cttccatttcaggtgtcgtgaagcggccgcACGCGTccgCGTGTCTCCATTCTTTACAAgccaccATGgtcgac	74	TTGTAAAGAATGGAGACACG	0.7431	upper
cttccatttcaggtgtcgtgaagcggccgcACGCGTccgCCATGGGCACTTGGTCAAACgccaccATGgtcgac	74	GTTTGACCAAGTGCCCATGG	0.743	upper
cttccatttcaggtgtcgtgaagcggccgcACGCGTccgCGCTGTATTCCGACTTCAGGgccaccATGgtcgac	74	CCTGAAGTCGGAATACAGCG	0.7429	upper
cttccatttcaggtgtcgtgaagcggccgcACGCGTccgCAATGGTATACTTCATCTCTgccaccATGgtcgac	74	AGAGATGAAGTATACCATTG	0.7429	upper
cttccatttcaggtgtcgtgaagcggccgcACGCGTccgCGTCATCCTGTTCTTTCAGAgccaccATGgtcgac	74	TCTGAAAGAACAGGATGACG	0.7429	upper
cttccatttcaggtgtcgtgaagcggccgcACGCGTccgCAGTGTTGCATCAGAGCCAAgccaccATGgtcgac	74	TTGGCTCTGATGCAACACTG	0.7429	upper
cttccatttcaggtgtcgtgaagcggccgcACGCGTccgCCGTTTTGCTTCACCTGCATgccaccATGgtcgac	74	ATGCAGGTGAAGCAAAACGG	0.7428	upper
cttccatttcaggtgtcgtgaagcggccgcACGCGTccgCGCTGTCTACATTTTTGCCAgccaccATGgtcgac	74	TGGCAAAAATGTAGACAGCG	0.7427	upper
cttccatttcaggtgtcgtgaagcggccgcACGCGTccgCGTGGAAGTGGGCTCAAGGTgccaccATGgtcgac	74	ACCTTGAGCCCACTTCCACG	0.7427	upper
cttccatttcaggtgtcgtgaagcggccgcACGCGTccgCTCTGCCACCATCTTCATCAgccaccATGgtcgac	74	TGATGAAGATGGTGGCAGAG	0.7427	upper
cttccatttcaggtgtcgtgaagcggccgcACGCGTccgTTGTGGAATGTGTCATACTGgccaccATGgtcgac	74	CAGTATGACACATTCCACAA	0.7427	upper
cttccatttcaggtgtcgtgaagcggccgcACGCGTccgTGTCGCATATTGTTGTCTATgccaccATGgtcgac	74	ATAGACAACAATATGCGACA	0.7427	upper
cttccatttcaggtgtcgtgaagcggccgcACGCGTccgCAGTCGGGCATATTTCACAGgccaccATGgtcgac	74	CTGTGAAATATGCCCGACTG	0.7426	upper
cttccatttcaggtgtcgtgaagcggccgcACGCGTccgCCAATATTTACTATGGATTCgccaccATGgtcgac	74	GAATCCATAGTAAATATTGG	0.7426	upper
cttccatttcaggtgtcgtgaagcggccgcACGCGTccgCGGCGATCTTTCCAGTCAGAgccaccATGgtcgac	74	TCTGACTGGAAAGATCGCCG	0.7426	upper
cttccatttcaggtgtcgtgaagcggccgcACGCGTccgCAGTGGTTACCTCCCGTGGGgccaccATGgtcgac	74	CCCACGGGAGGTAACCACTG	0.7426	upper
cttccatttcaggtgtcgtgaagcggccgcACGCGTccgCGTGGAGTTCGTCATCGAGAgccaccATGgtcgac	74	TCTCGATGACGAACTCCACG	0.7426	upper
cttccatttcaggtgtcgtgaagcggccgcACGCGTccgCGTCGCATTCTGTCATACATgccaccATGgtcgac	74	ATGTATGACAGAATGCGACG	0.7426	upper
cttccatttcaggtgtcgtgaagcggccgcACGCGTccgCCTGTTACTGGTCATGTTGGgccaccATGgtcgac	74	CCAACATGACCAGTAACAGG	0.7425	upper
cttccatttcaggtgtcgtgaagcggccgcACGCGTccgCTCTGGAGTTGGTTCAGCGTgccaccATGgtcgac	74	ACGCTGAACCAACTCCAGAG	0.7425	upper
cttccatttcaggtgtcgtgaagcggccgcACGCGTccgCATTGGGTGTCACTGCCCGTgccaccATGgtcgac	74	ACGGGCAGTGACACCCAATG	0.7425	upper
cttccatttcaggtgtcgtgaagcggccgcACGCGTccgCGTGCAATGCAATCGCCTATgccaccATGgtcgac	74	ATAGGCGATTGCATTGCACG	0.7425	upper
cttccatttcaggtgtcgtgaagcggccgcACGCGTccgCTGGCAATTCTCCATTTACCgccaccATGgtcgac	74	GGTAAATGGAGAATTGCCAG	0.7425	upper
cttccatttcaggtgtcgtgaagcggccgcACGCGTccgTGTGGAAACTACTTGCGAGTgccaccATGgtcgac	74	ACTCGCAAGTAGTTTCCACA	0.7424	upper
cttccatttcaggtgtcgtgaagcggccgcACGCGTccgCGTGTTTATCGAATCCCTGTgccaccATGgtcgac	74	ACAGGGATTCGATAAACACG	0.7424	upper
cttccatttcaggtgtcgtgaagcggccgcACGCGTccgCGTGGCTTTGGTGTTTTCACgccaccATGgtcgac	74	GTGAAAACACCAAAGCCACG	0.7424	upper
cttccatttcaggtgtcgtgaagcggccgcACGCGTccgCGGTGGTCCCAAGAGACCTAgccaccATGgtcgac	74	TAGGTCTCTTGGGACCACCG	0.7424	upper
cttccatttcaggtgtcgtgaagcggccgcACGCGTccgCGCTGTTTTCGTTCAGAAGAgccaccATGgtcgac	74	TCTTCTGAACGAAAACAGCG	0.7424	upper
cttccatttcaggtgtcgtgaagcggccgcACGCGTccgGCGTGTGCTTATCCGTGGGCgccaccATGgtcgac	74	GCCCACGGATAAGCACACGC	0.7423	upper
cttccatttcaggtgtcgtgaagcggccgcACGCGTccgCGATGTTCACTGCAAGTGTTgccaccATGgtcgac	74	AACACTTGCAGTGAACATCG	0.7423	upper
cttccatttcaggtgtcgtgaagcggccgcACGCGTccgCGTACACGTCTGTCTCATACgccaccATGgtcgac	74	GTATGAGACAGACGTGTACG	0.7423	upper
cttccatttcaggtgtcgtgaagcggccgcACGCGTccgCTGTATGGTCATGGAATATGgccaccATGgtcgac	74	CATATTCCATGACCATACAG	0.7422	upper
cttccatttcaggtgtcgtgaagcggccgcACGCGTccgTGGTTACATCTCGGTGGTTGgccaccATGgtcgac	74	CAACCACCGAGATGTAACCA	0.7421	upper
cttccatttcaggtgtcgtgaagcggccgcACGCGTccgCCTCGCTACCTGTACCTACCgccaccATGgtcgac	74	GGTAGGTACAGGTAGCGAGG	0.7421	upper
cttccatttcaggtgtcgtgaagcggccgcACGCGTccgCGTTGTCATGGCCTTGTTATgccaccATGgtcgac	74	ATAACAAGGCCATGACAACG	0.7421	upper
cttccatttcaggtgtcgtgaagcggccgcACGCGTccgCCGAGAATTTTCACTCCAGCgccaccATGgtcgac	74	GCTGGAGTGAAAATTCTCGG	0.7421	upper
cttccatttcaggtgtcgtgaagcggccgcACGCGTccgCTGTCGAATTCATCAGGAATgccaccATGgtcgac	74	ATTCCTGATGAATTCGACAG	0.7421	upper
cttccatttcaggtgtcgtgaagcggccgcACGCGTccgTCGTCATGTCTGCGGTGGACgccaccATGgtcgac	74	GTCCACCGCAGACATGACGA	0.7421	upper
cttccatttcaggtgtcgtgaagcggccgcACGCGTccgCCCTATATACCACTCACATCgccaccATGgtcgac	74	GATGTGAGTGGTATATAGGG	0.7421	upper
cttccatttcaggtgtcgtgaagcggccgcACGCGTccgTCACATTGTCTTTGCATTTTgccaccATGgtcgac	74	AAAATGCAAAGACAATGTGA	0.7421	upper
[truncated: 10,863 more rows]

## Sheet: Supplementary Table 3
Supplementary Table 3. Barcode counts and GFOLDs of A375 treated with PLX.
[truncated: 228,280+ more rows]

[truncated: 9 more sheets: Supplementary Table 4, Supplementary Table 5, Supplementary Table 6, Supplementary Table 7, Supplementary Table 8, Supplementary Table 9, Supplementary Table 10, Supplementary Table 11, Supplementary Table 12]
